# Supplementary material for: BABAR: an R package to simplify the normalisation of common reference design microarray-based transcriptomic datasets
Source: BMC Bioinformatics. 2010 Feb 3;11:73. doi: 10.1186/1471-2105-11-73 (PMC2829013; doi:10.1186/1471-2105-11-73)
Supplement: Additional file 4 — Dataset 2. The unprocessed microarray data files and the associated .gal file for a non-heterogeneous 'good' dataset describing the transcriptomic changes of virulence genes for wild-type Salmonella and IHF mutants. [file 1471-2105-11-73-S4.ZIP › IHF_A_11B.gpr]

ATF	1.0
29	56    
"Type=GenePix Results 3"
"DateTime=2004/05/27 15:50:20"
"Settings="
"GalFile=\\Fr-netapp1a\hintoncom\Array lists\STPLMar2003.gal"
"PixelSize=10"
"Wavelengths=635	532"
"ImageFiles=\\Fr-netapp1a\hintoncom\Collaborators\Michael Mangan\New Him single transcriptomes\2004 05 27 035211B.tif 2	\\Fr-netapp1a\hintoncom\Collaborators\Michael Mangan\New Him single transcriptomes\2004 05 27 035211B.tif 3"
"NormalizationMethod=None"
"NormalizationFactors=1	1"
"JpegImage=\\Fr-netapp1a\hintoncom\Collaborators\Michael Mangan\New Him single transcriptomes\gpr\2004 05 27 035211B.jpg"
"StdDev=Type 1"
"RatioFormulations=W1/W2 (635/532)"
"FeatureType=Circular"
"Barcode="
"BackgroundSubtraction=LocalFeature"
"ImageOrigin=1760, 42000"
"JpegOrigin=1760, 42310"
"Creator=GenePix Pro 5.0.1.24"
"Scanner=GenePix 4000A [48450]"
"FocusPosition=0"
"Temperature=33.41"
"LinesAveraged=2"
"Comment="
"PMTGain=610	500"
"ScanPower=100	100"
"LaserPower=1.95	1.72"
"Filters=<Empty>	<Empty>"
"ScanRegion=176,4200,1988,5880"
"Supplier="
"Block"	"Column"	"Row"	"Name"	"ID"	"X"	"Y"	"Dia."	"F635 Median"	"F635 Mean"	"F635 SD"	"F635 CV"	"B635"	"B635 Median"	"B635 Mean"	"B635 SD"	"B635 CV"	"% > B635+1SD"	"% > B635+2SD"	"F635 % Sat."	"F532 Median"	"F532 Mean"	"F532 SD"	"F532 CV"	"B532"	"B532 Median"	"B532 Mean"	"B532 SD"	"B532 CV"	"% > B532+1SD"	"% > B532+2SD"	"F532 % Sat."	"Ratio of Medians (635/532)"	"Ratio of Means (635/532)"	"Median of Ratios (635/532)"	"Mean of Ratios (635/532)"	"Ratios SD (635/532)"	"Rgn Ratio (635/532)"	"Rgn R2 (635/532)"	"F Pixels"	"B Pixels"	"Circularity"	"Sum of Medians (635/532)"	"Sum of Means (635/532)"	"Log Ratio (635/532)"	"F635 Median - B635"	"F532 Median - B532"	"F635 Mean - B635"	"F532 Mean - B532"	"F635 Total Intensity"	"F532 Total Intensity"	"SNR 635"	"SNR 532"	"Flags"	"Normalize"	"Autoflag"
1	1	1	"yiiD"	"STM4029"	2070	42630	110	367	499	439	87	67	67	69	17	24	100	100	0	2122	2886	2438	84	47	47	50	33	66	100	100	0	0.145	0.152	0.151	0.146	1.379	0.150	0.876	80	473	100	2375	3271	-2.790	300	2075	432	2839	39921	230895	25.294	85.939	0	0	0
1	2	1	"yjiY"	"STM4532"	2250	42630	110	126	156	84	53	70	70	72	15	20	90	72	0	1417	1865	1584	84	47	47	51	30	58	100	100	0	0.041	0.047	0.046	0.044	1.868	0.045	0.456	80	394	100	1426	1904	-4.613	56	1370	86	1818	12462	149177	5.600	60.467	0	0	0
1	3	1	"glpG"	"STM3524"	2420	42630	110	748	947	729	76	72	72	76	27	35	100	100	0	5177	7603	6219	81	49	49	77	262	340	100	100	0	0.132	0.116	0.116	0.114	1.419	0.115	0.946	80	451	100	5804	8429	-2.923	676	5128	875	7554	75786	608263	32.259	28.725	0	0	0
1	4	1	"yhjC"	"STM3607"	2610	42630	120	400	420	194	46	77	77	81	27	33	98	96	0	8750	9767	5452	55	49	49	73	242	331	99	98	0	0.037	0.035	0.035	0.036	1.541	0.034	0.917	120	531	100	9024	10061	-4.752	323	8701	343	9718	50456	1172039	12.556	40.058	0	0	0
1	5	1	"dacB"	"STM3300"	2790	42630	120	436	749	800	106	78	78	80	19	23	96	92	0	3498	7312	8597	117	50	50	51	9	17	100	100	0	0.104	0.092	0.098	0.098	1.949	0.090	0.938	120	478	100	3806	7933	-3.268	358	3448	671	7262	89926	877450	35.211	806.778	0	0	0
1	6	1	"yqjD"	"STM3229"	2960	42630	120	3741	5515	5352	97	80	80	81	20	24	99	99	0	754	998	845	84	50	50	51	9	17	98	97	0	5.200	5.733	5.617	5.621	1.599	6.362	0.875	120	476	100	4365	6383	2.379	3661	704	5435	948	661775	119753	271.700	105.222	0	0	0
1	7	1	"yfhP"	"STM2544"	3140	42620	120	2714	3605	2615	72	79	79	107	335	313	97	94	0	1756	2213	1541	69	50	50	69	180	260	97	95	0	1.545	1.630	1.627	1.646	1.492	1.697	0.912	120	518	100	4341	5689	0.627	2635	1706	3526	2163	432638	265588	10.442	11.911	0	0	0
1	8	1	""	"STM0660"	3320	42630	120	517	632	383	60	79	79	80	19	23	98	97	0	4658	5954	3976	66	50	50	56	27	48	99	98	0	0.095	0.094	0.091	0.092	1.716	0.091	0.926	120	486	100	5046	6457	-3.395	438	4608	553	5904	75848	714509	29.053	218.444	0	0	0
1	9	1	""	"STM0672"	3490	42620	120	212	228	90	39	80	80	81	20	24	95	92	0	3693	4353	2024	46	49	49	52	15	28	100	100	0	0.036	0.034	0.033	0.032	1.513	0.035	0.854	120	479	100	3776	4452	-4.787	132	3644	148	4304	27416	522403	7.350	286.733	0	0	0
1	10	1	"nagB"	"STM0684"	3670	42620	120	9599	9370	3439	36	81	81	82	21	25	100	100	0	7680	7305	2583	35	48	48	49	9	18	100	100	0	1.247	1.280	1.270	1.271	1.162	1.290	0.971	120	476	100	17150	16546	0.319	9518	7632	9289	7257	1124389	876575	442.286	806.222	0	0	0
1	11	1	"ybfN"	"STM0688"	3850	42620	120	225	268	133	49	80	80	82	20	24	98	97	0	1597	2101	1254	59	50	50	50	9	18	100	100	0	0.094	0.092	0.085	0.086	1.454	0.092	0.893	120	488	100	1692	2239	-3.415	145	1547	188	2051	32195	252100	9.300	227.889	0	0	0
1	12	1	"eutH"	"STM2460"	4030	42620	120	1069	1029	274	26	78	78	82	23	28	99	98	0	9737	9310	2609	28	50	50	65	188	289	98	98	0	0.102	0.103	0.103	0.104	1.312	0.101	0.971	120	494	100	10678	10211	-3.289	991	9687	951	9260	123438	1117158	41.174	49.176	0	0	0
1	13	1	"ubiE"	"STM3970"	4200	42610	130	6536	7320	3705	50	81	81	83	22	26	100	100	0	7587	8262	3685	44	49	49	52	17	32	100	100	0	0.856	0.881	0.849	0.852	1.228	0.908	0.940	120	568	100	13993	15452	-0.224	6455	7538	7239	8213	878443	991455	328.955	482.941	0	0	0
1	14	1	""	"STM3966"	4380	42610	130	4128	4221	2047	48	80	80	81	22	27	100	100	0	13628	13088	5571	42	48	48	51	20	39	100	100	0	0.298	0.318	0.303	0.307	1.243	0.321	0.942	120	564	100	17628	17181	-1.746	4048	13580	4141	13040	506569	1570550	188.182	651.850	0	0	0
1	15	1	"yigL"	"STM3962"	4550	42610	120	3844	3732	1297	34	78	78	79	19	24	99	99	0	10516	10057	3157	31	47	47	50	15	30	100	100	0	0.360	0.365	0.355	0.361	1.307	0.365	0.931	120	479	100	14235	13664	-1.475	3766	10469	3654	10010	447885	1206885	192.263	667.133	0	0	0
1	16	1	"recQ"	"STM3958"	4730	42610	150	3035	3254	1176	36	80	80	83	31	37	100	100	0	7882	8142	2144	26	48	48	54	50	92	100	100	0	0.377	0.392	0.391	0.379	1.233	0.406	0.942	156	679	100	10789	11268	-1.407	2955	7834	3174	8094	507653	1270134	102.290	161.760	0	0	0
1	17	1	"yigG"	"STM3954"	4920	42610	130	1976	2173	1518	69	82	82	89	51	57	100	100	0	1768	2793	2620	93	48	48	56	60	107	100	100	0	1.101	0.762	0.988	0.892	1.816	0.580	0.689	120	514	100	3614	4836	0.139	1894	1720	2091	2745	260742	335130	40.863	45.617	0	0	0
1	18	1	"yigB"	"STM3950"	5090	42610	140	4599	4500	2058	45	82	82	87	43	49	100	100	0	9728	8883	4266	48	48	48	51	20	39	100	100	0	0.467	0.500	0.491	0.513	1.295	0.488	0.950	156	616	100	14197	13253	-1.100	4517	9680	4418	8835	702013	1385809	102.628	441.600	0	0	0
1	19	1	"sgaB"	"STM4384"	5270	42610	130	104	128	66	51	79	79	82	21	25	55	34	0	759	1529	1971	128	48	48	50	14	28	100	96	0	0.035	0.033	0.034	0.038	2.626	0.030	0.669	120	545	100	736	1530	-4.830	25	711	49	1481	15347	183477	2.190	105.643	0	0	0
1	20	1	"cycA"	"STM4398"	5450	42610	130	14692	14427	1726	11	80	80	83	27	32	100	100	0	16347	15988	1830	11	48	48	55	52	94	100	100	0	0.896	0.900	0.901	0.899	1.074	0.899	0.988	120	606	100	30911	30287	-0.158	14612	16299	14347	15940	1731214	1918556	531.259	306.404	0	0	0
1	21	1	"ytfM"	"STM4409"	5620	42610	130	822	1254	944	75	80	80	97	348	358	75	54	0	6022	9207	7346	79	48	48	62	277	446	99	99	0	0.124	0.128	0.130	0.127	1.290	0.126	0.954	120	617	100	6716	10333	-3.009	742	5974	1174	9159	150428	1104855	3.325	33.014	0	0	0
1	22	1	""	"STM4418"	5800	42610	120	316	330	140	42	79	79	80	20	25	100	97	0	8722	8547	4171	48	48	48	51	12	23	100	100	0	0.027	0.030	0.028	0.028	1.362	0.029	0.892	120	486	100	8911	8750	-5.194	237	8674	251	8499	39649	1025599	12.500	708.000	0	0	0
1	23	1	""	"STM4422"	5980	42610	130	97	106	39	36	79	79	85	55	64	24	3	0	605	959	959	100	49	49	80	242	302	80	55	0	0.032	0.030	0.036	0.037	3.038	0.023	0.305	120	553	100	574	937	-4.949	18	556	27	910	12675	115074	0.382	3.632	0	0	0
1	24	1	"srfJ"	"STM4426"	6150	42610	140	232	237	121	51	74	74	81	51	62	77	60	0	7677	8656	6472	74	48	48	84	306	364	96	91	0	0.021	0.019	0.019	0.023	2.111	0.017	0.742	156	910	100	7787	8771	-5.593	158	7629	163	8608	37003	1350344	3.059	28.013	0	0	0
1	1	2	"yaiC"	"STM0385"	2050	42800	150	472	764	812	106	66	66	68	20	29	98	96	0	2026	3563	4100	115	46	46	52	41	78	100	100	0	0.205	0.198	0.199	0.200	1.468	0.220	0.418	156	644	100	2386	4215	-2.286	406	1980	698	3517	119140	555860	34.800	85.634	0	0	0
1	2	2	"mopB"	"STM4329"	2230	42800	210	923	3052	4891	160	70	70	73	31	42	100	98	0	446	1436	2285	159	48	48	58	148	255	68	57	0	2.143	2.148	2.154	2.145	1.445	2.125	0.862	316	1093	100	1251	4370	1.100	853	398	2982	1388	964509	453855	96.097	9.311	0	0	0
1	3	2	"phoP"	"STM1231"	2410	42800	120	3875	6578	6477	98	76	76	83	47	56	100	100	0	1996	3349	3410	101	49	49	72	253	351	94	90	0	1.951	1.970	1.982	2.045	1.329	1.954	0.955	120	362	100	5746	9802	0.964	3799	1947	6502	3300	789405	401884	138.191	12.953	0	0	0
1	4	2	"otsA"	"STM1928"	2600	42800	120	3791	5211	5326	102	79	79	82	29	35	100	100	0	3253	4465	4462	99	50	50	68	237	348	97	97	0	1.159	1.162	1.144	1.159	1.413	1.187	0.940	120	406	100	6915	9547	0.213	3712	3203	5132	4415	625282	535763	176.862	18.553	0	0	0
1	5	2	"thiF"	"STM4162"	2770	42800	120	127	162	103	63	77	77	79	19	24	70	58	0	1509	2485	2916	117	49	49	51	9	17	99	97	0	0.034	0.035	0.034	0.040	2.479	0.032	0.799	120	365	100	1510	2521	-4.868	50	1460	85	2436	19387	298247	4.368	270.444	0	0	0
1	6	2	"hemE"	"STM4167"	2950	42800	120	553	837	829	99	79	79	108	193	178	79	56	0	2524	4146	4468	107	49	49	59	65	110	97	96	0	0.192	0.185	0.184	0.188	1.526	0.181	0.956	120	399	100	2949	4855	-2.384	474	2475	758	4097	100381	497482	3.777	62.877	0	0	0
1	7	2	"bfr"	"STM3443"	3120	42800	120	3033	5190	5238	100	81	81	82	20	24	98	97	0	690	1110	1117	100	49	49	50	9	18	95	92	0	4.605	4.815	4.906	5.259	1.724	4.937	0.911	120	390	100	3593	6170	2.203	2952	641	5109	1061	622828	133231	255.400	117.778	0	0	0
1	8	2	"stfA"	"STM0195"	3290	42790	110	104	140	87	62	81	81	83	21	25	50	37	0	530	1544	2072	134	48	48	59	106	179	71	65	0	0.048	0.039	0.043	0.056	3.353	0.037	0.890	80	346	100	505	1555	-4.389	23	482	59	1496	11237	123527	2.714	14.009	0	0	0
1	9	2	"hemL"	"STM0202"	3480	42790	120	346	556	488	87	79	79	80	19	23	96	95	0	938	1637	1602	97	48	48	58	100	172	97	92	0	0.300	0.300	0.302	0.291	1.458	0.296	0.946	120	396	100	1157	2066	-1.737	267	890	477	1589	66742	196447	25.053	15.790	0	0	0
1	10	2	"eutD"	"STM2466"	3660	42780	130	93	131	78	59	79	79	80	20	25	45	32	0	298	1861	2817	151	47	47	49	8	16	78	73	0	0.056	0.029	0.051	0.109	7.258	0.025	0.726	120	372	100	265	1866	-4.164	14	251	52	1814	15711	223266	2.550	226.500	0	0	0
1	11	2	"crr"	"STM2433"	3830	42790	120	1948	5964	7546	126	82	82	87	92	105	73	67	0	482	1353	1682	124	47	47	49	12	24	76	72	0	4.290	4.504	4.455	4.630	1.754	4.556	0.969	120	369	100	2301	7188	2.101	1866	435	5882	1306	715639	162387	63.880	108.667	0	0	0
1	12	2	"prpD"	"STM0370"	4000	42780	110	157	226	154	68	81	81	85	30	35	77	61	0	971	1749	1933	110	48	48	96	403	419	72	53	0	0.082	0.085	0.083	0.086	2.361	0.076	0.888	80	388	100	999	1846	-3.602	76	923	145	1701	18063	139891	4.700	4.102	0	0	0
1	13	2	"spaQ"	"STM2889"	4190	42790	120	108	137	83	60	82	82	86	30	34	45	30	0	1223	2329	2742	117	48	48	92	373	405	75	61	0	0.022	0.024	0.028	0.026	2.615	0.026	0.619	120	452	100	1201	2336	-5.498	26	1175	55	2281	16465	279451	1.700	5.997	0	0	0
1	14	2	"yfeJ"	"STM2437"	4370	42790	120	184	262	194	74	81	81	98	171	174	35	14	0	2814	4279	4280	100	48	48	94	458	487	98	90	0	0.037	0.043	0.040	0.039	1.651	0.042	0.919	120	444	100	2869	4412	-4.747	103	2766	181	4231	31418	513420	0.959	9.138	0	0	0
1	15	2	"fabH"	"STM1193"	4550	42790	130	780	995	805	80	78	78	80	20	25	98	96	0	4338	5082	4345	85	47	47	50	17	34	100	100	0	0.164	0.182	0.180	0.179	1.356	0.179	0.935	120	353	100	4993	5952	-2.612	702	4291	917	5035	119362	609783	45.750	296.000	0	0	0
1	16	2	"flgN"	"STM1171"	4720	42780	130	486	633	483	76	79	79	81	18	22	98	97	0	1625	2154	1752	81	48	48	49	10	20	100	100	0	0.258	0.263	0.253	0.257	1.514	0.260	0.938	120	312	100	1984	2660	-1.954	407	1577	554	2106	75988	258526	30.667	210.500	0	0	0
1	17	2	"phsC"	"STM2063"	4900	42780	120	655	978	782	79	82	82	85	22	25	100	99	0	3360	4703	4248	90	49	49	81	217	267	99	97	0	0.173	0.193	0.193	0.195	1.417	0.179	0.926	120	369	100	3884	5550	-2.531	573	3311	896	4654	117316	564317	40.591	21.300	0	0	0
1	18	2	"pefB"	"PSLT019"	5080	42790	120	86	96	35	36	81	81	83	19	22	30	19	0	1146	3093	4832	156	49	49	52	31	59	100	100	0	0.005	0.005	0.009	0.010	2.889	0.006	0.408	120	375	100	1102	3059	-7.777	5	1097	15	3044	11573	371208	0.684	98.097	0	0	0
1	19	2	""	"PSLT046"	5260	42790	120	2516	4475	4985	111	83	83	99	162	163	95	84	0	2346	4408	4949	112	49	49	81	354	437	82	69	0	1.059	1.008	1.043	1.037	1.590	0.981	0.919	120	420	100	4730	8751	0.083	2433	2297	4392	4359	537009	529000	27.012	12.223	0	0	0
1	20	2	"rlgA"	"PSLT045"	5410	42750	60	437	671	572	85	89	89	131	268	204	65	37	0	961	1308	1168	89	54	54	155	590	380	68	37	0	0.384	0.464	0.448	0.451	1.324	0.474	0.935	32	152	100	1255	1836	-1.382	348	907	582	1254	21471	41843	2.015	1.954	0	0	0
1	21	2	"udp"	"STM3968"	5590	42800	90	246	845	1571	185	79	79	123	495	402	28	17	0	145	659	1125	170	48	48	87	389	447	32	21	0	1.722	1.254	1.235	1.254	1.757	1.353	0.943	52	356	100	264	1377	0.784	167	97	766	611	43934	34247	1.459	1.470	0	0	0
1	22	2	"hns"	"STM1751"	5790	42780	120	3012	4019	3039	75	80	80	117	472	403	91	90	0	424	529	390	73	49	49	77	366	475	51	22	0	7.819	8.206	8.358	8.649	1.408	8.314	0.917	120	392	100	3307	4419	2.967	2932	375	3939	480	482299	63499	8.267	1.235	0	0	0
1	23	2	"prgI"	"STM2873"	5940	42770	100	206	372	323	86	80	80	91	69	75	58	48	0	555	1159	1218	105	49	49	94	257	273	61	50	0	0.249	0.263	0.272	0.339	2.492	0.260	0.954	80	345	100	632	1402	-2.006	126	506	292	1110	29783	92691	4.072	4.144	0	0	0
1	24	2	"prfC"	"STM4560"	6160	42800	70	189	202	127	62	86	86	100	66	66	65	31	0	777	1088	1419	130	51	51	185	580	313	62	28	0	0.142	0.112	0.129	0.143	1.726	0.097	0.855	32	217	100	829	1153	-2.817	103	726	116	1037	6464	34824	1.545	1.557	0	0	0
1	1	3	"iclR"	"STM4187"	2050	42980	120	224	438	467	106	66	66	70	21	30	78	71	0	1612	3409	4198	123	46	46	53	48	90	92	86	0	0.101	0.111	0.111	0.105	2.147	0.107	0.924	120	479	100	1724	3735	-3.309	158	1566	372	3363	52616	409055	17.524	69.917	0	0	0
1	2	3	"hisQ"	"STM2353"	2230	42980	120	438	1032	1205	116	74	74	78	43	55	81	74	0	1572	4071	4997	122	49	49	51	19	37	100	92	0	0.239	0.238	0.242	0.254	2.128	0.232	0.884	120	335	100	1887	4980	-2.065	364	1523	958	4022	123812	488503	22.186	211.579	0	0	0
1	3	3	"rpsP"	"STM2676"	2420	42980	120	318	569	924	162	78	78	81	39	48	85	73	0	471	920	1288	140	49	49	51	15	29	93	88	0	0.569	0.564	0.541	0.586	2.036	0.674	0.930	120	423	100	662	1362	-0.814	240	422	491	871	68318	110350	12.513	57.933	0	0	0
1	4	3	"ilvH"	"STM0117"	2600	42980	130	289	831	1002	120	78	78	79	18	22	74	67	0	821	2612	3345	128	51	51	51	10	19	84	77	0	0.274	0.294	0.311	0.378	2.808	0.289	0.950	120	427	100	981	3314	-1.868	211	770	753	2561	99733	313498	41.778	256.100	0	0	0
1	5	3	"putP"	"STM1125"	2770	42980	120	124	272	305	112	76	76	77	19	24	67	51	0	505	2500	3841	153	50	50	51	13	25	95	89	0	0.105	0.080	0.093	0.113	2.499	0.075	0.893	120	386	100	503	2646	-3.245	48	455	196	2450	32673	299959	10.263	188.385	0	0	0
1	6	3	"hfq"	"STM4361"	2920	42980	110	1275	2887	2991	103	79	79	157	469	298	67	55	0	657	1186	1238	104	50	50	86	191	222	62	55	0	1.970	2.472	2.439	2.650	1.937	2.515	0.943	80	405	100	1803	3944	0.978	1196	607	2808	1136	230966	94892	5.821	5.759	0	0	0
1	7	3	"cbiK"	"STM2025"	3120	42980	120	300	510	494	96	83	83	156	455	291	33	16	0	1170	2195	2439	111	51	51	80	157	196	83	74	0	0.194	0.199	0.189	0.200	1.949	0.199	0.719	120	429	100	1336	2571	-2.366	217	1119	427	2144	61223	263374	0.778	13.471	0	0	0
1	8	3	"cboQ"	"STM2021"	3300	42980	160	272	451	449	99	80	80	86	52	60	70	61	0	1996	3247	3912	120	50	50	86	373	433	69	60	0	0.099	0.116	0.122	0.120	2.227	0.111	0.929	208	496	100	2138	3568	-3.341	192	1946	371	3197	93734	675421	7.019	8.475	0	0	0
1	9	3	"umuD"	"STM1998"	3470	42970	120	100	124	62	50	77	77	78	19	24	52	36	0	545	1069	1194	111	48	48	50	13	26	99	99	0	0.046	0.046	0.050	0.053	2.528	0.044	0.688	120	345	100	520	1068	-4.434	23	497	47	1021	14929	128271	2.421	78.385	0	0	0
1	10	3	"uhpB"	"STM3789"	3650	42970	140	120	123	42	34	78	78	80	21	26	66	49	0	1365	1657	1364	82	48	48	50	11	22	97	96	0	0.032	0.028	0.030	0.031	3.155	0.024	0.561	156	430	100	1359	1654	-4.971	42	1317	45	1609	19173	258554	2.048	146.091	0	0	0
1	11	3	"trpC"	"STM1725"	3830	42960	130	117	274	275	100	80	80	86	84	97	39	35	0	634	3127	4357	139	47	47	50	13	26	86	80	0	0.063	0.063	0.069	0.103	3.217	0.061	0.529	120	446	100	624	3274	-3.988	37	587	194	3080	32834	375277	2.238	236.692	0	0	0
1	12	3	"rpoN"	"STM3320"	4010	42980	130	340	477	457	95	79	79	85	81	95	65	56	0	488	797	863	108	48	48	74	305	412	60	40	0	0.593	0.531	0.519	0.576	2.006	0.532	0.884	120	494	100	701	1147	-0.753	261	440	398	749	57229	95597	4.840	2.370	0	0	0
1	13	3	"phnW"	"STM0431"	4190	42970	120	129	199	340	170	79	79	136	415	305	3	2	0	2922	4158	4171	100	50	50	226	1150	508	82	58	0	0.017	0.029	0.019	0.018	2.589	0.049	0.413	120	477	100	2922	4228	-5.844	50	2872	120	4108	23846	498925	0.152	3.419	0	0	0
1	14	3	""	"STM4141"	4390	42980	110	173	309	360	116	80	80	153	472	308	15	5	0	322	944	1550	164	50	50	279	1309	469	17	10	0	0.342	0.256	0.276	0.307	2.213	0.376	0.908	80	366	100	365	1123	-1.548	93	272	229	894	24730	75526	0.331	0.508	0	0	0
1	15	3	""	"STM0346"	4540	42970	150	99	111	42	37	78	78	85	66	77	17	3	0	1556	2674	3429	128	48	48	67	186	277	91	88	0	0.014	0.013	0.014	0.015	3.745	0.011	0.572	156	366	100	1529	2659	-6.166	21	1508	33	2626	17392	417103	0.394	14.016	0	0	0
1	16	3	""	"STM1042"	4720	42970	180	121	157	94	59	80	80	86	32	37	53	41	0	1160	2400	2761	115	49	49	123	426	346	68	57	0	0.037	0.033	0.035	0.035	2.282	0.031	0.811	256	564	100	1152	2428	-4.760	41	1111	77	2351	40168	614357	2.219	5.345	0	0	0
1	17	3	"sirC"	"STM1774"	4870	42960	120	103	142	114	80	81	81	88	35	39	35	18	0	321	1569	3075	195	50	50	177	558	315	35	24	0	0.081	0.040	0.056	0.082	4.315	0.035	0.853	120	323	100	293	1580	-3.623	22	271	61	1519	17095	188254	1.543	2.495	0	0	0
1	18	3	"orf70"	"STM1388"	5080	42970	140	179	285	309	108	82	82	191	895	468	4	0	0	525	1215	1661	136	50	50	227	802	353	37	23	0	0.204	0.174	0.191	0.187	2.161	0.168	0.870	156	414	100	572	1368	-2.292	97	475	203	1165	44497	189487	0.105	1.232	0	0	0
1	19	3	"traB"	"PSLT081"	5250	42970	120	124	152	89	58	81	81	81	20	24	67	50	0	4409	7568	8409	111	48	48	51	20	39	100	100	0	0.010	0.009	0.009	0.009	2.200	0.009	0.814	120	331	100	4404	7591	-6.664	43	4361	71	7520	18299	908121	3.550	375.850	0	0	0
1	20	3	"trbI"	"PSLT089"	5430	42960	150	110	1163	7636	656	80	80	94	148	157	15	5	1	1721	3363	5154	153	50	50	91	349	383	80	72	0	0.018	0.327	0.019	0.027	4.627	1.320	0.326	156	516	100	1701	4396	-5.800	30	1671	1083	3313	181494	524562	7.223	9.375	0	0	0
1	21	3	""	"PSLT093"	5610	42960	130	93	112	58	51	76	76	113	463	409	0	0	0	1289	1969	2382	120	49	49	85	389	457	82	67	0	0.014	0.019	0.021	0.019	3.057	0.019	0.070	120	407	100	1257	1956	-6.189	17	1240	36	1920	13383	236278	-0.002	4.843	0	0	0
1	22	3	"traF"	"PSLT097"	5790	42960	160	112	165	125	75	76	76	110	435	395	4	0	0	1508	4274	6126	143	48	48	75	340	453	82	70	0	0.025	0.021	0.023	0.026	2.819	0.019	0.874	208	461	100	1496	4315	-5.342	36	1460	89	4226	34253	888965	0.126	12.350	0	0	0
1	23	3	"traG"	"PSLT101"	5960	42960	130	175	306	396	129	79	79	84	31	36	78	63	0	1662	4210	7112	168	49	49	63	75	119	98	88	0	0.060	0.055	0.058	0.058	1.921	0.054	0.949	120	371	100	1709	4388	-4.071	96	1613	227	4161	36754	505248	7.161	55.293	0	0	0
1	24	3	""	"PSLT106"	6130	42960	150	218	470	612	130	89	89	96	52	54	67	57	0	734	2108	3245	153	48	48	87	306	351	64	51	0	0.188	0.185	0.205	0.224	2.171	0.181	0.947	156	803	100	815	2441	-2.411	129	686	381	2060	73335	328917	7.192	6.605	0	0	0
1	1	4	""	"STM1656"	2050	43160	110	509	778	618	79	70	70	72	18	25	98	96	0	4290	5995	5329	88	47	47	53	76	143	100	100	0	0.103	0.119	0.116	0.118	1.510	0.108	0.867	80	432	100	4682	6656	-3.273	439	4243	708	5948	62215	479628	39.222	78.184	0	0	0
1	2	4	""	"STM2716"	2220	43160	150	87	94	38	40	75	75	76	19	25	36	19	0	498	1998	3178	159	50	50	59	82	138	80	71	0	0.027	0.010	0.026	0.028	5.667	0.008	0.342	156	463	100	460	1967	-5.222	12	448	19	1948	14600	311658	0.947	23.646	0	0	0
1	3	4	""	"STM2722"	2410	43170	120	98	107	38	35	76	76	76	17	22	59	32	0	4204	6586	6383	96	51	51	57	42	73	100	100	0	0.005	0.005	0.005	0.005	2.072	0.005	0.561	120	399	100	4175	6566	-7.561	22	4153	31	6535	12852	790365	1.824	155.452	0	0	0
1	4	4	""	"STM1618"	2590	43160	120	286	455	460	101	74	74	76	18	23	91	87	0	2461	4101	4857	118	52	52	54	14	25	100	100	0	0.088	0.094	0.088	0.092	1.762	0.088	0.896	120	399	100	2621	4430	-3.506	212	2409	381	4049	54557	492174	21.056	289.071	0	0	0
1	5	4	""	"STM1675"	2760	43160	120	172	272	271	99	74	74	75	21	28	82	70	0	1497	2985	4119	137	52	52	68	127	186	90	82	0	0.068	0.068	0.068	0.075	2.771	0.064	0.917	120	436	100	1543	3131	-3.882	98	1445	198	2933	32640	358239	9.381	22.969	0	0	0
1	6	4	""	"STM1664"	2950	43160	110	142	182	124	68	76	76	102	358	350	3	1	0	1993	2751	3092	112	51	51	72	162	225	93	91	0	0.034	0.039	0.039	0.039	2.139	0.035	0.902	80	430	100	2008	2806	-4.879	66	1942	106	2700	14568	220108	0.223	16.537	0	0	0
1	7	4	"pyrH"	"STM0218"	3110	43150	110	307	484	609	125	78	78	91	101	110	68	57	0	1545	2870	4299	149	51	51	126	636	504	71	52	0	0.153	0.144	0.143	0.135	1.984	0.137	0.901	80	397	100	1723	3225	-2.706	229	1494	406	2819	38755	229627	3.891	4.314	0	0	0
1	8	4	"accA"	"STM0232"	3290	43150	120	1019	1050	376	35	79	79	91	99	108	100	99	0	3773	3842	1432	37	50	50	135	635	470	99	96	0	0.252	0.256	0.250	0.257	1.285	0.245	0.924	120	419	100	4663	4763	-1.986	940	3723	971	3792	126021	461086	9.687	5.838	0	0	0
1	9	4	"panC"	"STM0181"	3470	43150	120	211	262	152	58	78	78	80	20	25	98	95	0	2826	3866	3166	81	48	48	52	31	59	100	100	0	0.048	0.048	0.047	0.047	1.507	0.045	0.845	120	392	100	2911	4002	-4.385	133	2778	184	3818	31450	463862	9.100	123.032	0	0	0
1	10	4	"sbmC"	"STM2061"	3650	43150	140	443	1032	1440	139	80	80	82	23	28	92	83	0	338	833	1148	137	48	48	54	46	85	81	68	0	1.252	1.213	1.310	1.243	2.090	1.277	0.866	156	451	100	653	1737	0.324	363	290	952	785	161022	129940	41.304	16.935	0	0	0
1	11	4	"yeeO"	"STM2013"	3840	43160	130	222	311	303	97	80	80	82	24	29	90	85	0	2589	4524	5739	126	48	48	51	12	23	100	99	0	0.056	0.052	0.056	0.052	1.990	0.048	0.826	120	422	100	2683	4707	-4.161	142	2541	231	4476	37335	542939	9.542	372.750	0	0	0
1	12	4	"rcsA"	"STM1982"	4010	43150	130	158	190	111	58	78	78	81	31	38	74	59	0	1866	2906	2795	96	49	49	50	9	18	100	100	0	0.044	0.039	0.038	0.034	2.175	0.035	0.812	120	444	100	1897	2969	-4.505	80	1817	112	2857	22765	348684	3.516	317.333	0	0	0
1	13	4	"yjbB"	"STM4189"	4200	43150	120	150	315	398	126	80	80	96	205	213	25	15	0	412	1303	2067	158	50	50	99	571	576	35	24	0	0.193	0.188	0.183	0.163	1.992	0.181	0.886	120	449	100	432	1488	-2.371	70	362	235	1253	37777	156348	1.068	2.109	0	0	0
1	14	4	"ubiA"	"STM4234"	4370	43150	130	506	887	990	111	80	80	114	292	256	69	36	0	2310	4398	5197	118	50	50	164	794	484	95	70	0	0.188	0.186	0.190	0.186	1.412	0.179	0.878	120	431	100	2686	5155	-2.407	426	2260	807	4348	106465	527816	2.647	5.332	0	0	0
1	15	4	""	"STM4242"	4550	43150	130	1156	1695	1514	89	80	80	83	24	28	100	100	0	3980	5961	5489	92	50	50	55	52	94	100	100	0	0.274	0.273	0.277	0.271	1.348	0.263	0.918	120	347	100	5006	7526	-1.869	1076	3930	1615	5911	203433	715356	67.167	113.577	0	0	0
1	16	4	""	"STM4272"	4720	43150	130	155	187	94	50	80	80	84	24	28	91	68	0	2742	3860	3141	81	50	50	51	11	21	100	100	0	0.028	0.028	0.025	0.025	1.815	0.030	0.699	120	301	100	2767	3917	-5.166	75	2692	107	3810	22450	463145	4.292	346.273	0	0	0
1	17	4	"yjcG"	"STM4273"	4900	43150	140	5668	10351	9375	90	83	83	98	162	165	100	100	0	4282	7342	6769	92	50	50	156	537	344	100	100	0	1.320	1.408	1.472	1.417	1.309	1.418	0.920	156	306	100	9817	17560	0.400	5585	4232	10268	7292	1614778	1145364	63.290	13.382	0	0	0
1	18	4	"sixA"	"STM2387"	5040	43140	150	468	1540	2567	166	86	86	244	960	393	28	19	0	428	1364	2340	171	51	51	244	834	341	33	19	0	1.013	1.107	1.087	1.085	2.024	1.284	0.938	156	419	100	759	2767	0.019	382	377	1454	1313	240209	212784	1.350	1.343	0	0	0
1	19	4	"fes"	"STM0586"	5250	43130	120	95	138	111	80	83	83	231	949	410	0	0	0	109	485	763	157	50	50	167	715	428	18	13	0	0.203	0.126	0.179	0.262	4.123	1.038	0.684	120	409	100	71	490	-2.298	12	59	55	435	16597	58149	-0.098	0.445	0	0	0
1	20	4	"maa"	"STM0472"	5430	43140	120	226	398	451	113	78	78	79	20	25	80	70	0	733	1602	2145	133	50	50	61	156	255	77	64	0	0.217	0.206	0.224	0.211	2.269	0.188	0.816	120	376	100	831	1872	-2.206	148	683	320	1552	47799	192250	15.950	9.878	0	0	0
1	21	4	"ybbJ"	"STM0500"	5600	43140	120	349	504	539	106	78	78	81	23	28	86	75	0	934	1528	1803	117	50	50	61	154	252	78	70	0	0.307	0.288	0.287	0.283	2.132	0.287	0.910	120	384	100	1155	1904	-1.706	271	884	426	1478	60535	183379	18.391	9.526	0	0	0
1	22	4	"allD"	"STM0528"	5790	43140	120	101	122	66	54	78	78	83	30	36	41	23	0	1940	3415	4599	134	49	49	61	81	132	98	94	0	0.012	0.013	0.016	0.013	3.167	0.013	0.682	120	383	100	1914	3410	-6.361	23	1891	44	3366	14602	409752	1.300	41.407	0	0	0
1	23	4	"yfdH"	"STM0558"	5950	43130	130	124	153	91	59	80	80	82	21	25	64	50	0	1948	3056	3390	110	48	48	52	22	42	99	99	0	0.023	0.024	0.025	0.028	2.503	0.022	0.721	120	347	100	1944	3081	-5.432	44	1900	73	3008	18388	366772	3.381	136.545	0	0	0
1	24	4	""	"STM0573"	6140	43150	130	123	143	75	52	82	82	84	21	25	70	47	0	551	1431	2040	142	48	48	51	18	35	98	95	0	0.082	0.044	0.058	0.076	3.920	0.033	0.652	120	571	100	544	1444	-3.617	41	503	61	1383	17157	171768	2.810	76.667	0	0	0
1	1	5	""	"STM1836"	2050	43340	120	180	218	156	71	70	70	73	26	35	91	78	0	2748	4095	3972	96	48	48	56	84	150	97	97	0	0.041	0.037	0.038	0.038	1.660	0.035	0.821	120	539	100	2810	4195	-4.617	110	2700	148	4047	26176	491393	5.577	48.083	0	0	0
1	2	5	"ycgN"	"STM1811"	2230	43340	120	328	416	306	73	74	74	75	19	25	98	95	0	2589	3667	3162	86	49	49	53	31	58	100	99	0	0.100	0.095	0.095	0.095	1.523	0.094	0.948	120	340	100	2794	3960	-3.322	254	2540	342	3618	49953	440041	17.947	116.581	0	0	0
1	3	5	"kdsA"	"STM1772"	2390	43340	140	1544	2366	2400	101	74	74	75	18	24	100	100	0	2487	3749	4047	107	51	51	56	41	73	100	98	0	0.603	0.620	0.645	0.638	1.344	0.598	0.961	156	405	100	3906	5990	-0.729	1470	2436	2292	3698	369081	584845	127.278	90.073	0	0	0
1	4	5	"galU"	"STM1752"	2590	43340	120	3264	3594	1652	45	75	75	76	19	25	100	100	0	4357	4812	2377	49	53	53	56	15	26	100	100	0	0.741	0.739	0.745	0.749	1.194	0.727	0.971	120	421	100	7493	8278	-0.433	3189	4304	3519	4759	431288	577387	185.158	317.067	0	0	0
1	5	5	"yeaB"	"STM1825"	2750	43330	110	367	387	107	27	77	77	81	33	40	100	100	0	2618	2671	780	29	54	54	88	260	295	100	100	0	0.113	0.118	0.116	0.117	1.248	0.111	0.931	80	369	100	2854	2927	-3.144	290	2564	310	2617	30988	213663	9.273	9.935	0	0	0
1	6	5	""	"STM1808"	2940	43340	120	296	321	134	41	77	77	80	31	38	97	95	0	2681	2902	1532	52	51	51	79	235	297	97	96	0	0.083	0.086	0.084	0.086	1.315	0.084	0.926	120	455	100	2849	3095	-3.586	219	2630	244	2851	38578	348198	7.774	12.013	0	0	0
1	7	5	""	"STM4011"	3120	43330	110	114	116	36	31	78	78	90	100	111	5	0	0	3704	3909	2683	68	50	50	113	618	546	91	86	0	0.010	0.010	0.010	0.010	2.238	0.010	0.561	80	400	100	3690	3897	-6.665	36	3654	38	3859	9286	312714	0.260	6.142	0	0	0
1	8	5	"yihG"	"STM3998"	3280	43340	110	111	137	84	61	78	78	81	20	24	65	45	0	1390	2495	3430	137	48	48	69	164	237	77	70	0	0.025	0.024	0.029	0.035	3.285	0.024	0.881	80	395	100	1375	2506	-5.346	33	1342	59	2447	10985	199631	2.800	14.793	0	0	0
1	9	5	"argC"	"STM4121"	3460	43330	110	197	269	197	73	77	77	80	22	27	85	73	0	3381	5004	5096	101	48	48	99	333	336	90	78	0	0.036	0.039	0.038	0.044	2.229	0.037	0.930	80	421	100	3453	5148	-4.796	120	3333	192	4956	21513	400348	8.591	14.730	0	0	0
1	10	5	"ego"	"STM4074"	3650	43330	120	330	563	616	109	80	80	83	30	36	84	72	0	1870	3259	3976	122	49	49	92	327	355	80	69	0	0.137	0.150	0.153	0.153	2.171	0.150	0.951	120	448	100	2071	3693	-2.865	250	1821	483	3210	67591	391121	16.000	9.685	0	0	0
1	11	5	"cpxP"	"STM4060"	3830	43330	120	439	1077	1712	158	80	80	82	26	31	93	89	0	845	1721	2858	166	49	49	63	188	298	78	64	0	0.451	0.596	0.584	0.581	1.794	0.596	0.985	120	401	100	1155	2669	-1.149	359	796	997	1672	129223	206484	38.269	8.819	0	0	0
1	12	5	""	"Not LT2a86"	4000	43330	120	121	234	268	114	78	78	81	32	39	55	41	0	223	1031	1666	161	49	49	50	11	22	86	75	0	0.247	0.159	0.183	0.255	3.036	0.157	0.922	120	393	100	217	1138	-2.017	43	174	156	982	28094	123713	4.781	89.182	0	0	0
1	13	5	"smg"	"STM3404"	4180	43330	110	1370	1813	2002	110	80	80	91	103	113	97	91	0	1182	1750	2335	133	49	49	58	100	172	95	87	0	1.139	1.019	1.113	1.117	1.402	1.023	0.913	80	402	100	2423	3434	0.187	1290	1133	1733	1701	145057	139980	16.718	16.920	0	0	0
1	14	5	"rpsM"	"STM3418"	4370	43330	120	780	1350	1782	132	82	82	92	99	107	86	75	0	758	1281	1697	132	50	50	61	109	178	83	73	0	0.986	1.030	1.056	1.048	1.504	1.045	0.960	120	412	100	1406	2499	-0.021	698	708	1268	1231	162021	153673	12.707	11.193	0	0	0
1	15	5	"rpsH"	"STM3426"	4540	43330	120	869	2055	4107	199	80	80	83	21	25	95	93	0	740	1596	2944	184	50	50	55	52	94	89	80	0	1.143	1.277	1.185	1.231	1.705	1.382	0.970	120	358	100	1479	3521	0.193	789	690	1975	1546	246632	191527	93.905	29.635	0	0	0
1	16	5	"rpsQ"	"STM3431"	4720	43320	130	292	613	903	147	79	79	81	23	28	95	88	0	494	1048	1693	161	49	49	51	15	29	98	95	0	0.479	0.535	0.513	0.526	1.699	0.519	0.921	120	376	100	658	1533	-1.063	213	445	534	999	73548	125707	23.130	66.467	0	0	0
1	17	5	"rplV"	"STM3435"	4900	43320	120	545	735	873	118	79	79	81	19	23	98	95	0	1212	1637	2214	135	49	49	51	12	23	100	99	0	0.401	0.413	0.427	0.410	1.430	0.395	0.935	120	334	100	1629	2244	-1.319	466	1163	656	1588	88159	196399	34.421	132.167	0	0	0
1	18	5	"rplC"	"STM3440"	5070	43320	120	854	1260	1437	114	84	84	224	954	425	39	14	0	1281	1961	2391	121	52	52	152	684	450	74	45	0	0.627	0.616	0.622	0.624	1.466	0.613	0.897	120	412	100	1999	3085	-0.675	770	1229	1176	1909	151178	235275	1.086	2.645	0	0	0
1	19	5	"yjgA"	"STM4437"	5260	43310	110	425	1291	2610	202	82	82	113	305	269	51	37	0	296	1244	2975	239	50	50	63	83	131	68	56	0	1.394	1.013	1.111	1.178	2.133	1.002	0.902	80	418	100	589	2403	0.480	343	246	1209	1194	103289	99488	3.862	14.229	0	0	0
1	20	5	"holC"	"STM4476"	5430	43320	120	389	489	430	87	78	78	79	19	24	94	90	0	1009	1408	1480	105	50	50	52	13	25	100	96	0	0.324	0.303	0.314	0.330	1.881	0.289	0.932	120	407	100	1270	1769	-1.625	311	959	411	1358	58739	168999	21.579	104.308	0	0	0
1	21	5	"yjiE"	"STM4511"	5610	43310	120	166	243	248	102	78	78	83	32	38	70	57	0	1102	2219	3370	151	51	51	79	281	355	71	64	0	0.084	0.076	0.079	0.105	3.390	0.072	0.921	120	417	100	1139	2333	-3.578	88	1051	165	2168	29161	266286	5.000	7.616	0	0	0
1	22	5	"fhuF"	"STM4550"	5780	43340	110	98	440	737	167	77	77	82	32	39	46	40	0	84	1825	3593	196	51	51	88	304	345	40	31	0	0.636	0.205	0.273	0.404	3.266	0.207	0.976	80	364	100	54	2137	-0.652	21	33	363	1774	35198	145968	11.188	5.714	0	0	0
1	23	5	"smp"	"STM4577"	5960	43310	140	93	133	113	84	79	79	82	25	30	37	24	0	340	1431	2861	199	50	50	62	75	120	62	55	0	0.048	0.039	0.047	0.079	4.811	0.038	0.865	156	454	100	304	1435	-4.373	14	290	54	1381	20735	223249	2.040	18.253	0	0	0
1	24	5	"arcA"	"STM4598"	6130	43310	100	77	80	20	25	77	77	79	20	25	18	5	0	50	50	8	16	49	49	52	16	30	1	0	0	0.000	3.000	2.167	2.487	3.116	0.140	0.386	80	366	100	1	4	Error	0	1	3	1	6363	3974	0.050	-0.125	-50	0	0
1	1	6	""	"STM3548"	2040	43510	110	104	111	35	31	69	69	72	20	27	71	47	0	2081	2230	1526	68	48	48	87	322	370	92	85	0	0.017	0.019	0.019	0.017	2.100	0.021	0.776	80	470	100	2068	2224	-5.860	35	2033	42	2182	8861	178409	1.950	6.655	0	0	0
1	2	6	"yhgG"	"STM3507"	2230	43510	120	155	215	154	71	71	71	73	19	26	94	74	0	643	969	949	97	49	49	93	342	367	71	41	0	0.141	0.157	0.153	0.151	1.694	0.146	0.843	120	415	100	678	1064	-2.822	84	594	144	920	25794	116275	7.474	2.561	0	0	0
1	3	6	"nanA"	"STM3339"	2410	43520	120	189	322	318	98	72	72	74	17	22	85	78	0	1640	3496	4572	130	48	48	50	9	18	99	99	0	0.073	0.073	0.074	0.074	1.868	0.069	0.941	120	410	100	1709	3698	-3.766	117	1592	250	3448	38680	419562	14.588	382.889	0	0	0
1	4	6	"mtgA"	"STM3326"	2580	43510	110	523	638	430	67	74	74	76	18	23	100	100	0	2396	2884	2186	75	49	49	54	43	79	100	100	0	0.191	0.199	0.202	0.199	1.291	0.186	0.903	80	386	100	2796	3399	-2.386	449	2347	564	2835	51020	230701	31.222	65.814	0	0	0
1	5	6	"yhbZ"	"STM3301"	2760	43510	120	795	1227	1310	106	77	77	80	27	33	98	97	0	3484	5516	6105	110	50	50	72	185	256	97	94	0	0.209	0.210	0.214	0.214	1.427	0.208	0.947	120	479	100	4152	6616	-2.258	718	3434	1150	5466	147196	661973	42.481	29.427	0	0	0
1	6	6	"truB"	"STM3284"	2940	43500	120	347	410	287	70	77	77	79	19	24	96	94	0	2362	2742	2280	83	51	51	53	14	26	100	99	0	0.117	0.124	0.123	0.124	1.560	0.122	0.928	120	400	100	2581	3024	-3.097	270	2311	333	2691	49170	329003	17.421	192.071	0	0	0
1	7	6	"yqhD"	"STM3164"	3110	43500	120	274	438	436	99	78	78	81	20	24	95	87	0	2109	3650	4536	124	51	51	57	73	128	97	95	0	0.095	0.100	0.100	0.102	1.634	0.093	0.931	120	418	100	2254	3959	-3.392	196	2058	360	3599	52502	438015	17.850	49.219	0	0	0
1	8	6	"yghU"	"STM3140"	3290	43500	120	956	1447	1493	103	77	77	79	19	24	95	95	0	1561	2392	2556	106	48	48	51	22	43	96	95	0	0.581	0.584	0.571	0.580	1.510	0.572	0.921	120	434	100	2392	3714	-0.783	879	1513	1370	2344	173644	287041	72.000	106.409	0	0	0
1	9	6	"mltC"	"STM3112"	3470	43500	120	195	325	350	107	78	78	80	22	27	76	70	0	1487	2979	4087	137	47	47	77	285	370	80	67	0	0.081	0.084	0.087	0.089	2.029	0.081	0.886	120	444	100	1557	3179	-3.621	117	1440	247	2932	38982	357493	11.136	10.182	0	0	0
1	10	6	"yggJ"	"STM3094"	3630	43500	110	202	358	510	142	79	79	85	50	58	67	53	0	1149	2521	4342	172	49	49	136	519	381	68	51	0	0.112	0.113	0.108	0.111	2.200	0.114	0.965	80	410	100	1223	2751	-3.161	123	1100	279	2472	28623	201680	5.460	4.595	0	0	0
1	11	6	""	"STM3073"	3840	43510	110	133	147	65	44	78	78	84	44	52	61	27	0	1303	1994	2113	105	50	50	124	465	375	87	62	0	0.044	0.035	0.035	0.037	2.934	0.022	0.654	80	409	100	1308	2013	-4.510	55	1253	69	1944	11768	159517	1.432	4.022	0	0	0
1	12	6	"ygfA"	"STM3061"	4000	43500	120	173	272	295	108	79	79	80	20	25	80	69	0	1229	2347	3549	151	48	48	52	38	73	91	88	0	0.080	0.084	0.085	0.087	2.406	0.081	0.946	120	418	100	1275	2492	-3.651	94	1181	193	2299	32667	281655	9.600	60.395	0	0	0
1	13	6	"yeaH"	"STM1284"	4180	43500	120	2928	5257	6274	119	82	82	87	83	95	97	96	0	1961	3609	4414	122	49	49	55	78	141	94	93	0	1.488	1.454	1.490	1.537	1.581	1.439	0.956	120	435	100	4758	8735	0.574	2846	1912	5175	3560	630804	433106	62.289	45.564	0	0	0
1	14	6	"ydiZ"	"STM1325"	4370	43500	120	352	600	678	113	81	81	83	21	25	85	77	0	558	929	1119	120	50	50	51	12	23	92	88	0	0.533	0.590	0.606	0.606	1.980	0.591	0.894	120	371	100	779	1398	-0.907	271	508	519	879	71996	111432	24.619	73.167	0	0	0
1	15	6	"aroH"	"STM1347"	4540	43500	120	212	361	390	108	80	80	81	20	24	77	69	0	1560	3648	5008	137	49	49	52	15	28	100	99	0	0.087	0.078	0.081	0.080	1.893	0.075	0.949	120	344	100	1643	3880	-3.517	132	1511	281	3599	43371	437785	14.000	239.733	0	0	0
1	16	6	"orf242"	"STM1390"	4710	43490	120	189	506	889	175	77	77	80	19	23	77	68	0	759	2664	5488	206	49	49	53	32	60	88	85	0	0.158	0.164	0.169	0.186	1.885	0.161	0.974	120	372	100	822	3044	-2.664	112	710	429	2615	60759	319667	22.421	81.594	0	0	0
1	17	6	"ydhO"	"STM1432"	4890	43510	140	336	754	1034	137	77	77	84	44	52	83	74	0	1256	3064	4475	146	50	50	56	33	58	99	96	0	0.215	0.225	0.226	0.228	1.744	0.221	0.931	156	427	100	1465	3691	-2.219	259	1206	677	3014	117681	477995	15.227	91.152	0	0	0
1	18	6	"ydgR"	"STM1452"	5070	43500	130	551	1031	1593	154	80	80	86	45	52	90	81	0	1678	3178	5102	160	51	51	58	33	56	97	95	0	0.289	0.304	0.296	0.318	1.768	0.305	0.958	120	411	100	2098	4078	-1.788	471	1627	951	3127	123706	381305	21.000	94.545	0	0	0
1	19	6	"ugpC"	"STM3554"	5240	43500	120	488	847	1115	131	79	79	89	96	107	80	70	0	1964	3681	5318	144	50	50	61	78	127	96	91	0	0.214	0.212	0.204	0.211	1.676	0.205	0.950	120	434	100	2323	4399	-2.226	409	1914	768	3631	101697	441737	7.896	46.410	0	0	0
1	20	6	"ftsX"	"STM3569"	5420	43490	130	832	888	421	47	78	78	79	19	24	99	98	0	3757	4022	2100	52	51	51	56	20	35	99	99	0	0.203	0.204	0.201	0.205	1.187	0.200	0.944	120	453	100	4460	4781	-2.297	754	3706	810	3971	106507	482632	42.579	198.300	0	0	0
1	21	6	"yhhM"	"STM3574"	5600	43490	130	103	149	151	101	76	76	81	34	41	41	23	0	377	1364	2538	186	52	52	111	580	522	40	24	0	0.083	0.056	0.072	0.081	3.045	0.055	0.863	120	466	100	352	1385	-3.589	27	325	73	1312	17851	163733	2.000	2.160	0	0	0
1	22	6	"yhhS"	"STM3581"	5790	43500	120	157	207	168	81	75	75	80	38	47	75	52	0	2448	3667	4360	118	50	50	122	649	531	87	71	0	0.034	0.036	0.036	0.036	1.719	0.037	0.879	120	371	100	2480	3749	-4.870	82	2398	132	3617	24845	440098	3.342	5.462	0	0	0
1	23	6	"yhhJ"	"STM3585"	5950	43490	130	136	225	293	130	77	77	79	21	26	75	58	0	1774	4178	6600	157	49	49	53	18	33	100	100	0	0.034	0.036	0.032	0.033	2.275	0.035	0.745	120	383	100	1784	4277	-4.870	59	1725	148	4129	26994	501400	6.952	229.167	0	0	0
1	24	6	"gor"	"STM3597"	6140	43500	130	666	1333	1798	134	75	75	79	33	41	98	95	0	1432	3124	4321	138	50	50	58	70	120	100	95	0	0.428	0.409	0.414	0.421	1.671	0.407	0.931	120	611	100	1973	4332	-1.226	591	1382	1258	3074	159948	374909	38.000	43.800	0	0	0
1	1	7	"yicN"	"STM3786"	2040	43680	110	130	142	75	52	67	67	69	18	26	82	67	0	1389	1872	1741	93	48	48	72	277	384	92	81	0	0.047	0.041	0.043	0.040	2.018	0.043	0.899	80	513	100	1404	1899	-4.412	63	1341	75	1824	11374	149791	4.056	6.498	0	0	0
1	2	7	"yidH"	"STM3805"	2220	43690	120	207	335	436	130	68	68	70	16	22	90	82	0	1018	1796	2802	156	49	49	53	43	81	95	90	0	0.143	0.153	0.152	0.149	1.860	0.152	0.958	120	492	100	1108	2014	-2.801	139	969	267	1747	40220	215507	16.563	40.535	0	0	0
1	3	7	"yidQ"	"STM3810"	2400	43700	120	421	698	855	122	69	69	71	17	23	97	95	0	1108	1995	2673	133	47	47	48	8	16	99	99	0	0.332	0.323	0.332	0.337	1.673	0.314	0.956	120	433	100	1413	2577	-1.592	352	1061	629	1948	83719	239363	36.882	243.375	0	0	0
1	4	7	""	"STM3820"	2580	43700	120	103	126	73	57	74	74	77	23	29	59	36	0	3134	5149	6591	128	47	47	54	61	112	98	96	0	0.009	0.010	0.012	0.012	2.626	0.010	0.803	120	498	100	3116	5154	-6.734	29	3087	52	5102	15150	617868	2.130	83.525	0	0	0
1	5	7	"torR"	"STM3824"	2750	43690	110	698	718	244	33	77	77	80	28	35	100	100	0	5494	5371	2001	37	49	49	71	180	253	100	100	0	0.114	0.120	0.119	0.121	1.244	0.118	0.942	80	415	100	6066	5963	-3.132	621	5445	641	5322	57400	429668	22.786	29.444	0	0	0
1	6	7	"dgoR"	"STM3830"	2940	43690	120	395	473	313	66	77	77	81	27	33	98	98	0	3591	4539	3449	75	50	50	70	170	242	100	99	0	0.090	0.088	0.086	0.084	1.452	0.088	0.917	120	467	100	3859	4885	-3.477	318	3541	396	4489	56764	544735	14.519	26.288	0	0	0
1	7	7	"pdxA"	"STM0091"	3100	43680	110	1040	1062	219	20	78	78	88	55	62	100	100	0	7353	7718	1662	21	50	50	114	476	417	100	100	0	0.132	0.128	0.128	0.128	1.110	0.128	0.974	80	406	100	8265	8652	-2.924	962	7303	984	7668	84923	617412	17.709	15.975	0	0	0
1	8	7	""	"STM0099"	3290	43690	120	165	188	85	45	78	78	85	51	60	80	38	0	1474	1653	904	54	48	48	106	454	428	95	82	0	0.061	0.069	0.064	0.059	1.789	0.071	0.747	120	447	100	1513	1715	-4.035	87	1426	110	1605	22582	198326	2.020	3.407	0	0	0
1	9	7	"yabB"	"STM0119"	3460	43690	120	469	735	787	107	77	77	78	19	24	95	88	0	1470	2245	2698	120	47	47	51	56	109	95	90	0	0.275	0.299	0.296	0.306	1.609	0.288	0.956	120	445	100	1815	2856	-1.860	392	1423	658	2198	88167	269415	34.579	39.179	0	0	0
1	10	7	"murE"	"STM0123"	3650	43680	120	767	1031	959	93	78	78	83	45	54	97	95	0	2133	2903	2746	94	49	49	90	370	411	94	85	0	0.331	0.334	0.333	0.330	1.272	0.340	0.974	120	471	100	2773	3807	-1.597	689	2084	953	2854	123739	348369	21.067	7.603	0	0	0
1	11	7	"lpxC"	"STM0134"	3820	43680	120	1092	3249	5643	173	78	78	80	21	26	100	98	0	746	2322	4125	177	50	50	84	274	326	75	56	0	1.457	1.396	1.423	1.450	1.466	1.377	0.973	120	444	100	1710	5443	0.543	1014	696	3171	2272	389916	278597	150.905	8.168	0	0	0
1	12	7	"hofC"	"STM0142"	3990	43680	110	100	112	46	41	80	80	80	20	25	48	28	0	1714	3284	4278	130	49	49	104	361	347	91	78	0	0.012	0.010	0.012	0.012	2.269	0.010	0.678	80	421	100	1685	3267	-6.379	20	1665	32	3235	8967	262690	1.600	8.809	0	0	0
1	13	7	""	"STM1546"	4180	43680	120	120	139	72	51	78	78	80	20	25	75	53	0	1837	1991	1422	71	49	49	79	281	355	90	83	0	0.023	0.031	0.032	0.029	2.256	0.032	0.570	120	472	100	1830	2003	-5.412	42	1788	61	1942	16653	238948	2.950	6.804	0	0	0
1	14	7	""	"STM1550"	4350	43670	120	142	220	220	100	80	80	82	20	24	75	65	0	917	1941	2935	151	49	49	51	11	21	100	99	0	0.071	0.074	0.080	0.085	2.265	0.073	0.930	120	405	100	930	2032	-3.807	62	868	140	1892	26416	232923	6.900	171.818	0	0	0
1	15	7	""	"STM1555"	4530	43670	130	132	161	97	60	78	78	80	19	23	76	62	0	2078	2729	2643	96	49	49	51	11	21	100	100	0	0.027	0.031	0.030	0.025	2.066	0.033	0.861	120	446	100	2083	2763	-5.232	54	2029	83	2680	19286	327460	4.263	243.455	0	0	0
1	16	7	""	"STM1561"	4710	43680	130	504	927	1193	128	76	76	79	20	25	100	100	0	2012	3750	5250	140	50	50	56	35	62	100	100	0	0.218	0.230	0.237	0.230	1.340	0.228	0.974	120	436	100	2390	4551	-2.197	428	1962	851	3700	111224	450037	42.400	105.543	0	0	0
1	17	7	"adhP"	"STM1567"	4880	43680	120	2350	5016	7262	144	79	79	90	64	71	100	100	0	601	1359	2079	152	51	51	57	26	45	99	91	0	4.129	3.774	4.035	3.907	1.495	3.588	0.948	120	376	100	2821	6245	2.046	2271	550	4937	1308	601864	163081	76.969	50.077	0	0	0
1	18	7	"yddG"	"STM1571"	5070	43680	130	263	1391	3236	232	80	80	90	61	67	70	55	0	1909	5704	9356	164	51	51	58	25	43	100	100	0	0.098	0.232	0.105	0.096	2.920	0.310	0.838	120	431	100	2041	6964	-3.344	183	1858	1311	5653	166959	684459	21.328	225.840	0	0	0
1	19	7	"topA"	"STM1714"	5240	43680	120	727	1622	2374	146	78	78	80	20	25	94	92	0	1886	4335	6490	149	51	51	55	17	30	100	100	0	0.354	0.360	0.354	0.335	1.655	0.359	0.968	120	415	100	2484	5828	-1.499	649	1835	1544	4284	194664	520145	77.100	251.765	0	0	0
1	20	7	"trpH"	"STM1721"	5420	43670	120	491	655	556	84	78	78	80	20	25	100	99	0	2745	3608	3483	96	53	53	59	27	45	100	99	0	0.153	0.162	0.163	0.163	1.351	0.155	0.934	120	464	100	3105	4132	-2.704	413	2692	577	3555	78642	433008	28.750	131.444	0	0	0
1	21	7	"cls"	"STM1739"	5610	43680	120	248	593	917	154	77	77	79	20	25	93	85	0	1457	3744	6819	182	53	53	63	95	150	98	91	0	0.122	0.140	0.145	0.135	1.823	0.130	0.926	120	438	100	1575	4207	-3.037	171	1404	516	3691	71172	449273	25.700	38.747	0	0	0
1	22	7	"tdk"	"STM1750"	5780	43680	130	117	339	545	160	79	79	80	21	26	56	48	0	252	1586	3236	204	51	51	62	101	162	60	50	0	0.189	0.169	0.201	0.243	3.544	0.165	0.966	120	378	100	239	1795	-2.403	38	201	260	1535	40663	190264	12.333	15.089	0	0	0
1	23	7	"narX"	"STM1766"	5950	43670	140	144	249	278	111	77	77	79	19	24	81	64	0	1894	5530	8853	160	50	50	53	17	32	100	100	0	0.036	0.031	0.032	0.029	2.069	0.030	0.946	156	394	100	1911	5652	-4.783	67	1844	172	5480	38791	862709	8.947	322.176	0	0	0
1	24	7	"ychM"	"STM1781"	6130	43670	130	219	356	354	99	75	75	78	28	35	90	82	0	2755	4264	5219	122	50	50	59	66	111	100	99	0	0.053	0.067	0.065	0.068	1.686	0.066	0.939	120	569	100	2849	4495	-4.231	144	2705	281	4214	42684	511694	9.929	63.712	0	0	0
1	1	8	""	"STM2303"	2040	43880	110	385	553	495	89	68	68	69	17	24	98	98	0	1306	2080	1896	91	49	49	50	8	16	100	100	0	0.252	0.239	0.224	0.232	1.510	0.220	0.851	80	526	100	1574	2516	-1.987	317	1257	485	2031	44257	166367	28.471	253.750	0	0	0
1	2	8	"nuoL"	"STM2318"	2220	43880	110	6027	6268	1460	23	72	72	73	19	26	100	100	0	10502	10892	2496	22	50	50	56	46	82	100	100	0	0.570	0.571	0.569	0.570	1.135	0.556	0.941	80	454	100	16407	17038	-0.812	5955	10452	6196	10842	501414	871330	326.053	235.565	0	0	0
1	3	8	"nuoA"	"STM2328"	2400	43880	120	1375	1657	1356	81	70	70	73	23	31	99	97	0	1763	2174	1821	83	48	48	54	51	94	97	96	0	0.761	0.746	0.753	0.756	1.526	0.738	0.937	120	486	100	3020	3713	-0.394	1305	1715	1587	2126	198802	260916	68.870	41.569	0	0	0
1	4	8	"yfbT"	"STM2334"	2580	43890	110	1709	1800	808	44	74	74	76	22	28	100	100	0	3131	3362	1526	45	48	48	53	56	105	100	100	0	0.530	0.521	0.503	0.519	1.205	0.505	0.866	80	393	100	4718	5040	-0.915	1635	3083	1726	3314	144002	268975	78.364	59.089	0	0	0
1	5	8	""	"STM2340"	2750	43880	120	534	703	535	76	76	76	80	36	45	97	95	0	2177	2813	2399	85	49	49	59	119	201	97	95	0	0.215	0.227	0.229	0.245	1.834	0.218	0.936	120	458	100	2586	3391	-2.216	458	2128	627	2764	84307	337557	17.306	23.143	0	0	0
1	6	8	""	"STM2344"	2930	43870	120	357	399	209	52	75	75	79	31	39	97	95	0	2320	2744	1821	66	50	50	51	12	23	99	99	0	0.124	0.120	0.122	0.125	1.530	0.111	0.872	120	448	100	2552	3018	-3.009	282	2270	324	2694	47927	329243	10.323	224.417	0	0	0
1	7	8	""	"STM2528"	3100	43860	110	139	156	83	53	78	78	83	47	56	55	27	0	3759	4592	3260	70	50	50	96	405	421	100	100	0	0.016	0.017	0.016	0.015	1.914	0.016	0.585	80	423	100	3770	4620	-5.926	61	3709	78	4542	12494	367349	1.553	11.101	0	0	0
1	8	8	"nifU"	"STM2542"	3280	43860	120	2514	3288	2830	86	78	78	79	21	26	99	98	0	1152	1431	1237	86	48	48	63	145	230	94	92	0	2.207	2.321	2.316	2.443	1.589	2.363	0.922	120	464	100	3540	4593	1.142	2436	1104	3210	1383	394523	171718	152.810	9.434	0	0	0
1	9	8	"yjdL"	"STM2560"	3450	43860	110	177	199	112	56	76	76	77	19	24	96	88	0	4093	5028	3592	71	48	48	92	464	504	100	98	0	0.025	0.025	0.023	0.022	1.669	0.024	0.798	80	409	100	4146	5103	-5.324	101	4045	123	4980	15958	402211	6.421	10.638	0	0	0
1	10	8	"yfhK"	"STM2564"	3630	43860	110	289	380	269	70	79	79	83	29	34	98	95	0	3241	4211	3602	85	49	49	158	840	531	96	77	0	0.066	0.072	0.067	0.069	1.360	0.067	0.841	80	462	100	3402	4463	-3.926	210	3192	301	4162	30438	336874	10.241	4.825	0	0	0
1	11	8	""	"STM2575"	3810	43850	110	105	112	44	39	80	80	83	29	34	45	25	0	2409	3244	2927	90	50	50	155	756	487	80	63	0	0.011	0.010	0.012	0.011	2.397	0.011	0.494	80	465	100	2384	3226	-6.560	25	2359	32	3194	8988	259503	1.000	4.086	0	0	0
1	12	8	""	"STM2590"	3990	43860	110	173	210	103	49	78	78	81	20	24	98	82	0	3615	5018	3562	70	50	50	136	490	360	100	100	0	0.027	0.027	0.024	0.024	1.872	0.023	0.760	80	492	100	3660	5100	-5.230	95	3565	132	4968	16827	401404	6.450	9.963	0	0	0
1	13	8	"yraO"	"STM3266"	4180	43860	110	418	446	193	43	78	78	80	21	26	100	100	0	2560	2906	1467	50	49	49	101	410	405	100	100	0	0.135	0.129	0.128	0.127	1.316	0.123	0.908	80	433	100	2851	3225	-2.885	340	2511	368	2857	35715	232480	17.429	6.841	0	0	0
1	14	8	"yhbU"	"STM3274"	4360	43860	120	178	180	54	30	79	79	81	19	23	95	89	0	8673	8180	3268	39	50	50	64	174	271	98	98	0	0.011	0.012	0.012	0.013	1.946	0.012	0.791	120	469	100	8722	8231	-6.445	99	8623	101	8130	21605	981558	5.211	46.644	0	0	0
1	15	8	""	"STM3278"	4530	43850	110	104	105	26	24	77	77	79	19	24	62	26	0	3995	4178	1097	26	50	50	67	179	267	100	100	0	0.007	0.007	0.007	0.007	1.971	0.007	0.308	80	407	100	3972	4156	-7.191	27	3945	28	4128	8367	334263	1.368	22.966	0	0	0
1	16	8	"yhbC"	"STM3288"	4700	43860	110	454	561	337	60	76	76	80	22	27	100	100	0	2141	2835	1932	68	53	53	84	196	233	100	100	0	0.181	0.174	0.172	0.172	1.437	0.157	0.779	80	392	100	2466	3267	-2.466	378	2088	485	2782	44911	226790	21.864	14.036	0	0	0
1	17	8	"mrsA"	"STM3294"	4880	43860	150	1170	1188	196	16	79	79	86	46	53	100	100	0	7437	7460	1161	15	61	61	73	68	93	100	100	0	0.148	0.150	0.149	0.150	1.118	0.149	0.964	156	495	100	8467	8508	-2.757	1091	7376	1109	7399	185258	1163829	23.957	108.632	0	0	0
1	18	8	"rplU"	"STM3304"	5060	43850	110	696	1296	1657	127	80	80	88	53	60	100	96	0	807	1781	3145	176	54	54	66	58	87	100	98	0	0.818	0.704	0.776	0.780	1.464	0.646	0.651	80	390	100	1369	2943	-0.290	616	753	1216	1727	103653	142475	22.792	29.569	0	0	0
1	19	8	"ybgJ"	"STM0712"	5240	43850	110	1322	1610	1023	63	78	78	82	31	37	100	100	0	2452	2956	1943	65	50	50	63	93	147	100	100	0	0.518	0.527	0.518	0.529	1.213	0.502	0.880	80	432	100	3646	4438	-0.949	1244	2402	1532	2906	128822	236477	49.290	31.108	0	0	0
1	20	8	""	"STM0719"	5410	43850	110	180	174	35	20	77	77	79	19	24	98	96	0	8801	8872	996	11	51	51	112	469	418	100	100	0	0.012	0.011	0.012	0.010	1.549	0.010	0.693	80	447	100	8853	8918	-6.409	103	8750	97	8821	13950	709735	5.000	18.678	0	0	0
1	21	8	""	"STM0725"	5590	43850	110	85	92	24	26	77	77	79	19	24	36	17	0	2176	2445	1004	41	53	53	113	477	422	100	98	0	0.004	0.006	0.008	0.007	2.646	0.007	0.152	80	422	100	2131	2407	-8.052	8	2123	15	2392	7394	195582	0.684	4.889	0	0	0
1	22	8	"sdhA"	"STM0734"	5770	43850	120	7112	7206	2517	34	78	78	80	20	25	100	100	0	7630	7740	2802	36	51	51	65	166	255	98	97	0	0.928	0.927	0.927	0.955	1.349	0.920	0.977	120	432	100	14613	14817	-0.108	7034	7579	7128	7689	864751	928742	356.300	46.235	0	0	0
1	23	8	"tolQ"	"STM0745"	5950	43850	120	306	363	215	59	77	77	79	20	25	98	95	0	2923	3516	2318	65	50	50	53	14	26	99	99	0	0.080	0.083	0.081	0.084	1.675	0.083	0.911	120	420	100	3102	3752	-3.649	229	2873	286	3466	43584	421970	14.200	247.357	0	0	0
1	24	8	"nadA"	"STM0756"	6120	43850	110	232	254	80	31	76	76	81	29	35	100	100	0	6403	6967	2423	34	53	53	86	255	296	100	100	0	0.025	0.026	0.025	0.025	1.319	0.025	0.854	80	452	100	6506	7092	-5.347	156	6350	178	6914	20346	557326	5.966	26.984	0	0	0
1	1	9	"yliJ"	"STM0862"	2040	44060	120	2794	3108	2106	67	70	70	82	94	114	97	96	0	4351	4922	3421	69	50	50	52	19	36	99	98	0	0.633	0.624	0.631	0.660	1.311	0.617	0.977	120	546	100	7025	7910	-0.659	2724	4301	3038	4872	372962	590611	32.191	256.316	0	0	0
1	2	9	""	"STM0869"	2210	44060	110	255	307	162	52	74	74	79	35	44	100	92	0	3984	5579	3986	71	52	52	142	759	534	100	100	0	0.046	0.042	0.042	0.041	1.385	0.040	0.924	80	430	100	4113	5760	-4.441	181	3932	233	5527	24549	446331	6.514	7.163	0	0	0
1	3	9	"potF"	"STM0877"	2400	44050	110	3519	3702	967	26	73	73	77	33	42	100	100	0	8205	8478	2115	24	50	50	134	751	560	100	100	0	0.423	0.431	0.434	0.429	1.092	0.432	0.987	80	438	100	11601	12057	-1.243	3446	8155	3629	8428	296154	678229	109.848	11.111	0	0	0
1	4	9	""	"STM0884"	2580	44050	110	157	173	60	34	73	73	74	18	24	100	92	0	7835	9351	4398	47	49	49	51	13	25	100	100	0	0.011	0.011	0.010	0.010	1.463	0.011	0.826	80	439	100	7870	9402	-6.534	84	7786	100	9302	13808	748054	5.500	715.385	0	0	0
1	5	9	""	"STM0893"	2750	44040	110	425	489	198	40	74	74	77	21	27	100	100	0	17265	17014	2793	16	51	51	65	165	253	100	100	0	0.020	0.024	0.021	0.023	1.428	0.023	0.796	80	412	100	17565	17378	-5.616	351	17214	415	16963	39104	1361113	19.619	102.721	0	0	0
1	6	9	""	"STM0897"	2930	44040	110	160	192	93	48	76	76	80	31	38	86	68	0	3744	4020	1218	30	51	51	69	168	243	100	100	0	0.023	0.029	0.024	0.023	2.039	0.026	0.481	80	432	100	3777	4085	-5.458	84	3693	116	3969	15341	321582	3.613	23.518	0	0	0
1	7	9	""	"STM1032"	3100	44040	110	278	340	209	61	77	77	79	20	25	100	100	0	5932	7477	4864	65	51	51	69	153	221	100	100	0	0.034	0.035	0.034	0.033	1.277	0.037	0.938	80	466	100	6082	7689	-4.871	201	5881	263	7426	27217	598163	13.050	48.418	0	0	0
1	8	9	""	"STM1036"	3280	44040	110	149	171	88	51	76	76	80	60	75	55	26	0	3452	4738	3988	84	49	49	54	37	68	100	100	0	0.021	0.020	0.020	0.019	1.954	0.020	0.858	80	460	100	3476	4784	-5.543	73	3403	95	4689	13711	379072	1.517	126.595	0	0	0
1	9	9	""	"STM1041"	3460	44040	110	415	579	506	87	77	77	81	61	75	100	97	0	9378	11295	7623	67	49	49	84	414	492	100	100	0	0.036	0.045	0.036	0.037	1.496	0.047	0.796	80	460	100	9667	11748	-4.787	338	9329	502	11246	46318	903582	8.164	27.080	0	0	0
1	10	9	"metH"	"STM4188"	3640	44040	110	630	630	116	18	78	78	81	24	29	100	100	0	8157	8068	1459	18	50	50	110	704	640	100	100	0	0.068	0.069	0.069	0.068	1.167	0.068	0.972	80	460	100	8659	8570	-3.876	552	8107	552	8018	50405	645420	22.875	11.304	0	0	0
1	11	9	""	"STM4197"	3810	44040	90	87	93	28	30	77	77	79	20	25	34	17	0	1364	2162	1930	89	51	51	61	51	83	100	92	0	0.008	0.008	0.010	0.011	3.689	0.009	0.215	52	366	100	1323	2127	-7.037	10	1313	16	2111	4832	112411	0.700	41.196	0	0	0
1	12	9	""	"STM4201"	3990	44040	100	92	100	38	38	79	79	81	20	24	40	20	0	2383	3178	2587	81	49	49	83	337	406	98	92	0	0.006	0.007	0.008	0.007	2.755	0.009	0.276	80	424	100	2347	3150	-7.488	13	2334	21	3129	8036	254243	0.950	9.184	0	0	0
1	13	9	"mntH"	"STM2408"	4170	44040	120	4829	4602	1259	27	80	80	82	21	25	100	99	0	14721	13716	4032	29	51	51	69	172	249	99	99	0	0.324	0.331	0.330	0.332	1.339	0.326	0.987	120	503	100	19419	18187	-1.627	4749	14670	4522	13665	552257	1645937	215.238	79.343	0	0	0
1	14	9	"pduN"	"STM2049"	4350	44040	120	103	108	33	30	77	77	80	19	23	60	31	0	1616	1756	858	48	51	51	71	202	284	98	98	0	0.017	0.018	0.019	0.018	2.330	0.017	0.344	120	439	100	1591	1736	-5.912	26	1565	31	1705	12946	210712	1.474	8.342	0	0	0
1	15	9	""	"STM2636"	4530	44040	120	329	331	77	23	78	78	80	19	23	98	98	0	17833	17121	3293	19	51	51	84	344	409	99	99	0	0.014	0.015	0.014	0.014	1.259	0.014	0.906	120	457	100	18033	17323	-6.147	251	17782	253	17070	39665	2054503	13.211	49.526	0	0	0
1	16	9	"rplI"	"STM4394"	4700	44040	120	1196	1153	458	39	76	76	79	21	26	98	98	0	3537	3354	1381	41	53	53	60	48	80	99	99	0	0.321	0.326	0.321	0.321	1.380	0.322	0.973	120	456	100	4604	4378	-1.637	1120	3484	1077	3301	138362	402489	51.143	68.625	0	0	0
1	17	9	"sitC"	"STM2863"	4880	44040	120	7536	7451	2314	31	78	78	80	23	28	100	99	0	9197	8991	2805	31	59	59	65	25	38	100	100	0	0.816	0.825	0.823	0.819	1.258	0.819	0.985	120	404	100	16596	16305	-0.293	7458	9138	7373	8932	894113	1078864	320.478	357.040	0	0	0
1	18	9	"bcfD"	"STM0024"	5060	44040	140	238	240	74	30	81	81	85	31	36	97	94	0	8315	8356	2058	24	57	57	72	64	88	100	100	0	0.019	0.019	0.018	0.018	1.431	0.019	0.791	156	534	100	8415	8458	-5.717	157	8258	159	8299	37502	1303523	5.000	129.438	0	0	0
1	19	9	""	"PSLT065"	5230	44030	110	79	86	31	36	78	78	82	25	30	21	10	0	1309	1378	606	43	53	53	70	88	125	100	100	0	0.001	0.006	0.013	0.010	3.812	0.007	0.036	80	409	100	1257	1333	Error	1	1256	8	1325	6911	110271	0.160	14.864	0	0	0
1	20	9	"trbD"	"PSLT083"	5400	44030	100	101	152	130	85	77	77	80	22	27	51	36	0	452	1385	2200	158	53	53	95	409	430	46	27	0	0.060	0.056	0.070	0.077	2.303	0.057	0.900	80	428	100	423	1407	-4.055	24	399	75	1332	12182	110790	3.273	3.154	0	0	0
1	21	9	"yneG"	"STM1526"	5600	44040	120	177	228	179	78	77	77	79	19	24	97	91	0	1105	1569	1547	98	51	51	63	65	103	98	98	0	0.095	0.099	0.096	0.092	1.721	0.103	0.867	120	510	100	1154	1669	-3.398	100	1054	151	1518	27387	188237	7.842	23.169	0	0	0
1	22	9	"dcuS"	"STM4304"	5760	44030	110	507	515	110	21	77	77	85	46	54	100	98	0	12898	13579	2704	19	51	51	277	1541	556	100	100	0	0.033	0.032	0.033	0.032	1.241	0.032	0.949	80	406	100	13277	13966	-4.901	430	12847	438	13528	41233	1086319	9.348	8.632	0	0	0
1	23	9	"yjdE"	"STM4294"	5950	44040	120	757	735	134	18	76	76	83	44	53	100	99	0	19143	18740	3655	19	51	51	251	1454	579	100	99	0	0.036	0.035	0.035	0.035	1.136	0.035	0.971	120	457	100	19773	19348	-4.809	681	19092	659	18689	88215	2248803	14.818	12.716	0	0	0
1	24	9	""	"STM4307"	6130	44030	120	323	347	142	40	76	76	79	24	30	96	95	0	6781	7065	3044	43	53	53	75	228	304	100	98	0	0.037	0.039	0.038	0.038	1.357	0.039	0.910	120	529	100	6975	7283	-4.768	247	6728	271	7012	41652	847744	11.167	30.658	0	0	0
1	1	10	""	"STM4597"	2040	44220	110	156	160	46	28	70	70	87	106	121	28	1	0	1939	2109	983	46	50	50	56	30	53	100	100	0	0.046	0.044	0.042	0.042	1.547	0.035	0.134	80	472	100	1975	2149	-4.457	86	1889	90	2059	12823	168747	0.689	68.433	0	0	0
1	2	10	""	"STM0257"	2210	44220	110	266	267	57	21	72	72	80	37	46	98	98	0	11800	11977	2233	18	52	52	266	1325	498	100	100	0	0.017	0.016	0.016	0.016	1.322	0.015	0.845	80	442	100	11942	12120	-5.920	194	11748	195	11925	21359	958134	5.054	8.838	0	0	0
1	3	10	""	"STM0275"	2400	44230	120	110	129	77	59	73	73	77	29	37	57	31	0	2507	2842	1736	61	51	51	189	1086	574	90	59	0	0.015	0.020	0.017	0.015	2.795	0.021	0.468	120	526	100	2493	2847	-6.053	37	2456	56	2791	15503	341070	1.793	2.443	0	0	0
1	4	10	""	"STM0284"	2570	44230	100	79	83	24	28	72	72	73	19	26	35	10	0	1201	1280	539	42	49	49	52	16	30	100	100	0	0.006	0.009	0.015	0.014	3.089	0.008	0.051	80	396	100	1159	1242	-7.363	7	1152	11	1231	6658	102401	0.526	76.750	0	0	0
1	5	10	""	"STM0292"	2760	44230	120	439	421	154	36	73	73	75	17	22	99	96	0	3861	3580	1449	40	50	50	61	148	242	98	97	0	0.096	0.099	0.100	0.097	1.402	0.097	0.941	120	512	100	4177	3878	-3.380	366	3811	348	3530	50468	429644	20.353	23.777	0	0	0
1	6	10	"safB"	"STM0300"	2930	44220	110	228	262	177	67	75	75	78	22	28	100	100	0	10451	10746	1859	17	51	51	56	53	94	100	100	0	0.015	0.017	0.015	0.015	1.555	0.018	0.554	80	412	100	10553	10882	-6.087	153	10400	187	10695	20974	859695	8.364	201.698	0	0	0
1	7	10	"ycfM"	"STM1207"	3100	44220	100	2848	2971	654	22	76	76	81	24	29	100	100	0	3969	4079	982	24	50	50	54	34	62	100	100	0	0.707	0.719	0.725	0.722	1.117	0.708	0.972	80	420	100	6691	6924	-0.500	2772	3919	2895	4029	237645	326294	120.417	118.382	0	0	0
1	8	10	"ycfS"	"STM1215"	3280	44220	110	567	737	616	83	76	76	79	52	65	96	91	0	1545	2163	1947	90	49	49	52	20	38	100	100	0	0.328	0.313	0.325	0.313	1.493	0.300	0.899	80	446	100	1987	2775	-1.607	491	1496	661	2114	58939	173037	12.654	105.550	0	0	0
1	9	10	"ycfD"	"STM1229"	3460	44220	120	3040	2919	1026	35	77	77	81	60	74	100	97	0	8868	8324	3061	36	49	49	56	49	87	99	98	0	0.336	0.343	0.342	0.362	1.514	0.338	0.975	120	480	100	11782	11117	-1.574	2963	8819	2842	8275	350324	998912	47.300	168.735	0	0	0
1	10	10	"icdA"	"STM1238"	3640	44220	120	2375	3421	3214	93	76	76	78	21	26	99	98	0	653	968	889	91	50	50	52	30	57	98	97	0	3.813	3.644	3.507	3.631	1.607	3.823	0.883	120	513	100	2902	4263	1.931	2299	603	3345	918	410530	116188	159.190	30.533	0	0	0
1	11	10	""	"STM1261"	3830	44220	110	1880	2144	1182	55	77	77	82	34	41	100	100	0	1075	1147	575	50	50	50	54	24	44	100	100	0	1.759	1.884	1.882	1.847	1.266	2.040	0.907	80	459	100	2828	3164	0.815	1803	1025	2067	1097	171516	91739	60.647	45.542	0	0	0
1	12	10	""	"STM1273"	4000	44220	100	271	284	69	24	78	78	81	21	25	100	100	0	8521	8700	1529	17	49	49	53	31	58	100	100	0	0.023	0.024	0.023	0.023	1.300	0.023	0.856	80	408	100	8665	8857	-5.456	193	8472	206	8651	22730	695987	9.667	278.935	0	0	0
1	13	10	"ydgA"	"STM1466"	4170	44220	110	16496	16667	1672	10	80	80	86	57	66	100	100	0	11210	11358	1245	10	50	50	55	46	83	100	100	0	1.471	1.467	1.469	1.468	1.055	1.459	0.980	80	446	100	27576	27895	0.557	16416	11160	16587	11308	1333365	908648	290.895	245.717	0	0	0
1	14	10	""	"STM1472"	4350	44210	110	1638	1691	378	22	78	78	87	62	71	100	100	0	20146	20862	4157	19	50	50	125	663	530	100	100	0	0.078	0.078	0.074	0.077	1.204	0.073	0.932	80	432	100	21656	22425	-3.687	1560	20096	1613	20812	135290	1668961	25.871	31.278	0	0	0
1	15	10	""	"STM1481"	4520	44210	110	651	667	184	27	79	79	87	44	50	100	100	0	14238	15126	4182	27	51	51	253	1365	539	100	100	0	0.040	0.039	0.039	0.038	1.161	0.038	0.955	80	425	100	14759	15663	-4.632	572	14187	588	15075	53363	1210076	13.182	10.896	0	0	0
1	16	10	"ynfL"	"STM1487"	4710	44220	110	527	543	92	16	78	78	82	39	47	100	100	0	14167	14560	1940	13	52	52	183	1198	654	100	100	0	0.032	0.032	0.032	0.032	1.155	0.032	0.959	80	426	100	14564	14973	-4.974	449	14115	465	14508	43441	1164835	11.821	12.001	0	0	0
1	17	10	""	"STM1494"	4880	44210	110	5215	5194	757	14	78	78	81	27	33	100	100	0	7044	7113	1044	14	51	51	60	75	125	100	100	0	0.735	0.724	0.722	0.724	1.079	0.727	0.976	80	419	100	12130	12178	-0.445	5137	6993	5116	7062	415525	569062	189.370	94.040	0	0	0
1	18	10	"ynfC"	"STM1501"	5060	44220	100	1363	1353	266	19	80	80	84	29	34	100	100	0	6069	6300	1438	22	52	52	64	85	132	100	100	0	0.213	0.204	0.201	0.205	1.133	0.199	0.974	80	364	100	7300	7521	-2.230	1283	6017	1273	6248	108227	503980	43.759	73.365	0	0	0
1	19	10	""	"STM2780"	5240	44220	130	17155	16404	4512	27	80	80	85	29	34	100	100	0	8325	8300	2328	28	54	54	66	41	62	100	99	0	2.064	1.980	1.988	2.018	1.262	1.999	0.975	120	511	100	25346	24570	1.046	17075	8271	16324	8246	1968519	995957	562.724	200.829	0	0	0
1	20	10	""	"STM2788"	5420	44210	110	1835	1810	471	26	79	79	85	32	37	100	100	0	14021	13726	2807	20	53	53	64	39	60	100	100	0	0.126	0.127	0.126	0.125	1.205	0.123	0.935	80	408	100	15724	15404	-2.992	1756	13968	1731	13673	144810	1098112	53.906	350.308	0	0	0
1	21	10	"ygaU"	"STM2795"	5590	44220	120	9758	11669	9198	78	78	78	86	49	56	100	98	0	1235	1411	1080	76	51	51	54	15	27	98	96	0	8.176	8.523	8.303	8.798	1.597	9.058	0.885	120	435	100	10864	12951	3.031	9680	1184	11591	1360	1400223	169304	236.388	90.467	0	0	0
1	22	10	"yihD"	"STM3995"	5770	44210	110	1229	1307	399	30	79	79	90	61	67	100	100	0	2533	2785	916	32	52	52	158	1072	678	100	71	0	0.464	0.449	0.448	0.450	1.205	0.433	0.919	80	422	100	3631	3961	-1.109	1150	2481	1228	2733	104599	222817	19.951	2.451	0	0	0
1	23	10	""	"STM4015"	5950	44210	120	167	218	132	60	77	77	80	25	31	94	77	0	5445	7690	5748	74	51	51	54	19	35	100	100	0	0.017	0.018	0.016	0.015	1.843	0.018	0.725	120	396	100	5484	7780	-5.905	90	5394	141	7639	26116	922776	5.520	401.895	0	0	0
1	24	10	"fdhE"	"STM4034"	6130	44210	140	1064	1122	352	31	75	75	76	18	23	100	100	0	5492	5735	1685	29	50	50	53	18	33	100	100	0	0.182	0.184	0.184	0.183	1.138	0.180	0.948	156	598	100	6431	6732	-2.460	989	5442	1047	5685	175009	894607	58.111	315.667	0	0	0
1	1	11	""	"STM2940"	2050	44410	110	338	336	47	13	68	68	72	22	30	100	100	0	8625	8793	1104	12	51	51	67	123	183	100	100	0	0.031	0.031	0.031	0.030	1.155	0.030	0.938	80	523	100	8844	9010	-4.989	270	8574	268	8742	26901	703460	12.000	70.943	0	0	0
1	2	11	"ygcB"	"STM2944"	2230	44410	110	243	242	44	18	73	73	78	39	50	100	98	0	23164	23081	3695	16	53	53	119	737	619	100	100	0	0.007	0.007	0.007	0.007	1.262	0.007	0.894	80	466	100	23281	23197	-7.087	170	23111	169	23028	19341	1846502	4.205	31.156	0	0	0
1	3	11	"relA"	"STM2956"	2410	44410	110	1482	1544	410	26	74	74	76	24	31	100	100	0	6153	6371	1874	29	51	51	54	20	37	100	100	0	0.231	0.233	0.232	0.234	1.139	0.228	0.981	80	413	100	7510	7790	-2.116	1408	6102	1470	6320	123531	509692	61.167	315.850	0	0	0
1	4	11	"yqcD"	"STM2968"	2580	44410	110	368	391	168	42	72	72	74	18	24	100	98	0	3378	3532	1698	48	50	50	53	14	26	100	100	0	0.089	0.092	0.090	0.089	1.296	0.089	0.924	80	436	100	3624	3801	-3.491	296	3328	319	3482	31264	282584	17.611	248.500	0	0	0
1	5	11	"fucP"	"STM2975"	2760	44400	110	198	197	38	19	74	74	79	47	59	97	75	0	9047	8897	1439	16	50	50	52	11	21	100	100	0	0.014	0.014	0.014	0.013	1.372	0.013	0.510	80	378	100	9121	8970	-6.181	124	8997	123	8847	15785	711755	2.511	804.091	0	0	0
1	6	11	"fucU"	"STM2978"	2930	44400	120	188	185	56	30	75	75	81	48	59	86	59	0	3199	3081	1313	42	50	50	51	12	23	98	98	0	0.036	0.036	0.035	0.036	1.558	0.035	0.803	120	441	100	3262	3141	-4.800	113	3149	110	3031	22207	369726	2.167	252.500	0	0	0
1	7	11	"exbB"	"STM3159"	3100	44400	110	4370	4357	420	9	77	77	81	36	44	100	100	0	8825	8842	893	10	50	50	56	57	101	100	100	0	0.489	0.487	0.487	0.487	1.062	0.482	0.991	80	432	100	13068	13072	-1.031	4293	8775	4280	8792	348535	707372	118.778	154.140	0	0	0
1	8	11	"ygiR"	"STM3168"	3280	44390	110	214	249	143	57	77	77	81	36	44	97	82	0	5812	7161	4821	67	50	50	58	62	106	100	100	0	0.024	0.024	0.023	0.022	1.471	0.025	0.905	80	427	100	5899	7283	-5.394	137	5762	172	7111	19922	572860	4.667	114.565	0	0	0
1	9	11	"ygiW"	"STM3176"	3460	44400	120	1508	2079	1693	81	77	77	79	21	26	100	100	0	1458	2039	1710	83	50	50	53	27	50	100	100	0	1.016	1.007	1.031	1.011	1.232	1.022	0.927	120	473	100	2839	3991	0.023	1431	1408	2002	1989	249507	244720	95.238	73.556	0	0	0
1	10	11	"STMF1.41"	"Not LT2a92"	3640	44400	110	131	188	184	97	76	76	78	23	29	80	58	0	287	492	681	138	50	50	51	14	27	100	100	0	0.232	0.253	0.257	0.219	1.910	0.264	0.938	80	427	100	292	554	-2.107	55	237	112	442	15060	39383	4.783	31.500	0	0	0
1	11	11	""	"STM2668"	3820	44390	110	3831	3854	568	14	78	78	85	41	48	100	100	0	9431	9596	1351	14	50	50	57	73	128	100	100	0	0.400	0.396	0.396	0.395	1.102	0.396	0.986	80	459	100	13134	13322	-1.322	3753	9381	3776	9546	308353	767656	91.927	130.671	0	0	0
1	12	11	""	"STM2682"	4010	44400	110	190	245	165	67	77	77	82	36	43	91	67	0	756	1073	907	84	49	49	56	74	132	100	98	0	0.160	0.164	0.156	0.147	1.550	0.168	0.915	80	452	100	820	1192	-2.645	113	707	168	1024	19606	85848	4.528	13.743	0	0	0
1	13	11	""	"STM0497"	4180	44400	110	150	151	25	16	76	76	82	56	68	77	7	0	8668	8674	1257	14	49	49	52	45	86	100	100	0	0.009	0.009	0.009	0.008	1.566	0.009	0.727	80	426	100	8693	8700	-6.864	74	8619	75	8625	12048	693945	1.232	191.600	0	0	0
1	14	11	"tesA"	"STM0506"	4350	44390	110	735	743	167	22	77	77	81	25	30	100	100	0	5842	5831	1436	24	49	49	92	579	629	100	100	0	0.114	0.115	0.115	0.115	1.133	0.113	0.973	80	427	100	6451	6448	-3.138	658	5793	666	5782	59416	466467	26.480	9.912	0	0	0
1	15	11	"allR"	"STM0516"	4530	44390	120	1650	1661	342	20	78	78	82	36	43	100	100	0	7196	7206	1538	21	50	50	142	1062	747	99	99	0	0.220	0.221	0.222	0.222	1.095	0.220	0.981	120	496	100	8718	8739	-2.185	1572	7146	1583	7156	199371	864772	43.861	6.652	0	0	0
1	16	11	"allP"	"STM0522"	4710	44390	120	137	146	41	28	78	78	79	17	21	93	88	0	13462	13041	2913	22	51	51	52	8	15	100	100	0	0.004	0.005	0.005	0.005	1.947	0.005	0.624	120	395	100	13470	13058	-7.828	59	13411	68	12990	17512	1564896	3.941	1623.625	0	0	0
1	17	11	"glxK"	"STM0525"	4880	44380	110	262	283	72	25	78	78	81	25	30	100	100	0	10781	11331	2783	24	52	52	113	548	484	100	100	0	0.017	0.018	0.018	0.018	1.253	0.018	0.905	80	314	100	10913	11484	-5.866	184	10729	205	11279	22678	906454	8.080	20.471	0	0	0
1	18	11	"ylbF"	"STM0531"	5060	44400	120	116	121	30	24	77	77	90	142	157	0	0	0	7448	7505	1494	19	51	51	108	511	473	100	100	0	0.005	0.006	0.006	0.005	2.225	0.006	0.469	120	369	100	7436	7498	-7.567	39	7397	44	7454	14573	900628	0.218	14.476	0	0	0
1	19	11	"yhgN"	"STM3540"	5240	44390	120	105	108	36	33	76	76	79	23	29	59	27	0	2311	2582	1734	67	50	50	54	55	101	99	99	0	0.013	0.013	0.013	0.013	2.914	0.013	0.467	120	419	100	2290	2564	-6.285	29	2261	32	2532	12927	309875	1.261	45.964	0	0	0
1	20	11	""	"STM2186"	5420	44390	120	560	551	162	29	75	75	79	21	26	98	98	0	13326	13461	3899	28	50	50	52	11	21	100	100	0	0.037	0.035	0.036	0.035	1.182	0.036	0.970	120	454	100	13761	13887	-4.775	485	13276	476	13411	66095	1615318	22.476	1219.000	0	0	0
1	21	11	"folE"	"STM2193"	5600	44390	120	744	690	210	30	77	77	87	70	80	97	95	0	3423	3084	979	31	50	50	56	78	139	100	99	0	0.198	0.202	0.201	0.200	1.191	0.202	0.977	120	415	100	4040	3647	-2.338	667	3373	613	3034	82820	370101	8.614	38.821	0	0	0
1	22	11	"yeiH"	"STM2202"	5780	44390	120	674	642	131	20	78	78	89	72	80	100	100	0	7094	6912	1464	21	52	52	59	79	133	100	100	0	0.085	0.082	0.083	0.082	1.149	0.080	0.932	120	409	100	7638	7424	-3.563	596	7042	564	6860	76996	829447	7.681	86.747	0	0	0
1	23	11	""	"STM2225"	5950	44380	110	476	457	123	26	77	77	80	23	28	100	100	0	5981	5830	1747	29	52	52	59	49	83	100	100	0	0.067	0.066	0.064	0.065	1.166	0.066	0.961	80	308	100	6328	6158	-3.893	399	5929	380	5778	36546	466412	16.391	117.776	0	0	0
1	24	11	""	"STM2235"	6120	44380	140	225	229	44	19	77	77	84	70	83	99	57	0	9953	10084	2086	20	51	51	70	164	234	100	100	0	0.015	0.015	0.015	0.015	1.275	0.015	0.870	156	608	100	10050	10185	-6.064	148	9902	152	10033	35751	1573171	2.071	61.061	0	0	0
1	1	12	"phoP"	"STM1231"	2040	44580	110	4404	4483	1160	25	70	70	80	59	73	100	100	0	2576	2589	711	27	49	49	51	10	19	100	100	0	1.715	1.737	1.768	1.747	1.159	1.768	0.932	80	485	100	6861	6953	0.778	4334	2527	4413	2540	358647	207113	74.627	253.800	0	0	0
1	2	12	"phoP"	"STM1231"	2210	44570	110	9732	9953	1565	15	73	73	122	384	314	100	100	0	5708	5736	915	15	51	51	86	275	319	100	100	0	1.707	1.738	1.743	1.737	1.172	1.756	0.966	80	436	100	15316	15565	0.772	9659	5657	9880	5685	796208	458873	25.602	20.545	0	0	0
1	3	12	"phoP"	"STM1231"	2400	44580	120	10813	9773	3039	31	73	73	117	363	310	98	97	0	6259	5555	1788	32	48	48	80	260	325	98	97	0	1.729	1.761	1.766	1.802	1.375	1.766	0.971	120	490	100	16951	15207	0.790	10740	6211	9700	5507	1172708	666621	26.601	21.058	0	0	0
1	4	12	"phoQ"	"STM1230"	2570	44570	110	1689	1772	329	18	72	72	74	19	25	100	100	0	5774	6025	1212	20	49	49	54	33	61	100	100	0	0.282	0.284	0.283	0.285	1.121	0.279	0.951	80	399	100	7342	7676	-1.824	1617	5725	1700	5976	141722	481993	89.368	180.939	0	0	0
1	5	12	"phoQ"	"STM1230"	2750	44570	120	4505	4142	1465	35	73	73	80	47	58	98	97	0	16145	14988	5438	36	50	50	55	31	56	98	98	0	0.275	0.272	0.272	0.279	1.596	0.267	0.965	120	495	100	20527	19007	-1.861	4432	16095	4069	14938	497065	1798510	86.426	481.710	0	0	0
1	6	12	"hupA"	"STM4170"	2930	44560	110	4594	6260	4588	73	76	76	85	54	63	100	100	0	1730	1927	1334	69	50	50	52	13	25	100	100	0	2.689	3.295	3.173	3.225	1.269	3.439	0.939	80	410	100	6198	8061	1.427	4518	1680	6184	1877	500788	154176	114.352	144.231	0	0	0
1	7	12	"sopB"	"STM1091"	3100	44570	110	5769	5740	378	6	74	74	79	40	50	100	100	0	14803	14822	1012	6	48	48	56	58	103	100	100	0	0.386	0.384	0.386	0.384	1.056	0.379	0.972	80	433	100	20450	20440	-1.373	5695	14755	5666	14774	459165	1185748	141.525	254.586	0	0	0
1	8	12	"pipC"	"STM0375"	3280	44570	120	1202	1158	330	28	75	75	79	34	43	100	99	0	2049	1929	543	28	49	49	56	57	101	99	99	0	0.563	0.576	0.583	0.584	1.308	0.572	0.962	120	516	100	3127	2963	-0.828	1127	2000	1083	1880	138992	231527	31.735	32.860	0	0	0
1	9	12	"pipC"	"STM0375"	3460	44570	110	1660	1727	256	14	76	76	79	23	29	100	100	0	2818	2973	439	14	49	49	54	36	66	100	100	0	0.572	0.565	0.571	0.564	1.100	0.561	0.958	80	412	100	4353	4575	-0.806	1584	2769	1651	2924	138151	237838	71.652	81.083	0	0	0
1	10	12	"pipC"	"STM0375"	3630	44570	110	1185	1275	438	34	77	77	85	48	56	100	100	0	2012	2161	675	31	48	48	67	125	186	100	100	0	0.564	0.567	0.563	0.564	1.220	0.579	0.938	80	433	100	3072	3311	-0.826	1108	1964	1198	2113	101982	172872	24.792	16.752	0	0	0
1	11	12	"ssrB"	"STM1391"	3820	44570	120	1891	1874	755	40	75	75	84	50	59	99	99	0	3194	3260	1326	40	48	48	66	130	196	98	98	0	0.577	0.560	0.561	0.560	1.313	0.550	0.942	120	507	100	4962	5011	-0.793	1816	3146	1799	3212	224841	391144	35.800	24.569	0	0	0
1	12	12	"ssrB"	"STM1391"	3990	44560	110	3039	3144	463	14	76	76	84	67	79	100	100	0	5308	5480	761	13	47	47	59	123	208	100	100	0	0.563	0.565	0.568	0.563	1.106	0.559	0.969	80	420	100	8224	8501	-0.828	2963	5261	3068	5433	251503	438368	45.672	44.073	0	0	0
1	13	12	"lrp"	"STM0959"	4170	44560	110	3324	3288	600	18	78	78	89	74	83	100	100	0	5153	5063	940	18	48	48	66	128	193	100	100	0	0.636	0.640	0.645	0.639	1.169	0.634	0.969	80	434	100	8351	8225	-0.653	3246	5105	3210	5015	263075	405018	43.230	39.039	0	0	0
1	14	12	"lrp"	"STM0959"	4350	44570	120	4018	3704	1222	32	77	77	82	38	46	99	99	0	6158	5610	1889	33	48	48	57	56	98	98	98	0	0.645	0.652	0.657	0.656	1.477	0.644	0.968	120	513	100	10051	9189	-0.633	3941	6110	3627	5562	444457	673190	95.316	99.161	0	0	0
1	15	12	"gyrA"	"STM2272"	4540	44570	110	1796	1772	206	11	74	74	76	18	23	100	100	0	9546	9368	1211	12	48	48	51	18	35	100	100	0	0.181	0.182	0.182	0.183	1.136	0.180	0.972	80	416	100	11220	11018	-2.464	1722	9498	1698	9320	141790	749420	94.222	517.611	0	0	0
1	16	12	"gyrA"	"STM2272"	4700	44560	110	1088	1091	160	14	74	74	80	41	51	100	100	0	5956	5823	751	12	49	49	61	115	188	100	100	0	0.172	0.176	0.176	0.175	1.143	0.173	0.962	80	319	100	6921	6791	-2.542	1014	5907	1017	5774	87278	465871	24.659	50.104	0	0	0
1	17	12	"gyrA"	"STM2272"	4880	44560	210	3284	3620	1237	34	75	75	124	424	341	100	100	0	12061	12270	1835	14	50	50	112	479	427	100	100	0	0.267	0.290	0.269	0.279	1.318	0.286	0.835	316	1089	100	15220	15765	-1.904	3209	12011	3545	12220	1143939	3877292	8.245	25.382	0	0	0
1	18	12	"csrA"	"STM2826"	5050	44560	130	2155	2284	1100	48	76	76	226	748	330	95	78	0	826	1079	917	84	50	50	232	835	359	40	15	0	2.679	2.146	2.555	2.302	1.602	0.415	0.336	120	339	100	2855	3237	1.422	2079	776	2208	1029	274114	129520	2.751	1.014	0	0	0
1	19	12	"crp"	"STM3466"	5220	44570	130	6077	5956	823	13	75	75	183	632	345	100	100	0	6004	5913	693	11	50	50	144	559	388	100	100	0	1.008	1.003	1.003	0.997	1.102	1.007	0.978	120	480	100	11956	11744	0.012	6002	5954	5881	5863	714691	709612	9.134	10.320	0	0	0
1	20	12	"yhhP"	"STM3578"	5410	44570	110	159	191	123	64	74	74	78	18	23	83	77	0	927	1258	1192	94	49	49	55	25	45	100	100	0	0.097	0.097	0.095	0.093	1.727	0.088	0.766	80	441	100	963	1326	-3.369	85	878	117	1209	15284	100611	6.278	48.120	0	0	0
1	21	12	"yhhP"	"STM3578"	5590	44560	110	283	290	85	29	72	72	77	52	67	100	96	0	3221	3275	896	27	49	49	61	81	132	100	100	0	0.067	0.068	0.065	0.065	1.265	0.067	0.897	80	426	100	3383	3444	-3.910	211	3172	218	3226	23208	261982	4.096	39.679	0	0	0
1	22	12	"topA"	"STM1714"	5770	44560	120	388	469	261	55	75	75	85	88	103	99	90	0	1076	1266	723	57	51	51	70	127	181	99	98	0	0.305	0.324	0.320	0.316	1.341	0.326	0.841	120	432	100	1338	1609	-1.711	313	1025	394	1215	56258	151974	4.364	9.417	0	0	0
1	23	12	"topA"	"STM1714"	5950	44550	150	5063	5374	1207	22	80	80	93	101	108	100	100	0	15761	16772	4166	24	51	51	82	198	241	100	100	0	0.317	0.317	0.320	0.317	1.125	0.306	0.956	156	529	100	20693	22015	-1.657	4983	15710	5294	16721	838348	2616381	52.287	84.293	0	0	0
1	24	12	"topA"	"STM1714"	6140	44570	110	294	339	177	52	79	79	89	83	93	92	66	0	758	918	598	65	51	51	79	187	236	98	87	0	0.304	0.300	0.318	0.296	1.530	0.318	0.888	80	460	100	922	1127	-1.717	215	707	260	867	27080	73429	3.012	4.487	0	0	0
1	1	13	"ctrl-buffer"	"ctrl-buffer"	2030	44750	100	73	91	64	70	70	70	84	91	108	8	3	0	57	61	19	31	49	49	51	11	21	35	17	0	0.375	1.750	1.750	1.660	4.498	8.563	0.124	80	463	100	11	33	-1.415	3	8	21	12	7308	4917	0.077	0.909	-50	0	0
1	2	13	"ctrl-buffer"	"ctrl-buffer"	2210	44750	100	78	81	41	50	67	67	79	150	189	2	1	0	54	60	25	41	47	47	62	197	317	0	0	0	1.571	1.077	1.357	1.273	3.353	2.203	0.380	80	442	100	18	27	0.652	11	7	14	13	6516	4812	0.013	-0.010	-50	0	0
1	3	13	"ctrl-buffer"	"ctrl-buffer"	2390	44750	100	66	72	32	44	66	66	68	17	25	18	10	0	49	54	16	29	46	46	47	8	17	33	20	0	0.000	0.750	2.000	1.715	3.633	3.869	0.124	80	401	100	3	14	Error	0	3	6	8	5739	4314	0.235	0.875	-50	0	0
1	4	13	"ctrl-buffer"	"ctrl-buffer"	2570	44750	100	71	73	23	31	69	69	70	18	25	20	7	0	56	63	22	34	47	47	50	32	64	15	2	0	0.222	0.250	0.889	1.114	4.338	0.697	0.161	80	420	100	11	20	-2.170	2	9	4	16	5879	5010	0.167	0.406	-50	0	0
1	5	13	"ctrl-buffer"	"ctrl-buffer"	2740	44750	100	78	103	177	171	68	68	70	18	25	28	15	0	55	76	67	88	47	47	48	10	20	40	22	0	1.250	1.207	1.850	1.490	4.937	8.291	0.066	80	387	100	18	64	0.322	10	8	35	29	8245	6071	1.833	2.800	-50	0	0
1	6	13	"ctrl-buffer"	"ctrl-buffer"	2920	44750	100	60	64	23	35	69	69	76	29	38	8	1	0	51	54	16	29	47	47	49	12	24	21	8	0	-2.250	-0.714	3.111	2.490	3.654	1.897	0.149	80	430	100	-5	2	Error	-9	4	-5	7	5155	4355	-0.414	0.417	-50	0	0
1	7	13	"ctrl-buffer"	"ctrl-buffer"	3100	44750	100	74	74	18	24	69	69	73	19	26	23	5	0	56	62	20	32	46	46	48	14	29	38	17	0	0.500	0.313	0.936	1.040	3.271	1.264	0.113	80	401	100	15	21	-1.000	5	10	5	16	5945	4940	0.053	1.000	-50	0	0
1	8	13	"ctrl-buffer"	"ctrl-buffer"	3280	44750	100	68	71	30	42	72	72	75	24	32	10	5	0	51	62	54	87	46	46	48	9	18	37	17	0	-0.800	-0.062	1.568	1.705	4.775	0.684	0.209	80	390	100	1	15	Error	-4	5	-1	16	5671	4934	-0.167	1.556	-50	0	0
1	9	13	"ctrl-buffer"	"ctrl-buffer"	3450	44750	100	60	64	20	31	73	73	75	24	32	6	0	0	55	66	52	78	46	46	49	22	44	27	7	0	-1.444	-0.450	1.523	1.638	4.566	0.105	0.002	80	389	100	-4	11	Error	-13	9	-9	20	5143	5286	-0.458	0.773	-50	0	0
1	10	13	"ctrl-buffer"	"ctrl-buffer"	3630	44740	100	69	72	19	26	70	70	74	30	40	10	0	0	50	52	9	17	46	46	50	35	70	1	0	0	-0.250	0.333	2.000	2.252	3.258	3.877	0.080	80	420	100	3	8	Error	-1	4	2	6	5772	4160	-0.067	0.057	-50	0	0
1	11	13	"ctrl-buffer"	"ctrl-buffer"	3810	44740	100	61	63	19	30	70	70	73	22	30	8	0	0	54	56	16	28	46	46	48	9	18	38	12	0	-1.125	-0.700	1.417	1.156	4.180	8.486	0.018	80	389	100	-1	3	Error	-9	8	-7	10	5079	4444	-0.455	0.889	-50	0	0
1	12	13	"ctrl-buffer"	"ctrl-buffer"	3990	44740	100	67	70	22	31	71	71	75	34	45	5	1	0	52	57	38	66	46	46	47	8	17	32	13	0	-0.667	-0.091	2.107	1.908	4.006	0.996	0.128	80	420	100	2	10	Error	-4	6	-1	11	5570	4574	-0.147	1.250	-50	0	0
1	13	13	"ctrl-buffer"	"ctrl-buffer"	4160	44740	100	70	74	23	31	72	72	76	27	35	12	3	0	49	52	13	25	46	46	49	17	34	15	5	0	-0.667	0.333	1.518	1.667	3.727	1.721	0.176	80	420	100	1	8	Error	-2	3	2	6	5925	4188	-0.074	0.176	-50	0	0
1	14	13	"ctrl-buffer"	"ctrl-buffer"	4340	44740	100	73	76	19	25	74	74	76	19	25	12	3	0	58	65	24	36	46	46	48	14	29	43	23	0	-0.083	0.105	0.938	0.695	3.856	2.845	0.023	80	385	100	11	21	Error	-1	12	2	19	6052	5192	0.000	1.214	-50	0	0
1	15	13	"ctrl-buffer"	"ctrl-buffer"	4520	44740	100	70	70	19	27	71	71	73	19	26	10	3	0	52	54	13	24	46	46	48	13	27	20	8	0	-0.167	-0.125	1.600	1.665	3.890	8.316	0.021	80	421	100	5	7	Error	-1	6	-1	8	5597	4347	-0.158	0.462	-50	0	0
1	16	13	"ctrl-buffer"	"ctrl-buffer"	4700	44740	100	64	66	16	24	72	72	76	42	55	1	0	0	51	53	12	22	47	47	59	109	184	0	0	0	-2.000	-1.000	1.422	1.647	3.737	2.846	0.119	80	393	100	-4	0	Error	-8	4	-6	6	5288	4257	-0.238	-0.055	-50	0	0
1	17	13	"ctrl-buffer"	"ctrl-buffer"	4870	44740	100	81	82	19	23	73	73	76	27	35	15	2	0	54	58	18	31	48	48	53	41	77	2	1	0	1.333	0.900	1.715	1.630	3.424	2.100	0.131	80	302	100	14	19	0.415	8	6	9	10	6571	4670	0.222	0.122	-50	0	0
1	18	13	"ctrl-buffer"	"ctrl-buffer"	5050	44740	100	75	92	100	108	69	69	87	100	114	5	2	0	55	61	27	44	48	48	65	74	113	2	1	0	0.857	1.769	2.000	1.596	3.037	3.706	0.329	80	380	100	13	36	-0.222	6	7	23	13	7373	4880	0.050	-0.054	-50	0	0
1	19	13	"ctrl-buffer"	"ctrl-buffer"	5230	44740	100	62	64	16	25	69	69	88	161	182	0	0	0	48	50	9	18	48	48	65	106	163	0	0	0	100000.000	-2.500	2.646	2.459	2.754	4.342	0.031	80	423	100	-7	-3	16.610	-7	0	-5	2	5138	3968	-0.149	-0.142	-50	0	0
1	20	13	"ctrl-buffer"	"ctrl-buffer"	5410	44740	100	70	70	17	24	72	72	73	17	23	10	3	0	48	52	13	25	46	46	50	22	44	11	1	0	-1.000	-0.333	2.083	1.567	3.524	4.189	0.070	80	408	100	0	4	Error	-2	2	-2	6	5591	4143	-0.176	0.091	-50	0	0
1	21	13	"ctrl-buffer"	"ctrl-buffer"	5580	44740	100	72	80	47	58	70	70	72	17	23	23	8	0	51	56	23	41	46	46	49	16	32	16	6	0	0.400	1.000	1.958	1.770	3.294	2.763	0.419	80	408	100	7	20	-1.322	2	5	10	10	6393	4505	0.471	0.438	-50	0	0
1	22	13	"ctrl-buffer"	"ctrl-buffer"	5760	44740	100	72	72	18	25	72	72	74	19	25	13	3	0	47	51	17	33	46	46	50	19	38	7	2	0	0.000	0.000	1.500	1.528	3.419	1.422	0.086	80	403	100	1	5	Error	0	1	0	5	5763	4109	-0.105	0.053	-50	0	0
1	23	13	"ctrl-buffer"	"ctrl-buffer"	5940	44740	100	71	74	21	28	72	72	76	40	52	6	1	0	50	54	14	25	45	45	54	103	190	0	0	0	-0.200	0.222	1.600	1.479	4.308	5.851	0.056	80	403	100	4	11	Error	-1	5	2	9	5954	4348	-0.050	0.000	-50	0	0
1	24	13	"ctrl-buffer"	"ctrl-buffer"	6120	44730	100	71	76	22	28	74	74	76	21	27	15	3	0	52	56	14	25	46	46	49	15	30	17	8	0	-0.500	0.200	2.082	1.849	3.451	3.195	0.108	80	440	100	3	12	Error	-3	6	2	10	6041	4461	0.000	0.467	-50	0	0
1	1	14	"ydhI"	"STM1443"	2050	44940	110	163	184	96	52	74	74	85	41	48	78	55	0	2203	2689	1980	73	52	52	60	27	45	100	100	0	0.041	0.042	0.040	0.037	1.606	0.041	0.596	80	566	100	2240	2747	-4.595	89	2151	110	2637	14745	215100	2.415	97.370	0	0	0
1	2	14	"STMB2B.139A"	"Not LT2a93"	2220	44940	100	510	836	1081	129	69	69	73	26	35	100	98	0	450	706	877	124	53	53	61	25	40	100	100	0	1.111	1.175	1.169	1.146	1.304	1.222	0.979	80	462	100	838	1420	0.152	441	397	767	653	66916	56509	29.346	25.800	0	0	0
1	3	14	""	"STM3806"	2400	44930	110	172	196	105	53	68	68	69	18	26	98	90	0	1920	2407	1784	74	48	48	53	18	33	100	100	0	0.056	0.054	0.053	0.052	1.449	0.054	0.883	80	510	100	1976	2487	-4.170	104	1872	128	2359	15719	192562	7.056	130.778	0	0	0
1	4	14	"pgtE"	"STM2395"	2570	44930	110	1669	1802	851	47	70	70	82	114	139	100	98	0	5863	5849	2622	44	51	51	99	350	353	100	100	0	0.275	0.299	0.298	0.290	1.216	0.301	0.976	80	504	100	7411	7530	-1.862	1599	5812	1732	5798	144148	467895	15.088	16.429	0	0	0
1	5	14	""	"STM3911"	2760	44930	120	90	98	38	38	69	69	82	105	128	3	0	0	1056	1260	1293	102	52	52	94	322	342	85	65	0	0.021	0.024	0.027	0.026	2.563	0.031	0.241	120	597	100	1025	1237	-5.579	21	1004	29	1208	11769	151169	0.152	3.621	0	0	0
1	6	14	"ygiY"	"STM3178"	2930	44920	110	198	193	64	33	70	70	74	24	32	96	95	0	5050	5552	2482	44	49	49	60	85	141	100	100	0	0.026	0.022	0.022	0.021	1.422	0.022	0.800	80	457	100	5129	5626	-5.288	128	5001	123	5503	15429	444178	4.958	64.612	0	0	0
1	7	14	""	"STM2880"	3110	44920	120	385	429	284	66	71	71	73	20	27	95	94	0	2214	2401	1739	72	48	48	57	76	133	96	95	0	0.145	0.152	0.152	0.151	1.501	0.155	0.966	120	580	100	2480	2711	-2.786	314	2166	358	2353	51448	288067	17.800	30.842	0	0	0
1	8	14	"ssaU"	"STM1422"	3290	44920	110	130	201	197	98	73	73	76	24	31	61	55	0	1491	3699	4901	132	47	47	48	11	22	100	100	0	0.039	0.035	0.034	0.029	2.174	0.037	0.906	80	457	100	1501	3780	-4.663	57	1444	128	3652	16106	295931	5.208	331.909	0	0	0
1	9	14	"nrdE"	"STM2807"	3460	44920	120	234	377	338	89	70	70	73	22	30	97	96	0	2324	4333	4658	107	46	46	48	15	31	100	100	0	0.072	0.072	0.069	0.069	1.339	0.071	0.960	120	571	100	2442	4594	-3.796	164	2278	307	4287	45251	519957	13.818	285.667	0	0	0
1	10	14	"cadA"	"STM2559"	3640	44920	110	137	165	95	57	70	70	73	22	30	77	66	0	3542	4420	3894	88	46	46	50	41	82	100	98	0	0.019	0.022	0.021	0.020	1.847	0.022	0.862	80	504	100	3563	4469	-5.705	67	3496	95	4374	13208	353621	4.182	106.585	0	0	0
1	11	14	"thiL"	"STM0419"	3820	44910	110	168	307	299	97	73	73	76	23	30	86	75	0	1562	3511	4134	117	47	47	52	70	134	100	98	0	0.063	0.068	0.065	0.059	1.918	0.069	0.938	80	511	100	1610	3698	-3.995	95	1515	234	3464	24598	280878	10.043	49.414	0	0	0
1	12	14	"hin"	"STM2772"	4000	44920	110	225	405	433	106	72	72	74	21	28	83	76	0	897	2279	2844	124	46	46	47	9	19	100	100	0	0.180	0.149	0.151	0.140	1.982	0.149	0.966	80	524	100	1004	2566	-2.476	153	851	333	2233	32428	182283	15.762	248.000	0	0	0
1	13	14	""	"STM3166"	4180	44920	110	205	215	53	24	70	70	73	20	27	100	100	0	5542	5368	1057	19	46	46	48	9	18	100	100	0	0.025	0.027	0.025	0.026	1.417	0.026	0.797	80	505	100	5631	5467	-5.347	135	5496	145	5322	17214	429469	7.100	591.111	0	0	0
1	14	14	"yjjY"	"STM4599"	4360	44920	120	801	1286	1447	112	71	71	74	21	28	98	98	0	369	602	654	108	47	47	48	11	22	98	97	0	2.267	2.189	2.180	2.177	1.306	2.240	0.954	120	582	100	1052	1770	1.181	730	322	1215	555	154362	72224	57.714	50.364	0	0	0
1	15	14	"ybaN"	"STM0482"	4530	44920	110	291	288	142	49	71	71	74	26	35	98	91	0	2793	3035	1875	61	47	47	52	37	71	100	100	0	0.080	0.073	0.070	0.069	1.470	0.072	0.871	80	470	100	2966	3205	-3.642	220	2746	217	2988	23012	242828	8.231	80.622	0	0	0
1	16	14	""	"STM0571"	4710	44920	120	704	706	102	14	74	74	76	26	34	100	100	0	15384	15353	2132	13	48	48	62	67	108	100	100	0	0.041	0.041	0.041	0.041	1.120	0.041	0.975	120	573	100	15966	15937	-4.605	630	15336	632	15305	84750	1842340	24.231	228.224	0	0	0
1	17	14	"yaiU"	"STM0373"	4890	44910	120	767	785	170	21	71	71	75	24	32	99	99	0	18950	19076	3530	18	47	47	52	42	80	100	100	0	0.037	0.038	0.037	0.037	1.147	0.037	0.976	120	516	100	19599	19743	-4.763	696	18903	714	19029	94237	2289149	29.583	452.952	0	0	0
1	18	14	""	"STM3653"	5060	44920	120	187	195	91	46	66	66	68	18	26	93	90	0	4990	5000	2620	52	47	47	50	13	26	99	98	0	0.024	0.026	0.025	0.026	1.968	0.026	0.788	120	605	100	5064	5082	-5.352	121	4943	129	4953	23407	600031	7.056	380.769	0	0	0
1	19	14	""	"STM2195"	5250	44920	70	280	279	163	58	64	64	66	16	24	87	84	0	2278	2152	1673	77	48	48	52	17	32	100	100	0	0.097	0.102	0.097	0.096	1.891	0.097	0.928	32	224	100	2446	2319	-3.368	216	2230	215	2104	8941	68858	13.313	123.529	0	0	0
1	20	14	"EMPTY"	"EMPTY"	5400	44920	100	69	71	17	23	67	67	68	15	22	21	7	0	48	49	11	22	45	45	47	10	21	17	2	0	0.667	1.000	2.250	2.298	3.550	15.170	0.008	80	458	100	5	8	-0.585	2	3	4	4	5662	3930	0.200	0.200	-75	0	0
1	21	14	"EMPTY"	"EMPTY"	5580	44910	100	72	72	21	29	67	67	69	16	23	27	8	0	46	47	7	14	44	44	45	6	13	25	7	0	2.500	1.667	3.000	2.857	3.343	11.462	0.039	80	452	100	7	8	1.322	5	2	5	3	5770	3743	0.188	0.333	-75	0	0
1	22	14	"EMPTY"	"EMPTY"	5760	44910	100	65	68	17	25	67	67	68	16	23	17	5	0	45	46	7	15	44	44	45	6	13	18	5	0	-2.000	0.500	3.563	3.146	3.976	13.596	0.024	80	452	100	-1	3	Error	-2	1	1	2	5442	3677	0.000	0.167	-75	0	0
1	23	14	"EMPTY"	"EMPTY"	5940	44910	100	70	71	18	25	68	68	70	18	25	18	3	0	45	46	6	13	45	45	46	6	13	15	5	0	100000.000	3.000	2.283	2.761	3.515	10.949	0.043	80	440	100	2	4	16.610	2	0	3	1	5693	3692	0.056	0.000	-75	0	0
1	24	14	"EMPTY"	"EMPTY"	6110	44910	100	73	75	16	21	71	71	71	18	25	17	2	0	47	47	7	14	46	46	47	10	21	10	2	0	2.000	4.000	2.500	2.561	3.577	8.814	0.060	80	484	100	3	5	1.000	2	1	4	1	6033	3796	0.222	0.000	-75	0	0
2	1	1	""	"STM0721"	6510	42580	140	141	184	222	120	83	83	139	257	184	5	3	0	943	1761	2018	114	49	49	127	428	337	66	50	0	0.065	0.059	0.053	0.078	6.265	0.026	0.011	156	921	100	952	1813	-3.946	58	894	101	1712	28748	274786	0.175	3.818	0	0	0
2	2	1	"dnaC"	"STM4543"	6700	42570	120	722	707	208	29	78	78	102	96	94	96	94	0	5748	5509	1759	31	51	51	317	1311	413	95	90	0	0.113	0.115	0.114	0.116	1.402	0.110	0.933	120	499	100	6341	6087	-3.145	644	5697	629	5458	84839	661054	6.302	3.960	0	0	0
2	3	1	"gph"	"STM3482"	6870	42570	120	1139	1106	488	44	77	77	115	677	588	75	25	0	4191	3980	1856	46	48	48	114	534	468	94	90	0	0.256	0.262	0.267	0.271	1.746	0.257	0.965	120	497	100	5205	4961	-1.964	1062	4143	1029	3932	132740	477632	1.464	7.240	0	0	0
2	4	1	""	"STM3547"	7060	42560	120	220	221	56	25	80	80	114	666	584	0	0	0	11822	11145	3477	31	50	50	55	56	101	100	100	0	0.012	0.013	0.013	0.013	1.530	0.012	0.811	120	513	100	11912	11236	-6.394	140	11772	141	11095	26488	1337384	0.161	198.036	0	0	0
2	5	1	""	"STM3259"	7240	42560	120	183	225	137	60	79	79	81	20	24	92	83	0	1483	2396	2544	106	50	50	53	14	26	99	99	0	0.073	0.062	0.065	0.066	1.649	0.054	0.885	120	474	100	1537	2492	-3.784	104	1433	146	2346	27043	287569	7.200	167.357	0	0	0
2	6	1	"yqjC"	"STM3228"	7410	42560	120	2500	4449	5317	119	80	80	82	20	24	100	100	0	878	1450	1649	113	49	49	49	8	16	100	100	0	2.919	3.118	3.128	3.102	1.608	3.279	0.936	120	455	100	3249	5770	1.546	2420	829	4369	1401	533939	173985	218.350	175.125	0	0	0
2	7	1	""	"STM2545"	7580	42560	120	987	986	319	32	83	83	85	21	24	99	99	0	7660	7638	2693	35	50	50	53	16	30	100	100	0	0.119	0.119	0.119	0.118	1.369	0.117	0.968	120	478	100	8514	8491	-3.074	904	7610	903	7588	118343	916507	42.905	474.063	0	0	0
2	8	1	"gltL"	"STM0662"	7760	42560	120	3577	3645	1338	36	86	86	88	23	26	100	100	0	6273	6429	2371	36	51	51	56	19	33	100	100	0	0.561	0.558	0.559	0.554	1.255	0.554	0.970	120	489	100	9713	9937	-0.834	3491	6222	3559	6378	437356	771470	154.652	335.421	0	0	0
2	9	1	"asnB"	"STM0680"	7940	42560	120	4263	4051	902	22	85	85	90	30	33	100	100	0	23387	22390	4810	21	50	50	71	158	222	100	100	0	0.179	0.178	0.178	0.178	1.206	0.177	0.983	120	502	100	27515	26306	-2.482	4178	23337	3966	22340	486106	2686847	132.033	141.259	0	0	0
2	10	1	"nagE"	"STM0685"	8120	42560	120	2381	2528	1225	48	81	81	86	29	33	99	99	0	2742	2705	1282	47	50	50	73	158	216	98	97	0	0.854	0.922	0.919	0.919	1.341	0.936	0.962	120	509	100	4992	5102	-0.227	2300	2692	2447	2655	303379	324608	84.207	16.658	0	0	0
2	11	1	"barA"	"STM2958"	8300	42560	120	644	632	197	31	80	80	81	19	23	98	98	0	12178	11404	4030	35	49	49	54	19	35	100	100	0	0.047	0.049	0.048	0.049	1.286	0.048	0.962	120	474	100	12693	11907	-4.427	564	12129	552	11355	75873	1368468	29.000	597.368	0	0	0
2	12	1	"eutA"	"STM2459"	8470	42550	110	157	202	115	56	78	78	79	18	22	87	85	0	1306	2046	1916	93	48	48	52	30	57	100	100	0	0.063	0.062	0.063	0.058	1.713	0.060	0.845	80	437	100	1337	2122	-3.993	79	1258	124	1998	16199	163698	6.833	66.467	0	0	0
2	13	1	"yigN"	"STM3969"	8650	42550	130	7787	7523	2558	34	76	76	78	19	24	100	100	0	19560	18773	5139	27	47	47	50	26	52	100	100	0	0.395	0.398	0.405	0.388	1.235	0.401	0.955	120	574	100	27224	26173	-1.339	7711	19513	7447	18726	902818	2252765	391.842	720.115	0	0	0
2	14	1	"metE"	"STM3965"	8830	42550	120	7479	7819	1978	25	75	75	78	19	24	100	100	0	29348	28754	4434	15	48	48	50	12	24	100	100	0	0.253	0.270	0.268	0.265	1.199	0.272	0.955	120	478	100	36704	36450	-1.985	7404	29300	7744	28706	938252	3450440	407.421	2392.000	0	0	0
2	15	1	"pldB"	"STM3961"	9000	42550	120	6108	6137	1960	31	76	76	80	23	28	100	100	0	13136	12777	4026	31	49	49	54	21	38	100	100	0	0.461	0.476	0.465	0.478	1.259	0.470	0.955	120	476	100	19119	18789	-1.117	6032	13087	6061	12728	736478	1533190	263.348	605.857	0	0	0
2	16	1	"pldA"	"STM3957"	9180	42550	130	6571	6523	1653	25	75	75	79	25	31	100	100	0	13830	13235	2737	20	50	50	55	21	38	100	100	0	0.471	0.489	0.472	0.486	1.241	0.494	0.937	120	544	100	20276	19633	-1.085	6496	13780	6448	13185	782791	1588181	257.760	627.619	0	0	0
2	17	1	"yigF"	"STM3953"	9360	42540	130	1294	1740	1662	95	70	70	74	24	32	100	99	0	1367	2458	2547	103	49	49	53	19	35	100	100	0	0.929	0.693	0.885	0.803	2.128	0.610	0.614	120	579	100	2542	4079	-0.107	1224	1318	1670	2409	208797	294916	69.417	126.579	0	0	0
2	18	1	"xerC"	"STM3949"	9540	42550	130	4484	4775	1551	32	71	71	76	48	63	100	100	0	10673	10575	2494	23	50	50	54	23	42	100	100	0	0.415	0.447	0.423	0.439	1.237	0.457	0.945	120	538	100	15036	15229	-1.267	4413	10623	4704	10525	572981	1269034	97.896	457.435	0	0	0
2	19	1	"sgaH"	"STM4386"	9710	42540	130	294	301	133	44	71	71	77	57	74	92	81	0	5999	6315	3322	52	50	50	66	194	293	100	100	0	0.037	0.037	0.036	0.036	1.441	0.034	0.742	120	619	100	6172	6495	-4.738	223	5949	230	6265	36083	757765	3.930	32.211	0	0	0
2	20	1	"ytfG"	"STM4401"	9890	42540	130	179	190	90	47	72	72	76	28	36	84	64	0	4510	5514	4416	80	49	49	54	35	64	100	100	0	0.024	0.022	0.021	0.023	1.969	0.019	0.795	120	595	100	4568	5583	-5.382	107	4461	118	5465	22771	661624	4.071	156.000	0	0	0
2	21	1	"ytfP"	"STM4411"	10070	42540	130	272	464	417	89	76	76	82	43	52	85	73	0	780	1391	1459	104	51	51	64	60	93	95	89	0	0.269	0.290	0.275	0.277	1.680	0.277	0.914	120	630	100	925	1728	-1.895	196	729	388	1340	55622	166954	8.884	22.117	0	0	0
2	22	1	""	"STM4419"	10250	42540	130	499	499	91	18	75	75	78	24	30	100	100	0	19237	18982	3505	18	47	47	55	55	100	100	100	0	0.022	0.022	0.023	0.022	1.179	0.022	0.959	120	607	100	19614	19359	-5.500	424	19190	424	18935	59830	2277852	17.542	344.127	0	0	0
2	23	1	""	"STM4423"	10420	42540	130	95	110	44	40	76	76	81	35	43	35	18	0	1457	1871	1596	85	47	47	66	130	196	97	94	0	0.013	0.019	0.021	0.018	3.105	0.020	0.285	120	575	100	1429	1858	-6.214	19	1410	34	1824	13171	224521	0.829	13.885	0	0	0
2	24	1	""	"STM4427"	10600	42540	120	391	363	170	46	78	78	78	17	21	97	95	0	6034	5551	3358	60	47	47	50	16	32	100	100	0	0.052	0.052	0.051	0.054	1.465	0.050	0.927	120	600	100	6300	5789	-4.258	313	5987	285	5504	43574	666175	16.765	343.813	0	0	0
2	1	2	"clpP"	"STM0448"	6490	42790	70	473	492	254	51	160	160	324	567	175	12	0	0	307	348	229	65	84	84	186	309	166	34	9	0	1.404	1.258	1.251	1.240	2.758	1.176	0.832	32	167	100	536	596	0.489	313	223	332	264	15728	11134	0.296	0.524	0	0	0
2	2	2	"nrdG"	"STM4451"	6670	42740	100	90	109	59	54	107	107	190	296	155	0	0	0	188	352	445	126	70	70	530	1539	290	3	0	0	-0.144	0.007	0.260	0.287	11.987	0.040	0.241	80	392	100	101	284	Error	-17	118	2	282	8700	28142	-0.274	-0.116	-50	0	0
2	3	2	"phoQ"	"STM1230"	6850	42740	120	351	688	918	133	75	75	90	65	72	70	62	0	955	1931	2798	144	47	47	380	1471	387	39	19	0	0.304	0.325	0.332	0.380	2.650	0.220	0.639	120	400	100	1184	2497	-1.718	276	908	613	1884	82520	231768	9.200	1.054	0	0	0
2	4	2	"coaA"	"STM4139"	7040	42730	120	134	172	120	69	76	76	77	19	24	76	60	0	1518	2744	3421	124	47	47	49	11	22	100	100	0	0.039	0.036	0.036	0.035	2.364	0.032	0.785	120	442	100	1529	2793	-4.665	58	1471	96	2697	20626	329306	5.000	245.000	0	0	0
2	5	2	"thiE"	"STM4163"	7220	42730	120	140	162	85	52	79	79	80	19	23	84	65	0	2130	2725	2378	87	49	49	52	14	26	100	100	0	0.029	0.031	0.031	0.029	1.862	0.031	0.809	120	374	100	2142	2759	-5.092	61	2081	83	2676	19429	326979	4.316	190.929	0	0	0
2	6	2	"nfi"	"STM4168"	7390	42730	120	785	979	867	88	80	80	82	20	24	99	98	0	1898	2450	2311	94	50	50	52	12	23	100	100	0	0.381	0.375	0.377	0.365	1.551	0.358	0.884	120	353	100	2553	3299	-1.390	705	1848	899	2400	117451	294034	44.850	199.833	0	0	0
2	7	2	"hopD"	"STM3442"	7560	42730	120	493	794	801	100	83	83	86	22	25	92	89	0	1816	2899	3301	113	51	51	55	16	29	97	97	0	0.232	0.250	0.253	0.264	2.029	0.227	0.828	120	367	100	2175	3559	-2.106	410	1765	711	2848	95234	347891	32.182	177.750	0	0	0
2	8	2	"stfD"	"STM0197"	7740	42730	120	117	137	64	46	86	86	87	21	24	55	44	0	1363	2969	3614	121	51	51	55	16	29	85	80	0	0.024	0.017	0.024	0.037	6.070	0.015	0.649	120	362	100	1343	2969	-5.403	31	1312	51	2918	16468	356236	2.381	182.125	0	0	0
2	9	2	"eutP"	"STM2469"	7920	42720	120	118	153	111	72	87	87	95	45	47	43	30	0	1445	2544	2769	108	49	49	140	639	456	62	52	0	0.022	0.026	0.028	0.032	4.274	0.028	0.612	120	424	100	1427	2561	-5.493	31	1396	66	2495	18312	305270	1.289	3.762	0	0	0
2	10	2	"eutM"	"STM2465"	8120	42730	110	99	126	70	55	84	84	91	36	39	33	27	0	129	436	566	129	49	49	97	281	289	36	25	0	0.188	0.109	0.136	0.226	5.335	0.110	0.772	80	378	100	95	429	-2.415	15	80	42	387	10062	34846	0.972	1.206	0	0	0
2	11	2	"prpR"	"STM0367"	8280	42720	130	151	218	163	74	84	84	88	27	30	57	53	0	1281	2682	3059	114	50	50	58	27	46	72	70	0	0.054	0.051	0.056	0.083	4.385	0.048	0.836	120	377	100	1298	2766	-4.200	67	1231	134	2632	26129	321892	4.815	97.185	0	0	0
2	12	2	"prpE"	"STM0371"	8450	42720	120	229	319	241	75	82	82	85	26	30	89	77	0	1707	2460	2414	98	49	49	55	35	63	100	99	0	0.089	0.098	0.097	0.092	2.000	0.090	0.827	120	406	100	1805	2648	-3.496	147	1658	237	2411	38234	295168	9.000	68.714	0	0	0
2	13	2	"sodA"	"STM4055"	8640	42720	120	8953	9143	4571	49	80	80	82	20	24	100	100	0	1318	1527	1552	101	47	47	51	30	58	99	99	0	6.981	6.124	7.119	6.819	1.669	5.166	0.730	120	425	100	10144	10543	2.803	8873	1271	9063	1480	1097150	183258	453.050	49.200	0	0	0
2	14	2	"sicP"	"STM2879"	8810	42720	120	222	322	246	76	77	77	81	29	35	88	75	0	1354	2078	1935	93	47	47	50	25	50	100	99	0	0.111	0.121	0.120	0.117	1.836	0.118	0.896	120	390	100	1452	2276	-3.172	145	1307	245	2031	38686	249301	8.310	81.120	0	0	0
2	15	2	"fabD"	"STM1194"	8990	42720	120	915	1562	1599	102	78	78	83	33	39	100	98	0	2506	4087	4447	108	49	49	54	28	51	100	100	0	0.341	0.368	0.372	0.372	1.662	0.348	0.904	120	372	100	3294	5522	-1.554	837	2457	1484	4038	187434	490398	44.818	144.036	0	0	0
2	16	2	"nuoH"	"STM2322"	9160	42720	120	1607	2264	1990	87	78	78	82	25	30	100	100	0	2841	3889	3411	87	50	50	54	16	29	100	100	0	0.548	0.569	0.571	0.572	1.498	0.552	0.847	120	379	100	4320	6025	-0.868	1529	2791	2186	3839	271718	466735	87.280	239.688	0	0	0
2	17	2	"dacD"	"STM2062"	9340	42720	130	102	128	68	53	75	75	78	21	26	57	37	0	451	1176	1432	121	51	51	55	21	38	100	100	0	0.068	0.047	0.056	0.055	2.684	0.037	0.628	120	433	100	427	1178	-3.889	27	400	53	1125	15333	141089	2.381	53.381	0	0	0
2	18	2	"pefC"	"PSLT017"	9520	42720	120	115	137	71	51	75	75	88	110	125	20	5	0	2537	4627	5114	110	51	51	137	740	540	74	58	0	0.016	0.014	0.015	0.016	2.641	0.012	0.683	120	431	100	2526	4638	-5.958	40	2486	62	4576	16389	555262	0.445	6.068	0	0	0
2	19	2	"yjbA"	"STM4226"	9670	42700	70	391	542	419	77	83	83	124	197	158	68	40	0	1969	2852	2820	98	62	62	329	1215	369	65	37	0	0.162	0.165	0.187	0.201	1.795	0.151	0.894	32	208	100	2215	3249	-2.630	308	1907	459	2790	17359	91271	2.122	2.077	0	0	0
2	20	2	"asd"	"STM3539"	9880	42710	100	216	706	975	138	76	76	83	47	56	60	53	0	272	1981	3027	152	51	51	72	236	327	50	46	0	0.633	0.326	0.433	0.631	3.649	0.319	0.886	80	400	100	361	2560	-0.659	140	221	630	1930	56455	158514	13.255	8.089	0	0	0
2	21	2	"stpA"	"STM2799"	10020	42710	70	1720	1808	836	46	82	82	113	217	192	100	96	0	2175	2133	997	46	53	53	96	275	286	100	93	0	0.772	0.830	0.819	0.840	1.400	0.818	0.949	32	215	100	3760	3806	-0.373	1638	2122	1726	2080	57853	68267	7.811	7.407	0	0	0
2	22	2	"leuB"	"STM0112"	10210	42700	80	153	184	124	67	80	80	87	48	55	67	34	0	608	1824	2719	149	50	50	125	537	429	51	36	0	0.131	0.059	0.069	0.081	2.182	0.045	0.764	52	297	100	631	1878	-2.934	73	558	104	1774	9593	94857	2.021	3.164	0	0	0
2	23	2	"prgJ"	"STM2872"	10430	42720	80	715	744	426	57	84	84	105	80	76	88	82	0	3236	3288	2180	66	51	51	145	352	242	84	80	0	0.198	0.204	0.213	0.226	1.571	0.190	0.890	52	235	100	3816	3897	-2.336	631	3185	660	3237	38668	170992	7.988	8.929	0	0	0
2	24	2	"smvA"	"STM1574"	10570	42700	130	124	248	252	101	78	78	83	42	50	50	43	0	419	1923	3253	169	49	49	71	188	264	56	49	0	0.124	0.091	0.117	0.206	4.394	0.078	0.291	120	498	100	416	2044	-3.008	46	370	170	1874	29785	230719	3.929	9.851	0	0	0
2	1	3	"hupB"	"STM0451"	6500	42900	140	229	300	217	72	125	125	195	301	154	19	5	0	68	116	107	92	49	49	98	189	192	10	3	0	5.474	2.612	2.686	3.676	4.186	1.541	0.389	156	813	100	123	242	2.453	104	19	175	67	46722	18121	0.349	0.095	0	0	0
2	2	3	"hisM"	"STM2352"	6700	42910	110	123	332	447	134	78	78	106	110	103	38	25	0	131	1047	1784	170	47	47	134	452	337	31	26	0	0.536	0.254	0.369	0.568	3.084	0.246	0.885	80	403	100	129	1254	-0.900	45	84	254	1000	26556	83785	2.055	2.020	0	0	0
2	3	3	"rimM"	"STM2675"	6860	42910	120	276	677	781	115	66	66	69	22	31	70	60	0	445	1198	1464	122	45	45	82	340	414	52	45	0	0.525	0.530	0.565	0.721	2.468	0.524	0.946	120	442	100	610	1764	-0.930	210	400	611	1153	81286	143805	27.636	3.282	0	0	0
2	4	3	"fruR"	"STM0118"	7040	42920	110	99	229	194	84	68	68	70	17	24	60	46	0	240	1053	1217	115	44	44	45	7	15	72	67	0	0.158	0.160	0.175	0.238	3.168	0.153	0.921	80	387	100	227	1170	-2.661	31	196	161	1009	18346	84277	9.353	144.000	0	0	0
2	5	3	"asrA"	"STM2548"	7210	42910	120	109	124	58	46	72	72	74	18	24	67	51	0	1694	2877	3148	109	45	45	47	10	21	100	96	0	0.022	0.018	0.021	0.026	3.019	0.016	0.700	120	423	100	1686	2884	-5.478	37	1649	52	2832	14858	345287	2.778	283.000	0	0	0
2	6	3	"entD"	"STM0584"	7390	42910	120	121	197	147	74	77	77	78	19	24	62	51	0	831	2769	3311	119	48	48	50	12	24	89	83	0	0.056	0.044	0.049	0.080	4.135	0.043	0.907	120	409	100	827	2841	-4.153	44	783	120	2721	23580	332251	6.263	226.583	0	0	0
2	7	3	"cbiL"	"STM2024"	7570	42910	120	574	837	708	84	84	84	88	23	26	98	95	0	1926	2637	2297	87	55	55	69	40	57	100	98	0	0.262	0.292	0.292	0.277	1.585	0.295	0.944	120	401	100	2361	3335	-1.933	490	1871	753	2582	100408	316465	32.565	64.200	0	0	0
2	8	3	"cbiO"	"STM2020"	7740	42910	130	178	294	272	92	85	85	90	32	35	69	55	0	794	1538	1859	120	57	57	120	425	354	56	44	0	0.126	0.141	0.153	0.137	2.065	0.143	0.867	120	411	100	830	1690	-2.986	93	737	209	1481	35296	184600	6.375	3.336	0	0	0
2	9	3	"umuC"	"STM1997"	7890	42880	110	162	234	183	78	83	83	99	73	73	51	38	0	894	2950	3762	127	52	52	354	1387	391	45	37	0	0.094	0.052	0.063	0.133	4.450	0.048	0.927	80	382	100	921	3049	-3.414	79	842	151	2898	18694	235993	1.849	1.872	0	0	0
2	10	3	"uhpC"	"STM3788"	8100	42910	130	99	126	73	57	84	84	95	61	64	26	10	0	510	2131	3109	145	50	50	241	1135	470	36	28	0	0.033	0.020	0.026	0.039	3.733	0.024	0.713	120	535	100	475	2123	-4.939	15	460	42	2081	15100	255662	0.508	1.665	0	0	0
2	11	3	"trpB"	"STM1726"	8270	42900	130	201	426	445	104	83	83	87	26	29	62	57	0	1028	2683	3342	124	49	49	53	20	37	85	75	0	0.121	0.130	0.139	0.180	2.396	0.129	0.953	120	440	100	1097	2977	-3.053	118	979	343	2634	51082	322006	13.038	131.500	0	0	0
2	12	3	"rpsL"	"STM3448"	8450	42900	120	460	958	1126	117	82	82	85	26	30	91	87	0	657	1399	1754	125	48	48	52	20	38	92	87	0	0.621	0.648	0.669	0.674	1.838	0.634	0.928	120	441	100	987	2227	-0.688	378	609	876	1351	114985	167863	33.577	67.350	0	0	0
2	13	3	"phnR"	"STM0430"	8630	42910	130	124	185	147	79	77	77	79	18	22	61	54	0	682	2288	3104	135	46	46	48	10	20	97	93	0	0.074	0.048	0.054	0.072	2.913	0.044	0.884	120	447	100	683	2350	-3.758	47	636	108	2242	22226	274548	5.889	224.000	0	0	0
2	14	3	""	"STM4157"	8810	42910	120	108	158	138	87	77	77	80	29	36	51	36	0	915	2434	4126	169	46	46	48	24	50	98	94	0	0.036	0.034	0.040	0.041	2.699	0.032	0.835	120	401	100	900	2469	-4.809	31	869	81	2388	18981	292026	2.690	99.417	0	0	0
2	15	3	""	"STM0345"	8980	42900	130	149	232	255	109	76	76	80	30	37	68	53	0	881	1941	2951	152	47	47	53	32	60	94	90	0	0.088	0.082	0.079	0.090	2.239	0.081	0.888	120	421	100	907	2050	-3.514	73	834	156	1894	27833	232884	5.067	59.000	0	0	0
2	16	3	""	"STM2453"	9160	42900	130	137	174	108	62	76	76	78	21	26	78	63	0	2578	3937	3825	97	48	48	52	24	46	100	100	0	0.024	0.025	0.025	0.022	2.096	0.025	0.816	120	428	100	2591	3987	-5.374	61	2530	98	3889	20932	472449	4.571	161.875	0	0	0
2	17	3	"ychA"	"STM1773"	9340	42900	130	210	447	666	148	73	73	76	19	25	95	86	0	1344	2764	4231	153	48	48	51	14	27	100	100	0	0.106	0.138	0.128	0.133	1.773	0.145	0.891	120	455	100	1433	3090	-3.242	137	1296	374	2716	53630	331668	19.526	193.786	0	0	0
2	18	3	"orf408"	"STM1382"	9520	42900	120	154	184	107	58	73	73	75	19	25	95	81	0	3194	3737	3002	80	48	48	52	15	28	100	100	0	0.026	0.030	0.028	0.028	1.747	0.030	0.806	120	419	100	3227	3800	-5.279	81	3146	111	3689	22095	448397	5.737	245.667	0	0	0
2	19	3	"traR"	"PSLT085"	9700	42900	120	82	98	55	56	76	76	91	120	131	7	2	0	670	1686	3079	182	49	49	153	793	518	41	24	0	0.010	0.013	0.019	0.019	3.128	0.016	0.686	120	468	100	627	1659	-6.693	6	621	22	1637	11729	202311	0.058	1.933	0	0	0
2	20	3	""	"Not LT2a85"	9870	42890	130	106	125	79	63	75	75	79	21	26	60	36	0	1081	2302	3328	144	49	49	56	37	66	98	95	0	0.030	0.022	0.024	0.026	2.609	0.021	0.757	120	470	100	1063	2303	-5.057	31	1032	50	2253	15029	276275	2.190	60.703	0	0	0
2	21	3	"trbC"	"PSLT094"	10050	42900	140	131	163	83	50	77	77	89	140	157	20	5	0	3738	5183	4343	83	51	51	69	178	257	100	98	0	0.015	0.017	0.016	0.015	1.950	0.018	0.166	156	492	100	3741	5218	-6.093	54	3687	86	5132	25424	808623	0.529	28.730	0	0	0
2	22	3	"traQ"	"PSLT098"	10220	42890	140	104	150	153	102	79	79	93	137	147	14	7	0	572	1910	3582	187	49	49	123	484	393	51	39	0	0.048	0.038	0.041	0.048	3.068	0.041	0.910	156	502	100	548	1932	-4.387	25	523	71	1861	23438	297932	0.416	3.692	0	0	0
2	23	3	"traS"	"PSLT102"	10400	42890	150	1182	1227	548	44	80	80	89	53	59	100	100	0	4236	4313	1974	45	50	50	111	406	365	100	99	0	0.263	0.269	0.267	0.268	1.236	0.267	0.961	156	497	100	5288	5410	-1.925	1102	4186	1147	4263	191445	672877	21.472	10.350	0	0	0
2	24	3	""	"PSLT107"	10580	42890	150	291	663	1053	158	75	75	81	81	100	73	57	0	613	1506	2433	161	48	48	56	124	221	81	71	0	0.382	0.403	0.378	0.386	1.746	0.419	0.899	156	698	100	781	2046	-1.387	216	565	588	1458	103374	234923	7.185	11.694	0	0	0
2	1	4	""	"STM2736"	6490	43100	120	133	145	55	37	98	98	118	84	71	15	5	0	253	445	612	137	46	46	48	12	25	91	85	0	0.169	0.118	0.192	0.221	4.945	0.036	0.031	120	527	100	242	446	-2.564	35	207	47	399	17402	53350	0.321	33.083	0	0	0
2	2	4	""	"STM2712"	6670	43100	120	100	115	61	53	75	75	88	65	73	18	5	0	553	1054	1245	118	45	45	50	35	70	87	80	0	0.049	0.040	0.054	0.072	5.679	0.020	0.130	120	457	100	533	1049	-4.345	25	508	40	1009	13793	126440	0.415	28.686	0	0	0
2	3	4	""	"STM1612"	6850	43100	120	289	522	556	106	63	63	65	15	23	100	99	0	2179	3985	4705	118	46	46	47	9	19	100	100	0	0.106	0.117	0.116	0.114	1.645	0.110	0.868	120	422	100	2359	4398	-3.238	226	2133	459	3939	62588	478174	30.467	437.556	0	0	0
2	4	4	""	"STM1607"	7030	43090	120	943	1641	1883	114	65	65	67	17	25	100	99	0	1061	1692	1962	115	45	45	46	8	17	100	100	0	0.864	0.957	0.988	0.992	1.763	0.957	0.921	120	423	100	1894	3223	-0.211	878	1016	1576	1647	196918	203065	92.588	205.750	0	0	0
2	5	4	"ycjI"	"STM1680"	7210	43090	120	292	492	563	114	69	69	69	17	24	90	85	0	900	1724	2147	124	44	44	45	7	15	100	100	0	0.261	0.252	0.258	0.248	1.997	0.248	0.901	120	401	100	1079	2103	-1.941	223	856	423	1680	59049	206844	24.882	239.857	0	0	0
2	6	4	""	"STM1676"	7380	43090	120	444	609	454	74	69	69	75	62	82	99	93	0	1816	2679	2280	85	46	46	49	15	30	100	99	0	0.212	0.205	0.203	0.210	1.549	0.187	0.872	120	406	100	2145	3173	-2.239	375	1770	540	2633	73042	321454	8.613	175.333	0	0	0
2	7	4	"frr"	"STM0219"	7560	43090	120	1399	1904	1590	83	76	76	83	63	75	100	99	0	1530	1929	1574	81	53	53	67	40	59	100	98	0	0.896	0.974	0.977	0.989	1.403	1.000	0.909	120	419	100	2800	3704	-0.159	1323	1477	1828	1876	228492	231460	28.905	46.550	0	0	0
2	8	4	"mesJ"	"STM0236"	7740	43090	130	395	424	190	44	81	81	83	22	26	100	100	0	3123	3489	1722	49	55	55	71	43	60	100	100	0	0.102	0.100	0.096	0.098	1.371	0.100	0.881	120	428	100	3382	3777	-3.288	314	3068	343	3434	50933	418714	15.500	79.488	0	0	0
2	9	4	"pfs"	"STM0207"	7910	43080	120	378	454	370	81	84	84	93	58	62	82	73	0	1262	1514	1424	94	56	56	237	1089	459	56	19	0	0.244	0.254	0.262	0.263	1.775	0.213	0.759	120	480	100	1500	1828	-2.036	294	1206	370	1458	54485	181722	6.224	1.173	0	0	0
2	10	4	"yeeA"	"STM2060"	8100	43090	120	297	409	364	88	82	82	84	21	25	95	92	0	1419	2141	2261	105	53	53	59	23	38	99	99	0	0.157	0.157	0.155	0.156	1.732	0.149	0.849	120	409	100	1581	2415	-2.668	215	1366	327	2088	49057	256966	15.476	90.522	0	0	0
2	11	4	"vsr"	"STM1991"	8270	43090	120	114	172	162	94	81	81	82	19	23	58	45	0	436	1818	3229	177	50	50	54	21	38	83	75	0	0.085	0.051	0.066	0.103	4.887	0.048	0.879	120	412	100	419	1859	-3.548	33	386	91	1768	20600	218141	4.737	84.000	0	0	0
2	12	4	"fixB"	"STM0076"	8450	43090	120	102	107	35	32	79	79	81	19	23	54	33	0	1092	1589	1478	93	49	49	53	20	37	99	99	0	0.022	0.018	0.023	0.024	2.655	0.015	0.343	120	443	100	1066	1568	-5.503	23	1043	28	1540	12811	190674	1.368	76.800	0	0	0
2	13	4	""	"STM4192"	8630	43080	120	220	351	330	94	77	77	78	18	23	95	91	0	1797	3049	3518	115	47	47	48	8	16	100	100	0	0.082	0.091	0.089	0.088	1.721	0.089	0.898	120	406	100	1893	3276	-3.613	143	1750	274	3002	42108	365868	15.167	375.125	0	0	0
2	14	4	"dgkA"	"STM4236"	8800	43080	120	210	291	285	97	76	76	77	16	20	95	82	0	1180	1864	2295	123	46	46	47	7	14	100	100	0	0.118	0.118	0.110	0.118	1.630	0.114	0.904	120	392	100	1268	2033	-3.081	134	1134	215	1818	34885	223739	13.375	259.571	0	0	0
2	15	4	"tyrB"	"STM4248"	8990	43080	130	520	723	594	82	77	77	79	18	22	100	100	0	4092	5889	5653	95	48	48	52	23	44	100	100	0	0.110	0.111	0.111	0.112	1.416	0.102	0.868	120	403	100	4487	6487	-3.190	443	4044	646	5841	86722	706721	35.778	253.783	0	0	0
2	16	4	"lysC"	"STM4220"	9150	43080	130	385	528	366	69	78	78	80	20	25	100	100	0	2363	3369	2719	80	49	49	54	25	46	100	100	0	0.133	0.136	0.133	0.133	1.403	0.124	0.840	120	394	100	2621	3770	-2.914	307	2314	450	3320	63303	404252	22.400	132.600	0	0	0
2	17	4	"glk"	"STM2403"	9330	43080	120	849	1113	776	69	75	75	78	21	26	100	100	0	2553	3422	2583	75	49	49	58	62	106	100	100	0	0.309	0.308	0.305	0.309	1.339	0.288	0.896	120	412	100	3278	4411	-1.694	774	2504	1038	3373	133615	410643	49.286	54.258	0	0	0
2	18	4	"yfcB"	"STM2385"	9520	43080	120	300	421	408	96	73	73	100	238	238	47	21	0	1983	3067	3537	115	50	50	110	479	435	83	69	0	0.117	0.115	0.113	0.111	1.832	0.112	0.928	120	403	100	2160	3365	-3.090	227	1933	348	3017	50563	368044	1.349	6.173	0	0	0
2	19	4	"ybdA"	"STM0593"	9690	43070	120	150	224	227	101	75	75	78	19	24	82	67	0	1898	3689	4946	134	49	49	54	20	37	100	99	0	0.041	0.041	0.041	0.043	2.303	0.041	0.848	120	369	100	1924	3789	-4.624	75	1849	149	3640	26929	442734	7.684	181.750	0	0	0
2	20	4	"ybaM"	"STM0480"	9870	43080	120	130	167	127	76	77	77	80	19	23	75	65	0	595	915	1009	110	48	48	53	26	49	100	97	0	0.097	0.104	0.095	0.091	2.515	0.087	0.496	120	387	100	600	957	-3.367	53	547	90	867	19987	109762	4.579	33.154	0	0	0
2	21	4	"ybbO"	"STM0505"	10040	43080	130	232	346	320	92	76	76	78	19	24	99	96	0	1857	3564	4397	123	48	48	54	28	51	100	100	0	0.086	0.077	0.078	0.079	1.483	0.069	0.877	120	378	100	1965	3786	-3.536	156	1809	270	3516	41522	427733	14.105	125.357	0	0	0
2	22	4	"purK"	"STM0533"	10210	43070	120	190	227	170	74	77	77	78	18	23	88	78	0	1868	2408	2530	105	47	47	50	15	30	100	100	0	0.062	0.064	0.065	0.061	1.732	0.061	0.862	120	385	100	1934	2511	-4.010	113	1821	150	2361	27282	288909	8.278	157.200	0	0	0
2	23	4	"rfbI"	"STM0559"	10400	43070	130	120	137	67	48	79	79	80	20	25	70	50	0	987	1645	1859	113	49	49	51	13	25	100	100	0	0.044	0.036	0.037	0.039	2.399	0.032	0.693	120	416	100	979	1654	-4.516	41	938	58	1596	16468	197341	2.850	122.615	0	0	0
2	24	4	"ybdK"	"STM0583"	10580	43080	130	1383	1772	1151	64	76	76	83	87	104	99	99	0	5850	7531	5345	70	48	48	50	12	24	100	100	0	0.225	0.227	0.233	0.235	1.431	0.208	0.864	120	553	100	7109	9179	-2.150	1307	5802	1696	7483	212656	903769	19.414	623.417	0	0	0
2	1	5	"yoaH"	"STM1823"	6490	43270	120	126	160	101	63	76	76	79	22	27	76	59	0	310	525	587	111	47	47	49	10	20	98	97	0	0.190	0.176	0.197	0.184	2.515	0.167	0.160	120	494	100	313	562	-2.395	50	263	84	478	19196	62941	3.682	47.600	0	0	0
2	2	5	"emtA"	"STM1799"	6670	43280	120	128	164	113	68	69	69	72	21	29	85	63	0	929	1490	1750	117	45	45	46	8	17	99	99	0	0.067	0.066	0.064	0.064	1.995	0.061	0.857	120	387	100	943	1540	-3.905	59	884	95	1445	19661	178844	4.381	180.500	0	0	0
2	3	5	"narH"	"STM1763"	6850	43270	120	321	368	159	43	66	66	69	18	26	100	100	0	3697	4160	1936	46	48	48	52	14	26	100	100	0	0.070	0.073	0.070	0.071	1.312	0.072	0.881	120	398	100	3904	4414	-3.839	255	3649	302	4112	44121	499161	16.611	293.429	0	0	0
2	4	5	"ychE"	"STM1748"	7030	43270	120	127	152	72	47	67	67	70	18	25	90	71	0	2151	3067	2460	80	48	48	53	15	28	100	100	0	0.029	0.028	0.028	0.026	1.888	0.026	0.800	120	387	100	2163	3104	-5.131	60	2103	85	3019	18191	368084	4.556	200.933	0	0	0
2	5	5	"yoaB"	"STM1822"	7200	43270	120	346	501	397	79	68	68	69	17	24	100	100	0	747	1102	949	86	46	46	49	12	24	100	100	0	0.397	0.410	0.406	0.408	1.370	0.406	0.922	120	382	100	979	1489	-1.334	278	701	433	1056	60060	132228	25.412	87.750	0	0	0
2	6	5	"dsbB"	"STM1807"	7380	43270	120	219	265	152	57	69	69	75	63	84	88	60	0	1197	1722	1241	72	47	47	51	17	33	99	99	0	0.130	0.117	0.116	0.114	1.417	0.113	0.885	120	393	100	1300	1871	-2.939	150	1150	196	1675	31812	206681	3.016	98.294	0	0	0
2	7	5	""	"STM4010"	7560	43270	120	101	120	62	51	71	71	77	64	83	23	10	0	1358	2607	3204	122	50	50	56	20	35	99	98	0	0.023	0.019	0.021	0.022	2.728	0.016	0.212	120	392	100	1338	2606	-5.446	30	1308	49	2557	14375	312877	0.672	127.550	0	0	0
2	8	5	"mobB"	"STM3993"	7740	43270	120	104	181	197	108	76	76	77	20	25	56	40	0	382	1307	2204	168	50	50	54	15	27	77	70	0	0.084	0.084	0.090	0.150	4.185	0.084	0.882	120	369	100	360	1362	-3.568	28	332	105	1257	21717	156889	5.200	83.533	0	0	0
2	9	5	"yiiR"	"STM4083"	7910	43270	120	138	191	160	83	82	82	83	20	24	68	58	0	687	1771	2608	147	52	52	57	20	35	89	84	0	0.088	0.063	0.071	0.090	3.194	0.058	0.868	120	380	100	691	1828	-3.503	56	635	109	1719	22953	212475	5.400	85.700	0	0	0
2	10	5	""	"STM4067"	8090	43260	130	300	691	959	138	81	81	83	20	24	93	86	0	883	2532	4158	164	53	53	60	24	40	96	93	0	0.264	0.246	0.244	0.272	2.386	0.219	0.901	120	421	100	1049	3089	-1.922	219	830	610	2479	82884	303842	30.400	103.000	0	0	0
2	11	5	"yiiM"	"STM4056"	8270	43270	120	185	264	273	103	77	77	79	18	22	81	71	0	784	1784	2793	156	49	49	56	26	46	97	86	0	0.147	0.108	0.115	0.131	2.485	0.097	0.930	120	364	100	843	1922	-2.767	108	735	187	1735	31675	214080	10.278	66.462	0	0	0
2	12	5	"yiiG"	"STM4040"	8440	43270	120	85	98	49	50	77	77	78	19	24	33	17	0	937	2551	4590	179	47	47	52	21	40	92	87	0	0.009	0.008	0.014	0.018	4.431	0.009	0.644	120	368	100	898	2525	-6.798	8	890	21	2504	11802	306099	1.053	119.000	0	0	0
2	13	5	"yhdN"	"STM3413"	8630	43270	120	288	407	440	108	77	77	79	21	26	96	89	0	1234	1805	2182	120	47	47	49	12	24	100	100	0	0.178	0.188	0.189	0.197	1.705	0.190	0.906	120	402	100	1398	2088	-2.492	211	1187	330	1758	48784	216570	15.619	146.333	0	0	0
2	14	5	"secY"	"STM3420"	8810	43260	130	2919	4077	3500	85	76	76	78	20	25	100	100	0	3182	4501	4057	90	48	48	49	14	28	100	100	0	0.907	0.898	0.902	0.899	1.328	0.881	0.915	120	388	100	5977	8454	-0.141	2843	3134	4001	4453	489246	540121	199.950	318.000	0	0	0
2	15	5	"rplE"	"STM3428"	8970	43260	120	519	1793	3428	191	76	76	77	17	22	92	87	0	381	1701	3396	199	48	48	49	10	20	95	87	0	1.330	1.039	1.161	1.297	2.141	1.006	0.951	120	360	100	776	3370	0.412	443	333	1717	1653	215141	204112	100.941	165.200	0	0	0
2	16	5	"rpmC"	"STM3432"	9160	43260	140	494	1074	1698	158	77	77	80	18	22	96	93	0	362	808	1246	154	49	49	51	13	25	92	89	0	1.332	1.314	1.317	1.384	1.854	1.365	0.937	156	378	100	730	1756	0.414	417	313	997	759	167616	126031	55.222	58.231	0	0	0
2	17	5	"rpsS"	"STM3436"	9340	43250	130	487	705	698	99	80	80	127	267	210	62	40	0	787	1157	1252	108	50	50	154	557	361	60	33	0	0.552	0.565	0.561	0.575	1.421	0.533	0.908	120	446	100	1144	1732	-0.857	407	737	625	1107	84604	138786	2.165	1.801	0	0	0
2	18	5	"rpsJ"	"STM3441"	9530	43240	100	127	313	411	131	78	78	141	303	214	21	12	0	137	522	758	145	52	52	186	631	339	23	13	0	0.576	0.500	0.485	0.470	2.353	0.455	0.870	80	344	100	134	705	-0.795	49	85	235	470	25071	41760	0.568	0.532	0	0	0
2	19	5	""	"STM4463"	9690	43250	120	122	138	68	49	76	76	79	22	27	62	50	0	1249	2074	2281	109	49	49	55	26	47	100	96	0	0.038	0.031	0.031	0.036	2.427	0.026	0.653	120	377	100	1246	2087	-4.705	46	1200	62	2025	16597	248872	2.682	77.654	0	0	0
2	20	5	"pepA"	"STM4477"	9860	43250	130	1114	2298	3073	133	78	78	81	23	28	100	99	0	1002	2330	3219	138	48	48	52	17	32	100	97	0	1.086	0.973	1.007	1.062	1.984	0.962	0.930	120	397	100	1990	4502	0.119	1036	954	2220	2282	275750	279542	96.391	134.000	0	0	0
2	21	5	"iadA"	"STM4512"	10050	43250	120	655	1514	2052	135	77	77	80	22	27	98	95	0	1138	2660	3829	143	47	47	49	10	20	100	99	0	0.530	0.550	0.565	0.617	1.752	0.532	0.938	120	394	100	1669	4050	-0.917	578	1091	1437	2613	181732	319226	65.182	261.100	0	0	0
2	22	5	""	"STM4551"	10230	43260	130	103	149	137	91	76	76	78	19	24	56	39	0	815	2967	5309	178	47	47	49	25	51	91	81	0	0.035	0.025	0.033	0.042	3.391	0.024	0.858	120	403	100	795	2993	-4.830	27	768	73	2920	17884	356023	3.737	116.720	0	0	0
2	23	5	"yjjK"	"STM4581"	10400	43250	120	722	1581	2125	134	76	76	79	21	26	95	90	0	1111	2439	3305	135	48	48	51	27	52	95	90	0	0.608	0.629	0.622	0.697	1.936	0.619	0.893	120	379	100	1709	3896	-0.719	646	1063	1505	2391	189752	292625	71.524	88.444	0	0	0
2	24	5	"gltS"	"STM3746"	10570	43250	120	168	680	1007	148	77	77	80	20	25	70	60	0	508	2975	5037	169	47	47	49	10	20	93	85	0	0.197	0.206	0.205	0.242	2.538	0.190	0.880	120	484	100	552	3531	-2.341	91	461	603	2928	81632	356974	30.000	292.600	0	0	0
2	1	6	"yhhY"	"STM3546"	6490	43450	120	150	197	132	67	74	74	76	20	26	81	70	0	1145	2016	2231	110	48	48	52	17	32	100	100	0	0.069	0.063	0.060	0.061	1.888	0.056	0.871	120	489	100	1173	2091	-3.851	76	1097	123	1968	23604	241955	6.050	115.529	0	0	0
2	2	6	""	"STM0951"	6660	43440	130	303	486	471	96	73	73	75	19	25	100	96	0	2344	3979	4366	109	49	49	53	14	26	100	100	0	0.100	0.105	0.103	0.101	1.488	0.105	0.944	120	446	100	2525	4343	-3.319	230	2295	413	3930	58371	477527	21.632	280.429	0	0	0
2	3	6	"nanK"	"STM3336"	6860	43450	120	265	484	629	129	73	73	74	18	24	89	84	0	1314	2417	3617	149	50	50	56	19	33	99	95	0	0.152	0.174	0.166	0.179	2.002	0.165	0.892	120	410	100	1456	2778	-2.719	192	1264	411	2367	58067	289986	22.778	124.263	0	0	0
2	4	6	"yrbC"	"STM3310"	7020	43450	120	1515	1936	1692	87	72	72	74	18	24	100	100	0	1696	2206	2024	91	50	50	55	20	36	100	100	0	0.877	0.865	0.863	0.874	1.428	0.839	0.923	120	382	100	3089	4020	-0.190	1443	1646	1864	2156	232260	264751	103.444	107.550	0	0	0
2	5	6	"greA"	"STM3299"	7200	43440	130	762	951	659	69	69	69	72	18	25	100	100	0	1252	1634	1187	72	48	48	51	13	25	100	100	0	0.576	0.556	0.555	0.558	1.280	0.546	0.946	120	439	100	1897	2468	-0.797	693	1204	882	1586	114144	196095	48.833	121.769	0	0	0
2	6	6	"rpsO"	"STM3283"	7380	43440	120	437	670	667	99	71	71	73	17	23	98	98	0	649	1061	1145	107	48	48	52	15	28	100	99	0	0.609	0.591	0.571	0.577	1.456	0.576	0.937	120	412	100	967	1612	-0.716	366	601	599	1013	80403	127260	35.118	67.267	0	0	0
2	7	6	"yghB"	"STM3162"	7560	43440	120	136	219	239	109	71	71	73	18	24	81	69	0	776	1428	2163	151	48	48	53	15	28	99	95	0	0.089	0.107	0.110	0.098	2.111	0.106	0.919	120	380	100	793	1528	-3.485	65	728	148	1380	26312	171414	8.111	91.667	0	0	0
2	8	6	""	"STM3136"	7730	43440	130	112	142	96	67	71	71	73	18	24	69	54	0	1467	2461	3407	138	47	47	50	11	22	100	100	0	0.029	0.029	0.032	0.035	2.234	0.027	0.839	120	389	100	1461	2485	-5.114	41	1420	71	2414	17048	295357	3.833	219.182	0	0	0
2	9	6	"yggV"	"STM3103"	7910	43430	130	128	173	135	78	74	74	77	19	24	71	56	0	532	1077	1407	130	49	49	52	14	26	94	88	0	0.112	0.096	0.101	0.136	2.928	0.092	0.901	120	417	100	537	1127	-3.161	54	483	99	1028	20740	129231	5.053	73.214	0	0	0
2	10	6	"sprT"	"STM3092"	8090	43440	120	107	149	117	78	81	81	83	21	25	55	43	0	1018	2064	3374	163	50	50	56	20	35	97	91	0	0.027	0.034	0.037	0.041	2.595	0.033	0.864	120	428	100	994	2082	-5.218	26	968	68	2014	17898	247690	3.143	100.400	0	0	0
2	11	6	""	"STM3072"	8270	43440	130	117	167	129	77	81	81	84	22	26	56	45	0	1121	2371	3352	141	49	49	53	19	35	100	95	0	0.034	0.037	0.042	0.041	2.842	0.036	0.858	120	405	100	1108	2408	-4.896	36	1072	86	2322	20029	284484	3.773	122.000	0	0	0
2	12	6	"ygfE"	"STM3060"	8440	43430	130	1080	2052	3046	148	78	78	80	21	26	96	95	0	652	1299	1913	147	48	48	51	14	27	96	92	0	1.659	1.578	1.585	1.586	1.600	1.597	0.977	120	394	100	1606	3225	0.730	1002	604	1974	1251	246284	155826	93.905	89.143	0	0	0
2	13	6	"ansA"	"STM1294"	8620	43430	130	185	382	466	121	77	77	79	21	26	75	64	0	745	2604	4044	155	47	47	50	15	30	98	96	0	0.155	0.119	0.133	0.139	2.009	0.113	0.950	120	402	100	806	2862	-2.692	108	698	305	2557	45841	312468	14.429	170.267	0	0	0
2	14	6	"pfkB"	"STM1326"	8800	43430	130	860	1600	2679	167	76	76	78	21	26	98	93	0	500	857	1415	165	48	48	52	19	36	91	83	0	1.735	1.884	1.987	1.981	1.714	1.914	0.968	120	389	100	1236	2333	0.795	784	452	1524	809	191987	102893	72.476	42.368	0	0	0
2	15	6	"ydiK"	"STM1364"	8980	43430	130	428	1008	1483	147	74	74	77	18	23	95	90	0	1732	4454	6911	155	48	48	51	16	31	100	97	0	0.210	0.212	0.220	0.219	1.819	0.210	0.961	120	393	100	2038	5340	-2.250	354	1684	934	4406	120902	534485	51.722	275.188	0	0	0
2	16	6	"cfa"	"STM1427"	9160	43430	130	1462	3934	5761	146	74	74	76	17	22	98	97	0	571	1493	2223	148	47	47	48	8	16	99	97	0	2.649	2.669	2.656	2.779	1.514	2.658	0.954	120	384	100	1912	5306	1.405	1388	524	3860	1446	472088	179163	226.941	180.625	0	0	0
2	17	6	"ydhM"	"STM1437"	9320	43430	130	124	202	216	106	75	75	77	19	24	75	58	0	757	2246	3734	166	48	48	49	9	18	100	100	0	0.069	0.058	0.061	0.064	2.429	0.056	0.942	120	422	100	758	2325	-3.855	49	709	127	2198	24223	269462	6.579	244.111	0	0	0
2	18	6	"nth"	"STM1453"	9510	43440	130	115	217	257	118	76	76	102	146	143	26	12	0	555	2193	3532	161	48	48	100	324	324	56	44	0	0.077	0.066	0.073	0.084	2.477	0.068	0.622	120	456	100	546	2286	-3.700	39	507	141	2145	26096	263219	0.788	6.460	0	0	0
2	19	6	"ugpA"	"STM3556"	9680	43430	130	303	620	901	145	76	76	82	47	57	80	70	0	1319	2892	5055	174	47	47	53	41	77	98	92	0	0.178	0.191	0.214	0.214	1.863	0.174	0.930	120	393	100	1499	3389	-2.486	227	1272	544	2845	74431	347096	11.447	69.244	0	0	0
2	20	6	"ftsY"	"STM3571"	9860	43430	140	482	873	1213	138	77	77	83	47	56	96	82	0	1800	3508	5420	154	48	48	55	52	94	99	98	0	0.231	0.230	0.229	0.241	1.662	0.220	0.950	156	431	100	2157	4256	-2.113	405	1752	796	3460	136153	547307	16.809	66.404	0	0	0
2	21	6	"zntA"	"STM3576"	10040	43430	120	462	721	960	133	79	79	82	24	29	100	100	0	5449	8427	8220	97	47	47	52	40	76	100	100	0	0.071	0.077	0.070	0.071	1.340	0.086	0.714	120	384	100	5785	9022	-3.818	383	5402	642	8380	86533	1011185	26.625	209.375	0	0	0
2	22	6	"yhhT"	"STM3582"	10220	43430	140	388	707	803	113	79	79	80	19	23	98	96	0	2291	4680	6063	129	48	48	53	30	56	99	98	0	0.138	0.136	0.134	0.137	1.543	0.131	0.959	156	399	100	2552	5260	-2.860	309	2243	628	4632	110353	730077	33.000	154.233	0	0	0
2	23	6	"yhiN"	"STM3588"	10400	43430	130	173	282	305	108	76	76	78	18	23	91	80	0	1889	4013	5839	145	49	49	55	34	61	100	100	0	0.053	0.052	0.053	0.052	1.651	0.050	0.939	120	366	100	1937	4170	-4.246	97	1840	206	3964	33806	481539	11.333	116.412	0	0	0
2	24	6	""	"STM3598"	10570	43430	120	101	109	45	41	76	76	77	17	22	60	40	0	500	665	672	101	48	48	50	16	32	100	98	0	0.055	0.053	0.061	0.059	2.735	0.054	0.615	120	489	100	477	650	-4.176	25	452	33	617	13135	79757	1.882	38.438	0	0	0
2	1	7	""	"STM3799"	6480	43620	130	622	713	450	63	76	76	77	19	24	99	98	0	4508	5058	3631	71	50	50	58	47	81	100	99	0	0.122	0.127	0.126	0.128	1.398	0.123	0.952	120	631	100	5004	5645	-3.029	546	4458	637	5008	85539	606979	33.474	106.383	0	0	0
2	2	7	"yidE"	"STM3807"	6670	43630	120	158	193	141	73	76	76	78	20	25	82	70	0	1588	2146	2099	97	52	52	60	51	85	99	97	0	0.053	0.056	0.052	0.052	2.044	0.058	0.847	120	498	100	1618	2211	-4.227	82	1536	117	2094	23104	257468	5.750	40.902	0	0	0
2	3	7	"yidR"	"STM3811"	6850	43630	120	225	271	195	71	76	76	77	18	23	95	87	0	1431	1705	1416	83	51	51	57	24	42	100	100	0	0.108	0.118	0.110	0.108	1.815	0.120	0.861	120	436	100	1529	1849	-3.211	149	1380	195	1654	32479	204656	10.778	68.667	0	0	0
2	4	7	"torD"	"STM3821"	7020	43630	120	101	114	52	45	76	76	78	21	26	54	30	0	954	2293	3142	137	49	49	55	27	49	100	100	0	0.028	0.017	0.017	0.020	3.313	0.014	0.610	120	421	100	930	2282	-5.178	25	905	38	2244	13653	275138	1.714	82.889	0	0	0
2	5	7	"dgoT"	"STM3827"	7200	43630	120	147	162	78	48	74	74	77	18	23	85	76	0	3116	3451	2586	74	48	48	53	28	52	100	99	0	0.024	0.026	0.025	0.025	1.901	0.025	0.743	120	435	100	3141	3491	-5.393	73	3068	88	3403	19489	414137	4.722	121.357	0	0	0
2	6	7	"yidA"	"STM3831"	7380	43630	120	201	355	317	89	73	73	76	18	23	94	90	0	1236	2236	2413	107	48	48	55	25	45	100	99	0	0.108	0.129	0.125	0.124	1.513	0.124	0.895	120	410	100	1316	2470	-3.214	128	1188	282	2188	42608	268291	15.500	87.240	0	0	0
2	7	7	"imp"	"STM0093"	7550	43620	130	2867	4239	4407	103	72	72	74	17	22	100	100	0	5748	10072	10811	107	49	49	53	17	32	100	100	0	0.490	0.416	0.424	0.424	1.224	0.407	0.971	120	438	100	8494	14190	-1.028	2795	5699	4167	10023	508712	1208655	245.000	589.353	0	0	0
2	8	7	"yabJ"	"STM0106"	7730	43620	120	203	250	182	72	70	70	72	17	23	94	88	0	2346	3228	3056	94	47	47	50	14	28	100	100	0	0.058	0.057	0.054	0.051	1.630	0.056	0.920	120	382	100	2432	3361	-4.112	133	2299	180	3181	29967	387403	10.471	227.000	0	0	0
2	9	7	"yabC"	"STM0120"	7900	43620	120	559	1047	1199	114	70	70	72	18	25	99	95	0	911	1704	1860	109	46	46	49	11	22	100	100	0	0.565	0.589	0.552	0.537	1.461	0.613	0.926	120	410	100	1354	2635	-0.823	489	865	977	1658	125599	204441	54.167	150.455	0	0	0
2	10	7	"murD"	"STM0126"	8080	43630	130	713	823	471	57	79	79	82	23	28	100	99	0	2553	2827	1685	59	48	48	58	47	81	100	100	0	0.253	0.268	0.261	0.262	1.291	0.270	0.935	120	467	100	3139	3523	-1.982	634	2505	744	2779	98775	339240	32.217	58.915	0	0	0
2	11	7	"yacA"	"STM0135"	8260	43620	130	328	731	1234	168	81	81	85	24	28	89	82	0	797	2236	4921	220	50	50	54	20	37	100	98	0	0.331	0.297	0.328	0.316	1.767	0.252	0.950	120	435	100	994	2836	-1.597	247	747	650	2186	87694	268298	26.917	109.100	0	0	0
2	12	7	""	"STM0148"	8440	43620	130	109	131	79	60	79	79	81	20	24	57	36	0	1002	1997	2722	136	50	50	52	13	25	100	100	0	0.032	0.027	0.030	0.030	2.245	0.027	0.780	120	432	100	982	1999	-4.988	30	952	52	1947	15743	239645	2.500	149.615	0	0	0
2	13	7	""	"STM1547"	8620	43610	130	149	197	148	75	77	77	79	18	22	86	75	0	1341	2184	2531	115	47	47	49	12	24	100	100	0	0.056	0.056	0.055	0.052	1.830	0.055	0.892	120	438	100	1366	2257	-4.168	72	1294	120	2137	23608	262131	6.556	177.917	0	0	0
2	14	7	""	"STM1551"	8790	43610	120	178	267	266	99	75	75	80	32	40	78	65	0	755	1327	1814	136	48	48	52	24	46	99	94	0	0.146	0.150	0.151	0.164	1.812	0.142	0.918	120	409	100	810	1471	-2.779	103	707	192	1279	31985	159278	5.844	53.125	0	0	0
2	15	7	""	"STM1556"	8970	43610	130	171	194	94	48	75	75	78	32	41	88	67	0	5381	6833	4917	71	49	49	53	24	45	100	100	0	0.018	0.018	0.018	0.016	1.991	0.017	0.874	120	432	100	5428	6903	-5.795	96	5332	119	6784	23301	819998	3.625	282.500	0	0	0
2	16	7	""	"STM1562"	9140	43610	130	164	303	385	127	74	74	76	18	23	87	72	0	829	2022	3547	175	48	48	49	8	16	100	100	0	0.115	0.116	0.126	0.125	1.771	0.106	0.928	120	431	100	871	2203	-3.117	90	781	229	1974	36379	242699	12.611	246.625	0	0	0
2	17	7	"fdnI"	"STM1568"	9330	43620	130	170	592	1390	234	73	73	75	19	25	77	62	0	1133	2981	5153	172	47	47	49	9	18	97	95	0	0.089	0.177	0.088	0.101	2.789	0.240	0.886	120	398	100	1183	3453	-3.485	97	1086	519	2934	70993	357760	27.211	325.778	0	0	0
2	18	7	"nmpC"	"STM1572"	9510	43610	140	1053	2627	3543	134	73	73	75	19	25	99	97	0	909	2103	2883	137	47	47	50	16	32	99	98	0	1.137	1.242	1.244	1.268	1.641	1.238	0.953	156	391	100	1842	4610	0.185	980	862	2554	2056	409826	328009	134.316	128.313	0	0	0
2	19	7	"sohB"	"STM1716"	9680	43610	130	383	825	1233	149	75	75	79	47	59	89	80	0	1595	3679	6009	163	48	48	55	56	101	99	95	0	0.199	0.207	0.214	0.221	1.746	0.202	0.961	120	394	100	1855	4381	-2.328	308	1547	750	3631	98970	441442	15.872	64.714	0	0	0
2	20	7	"ompW"	"STM1732"	9860	43610	120	529	818	839	102	77	77	81	49	60	98	90	0	1727	2703	2938	108	47	47	56	67	119	100	100	0	0.269	0.279	0.285	0.278	1.398	0.280	0.949	120	380	100	2132	3397	-1.894	452	1680	741	2656	98189	324418	15.041	39.507	0	0	0
2	21	7	"yciU"	"STM1740"	10040	43610	130	219	487	850	174	77	77	79	21	26	76	70	0	713	1692	3204	189	46	46	50	39	78	85	75	0	0.213	0.249	0.247	0.254	2.307	0.258	0.957	120	391	100	809	2056	-2.232	142	667	410	1646	58445	203016	19.429	42.103	0	0	0
2	22	7	"ychJ"	"STM1755"	10220	43610	120	239	305	269	88	79	79	80	17	21	87	80	0	1384	1708	1755	102	48	48	52	19	36	100	100	0	0.120	0.136	0.131	0.120	1.989	0.142	0.935	120	354	100	1496	1886	-3.062	160	1336	226	1660	36632	205017	13.235	87.158	0	0	0
2	23	7	"ychP"	"STM1768"	10390	43610	130	277	390	341	87	78	78	83	66	79	85	64	0	1860	2857	3002	105	49	49	61	134	219	99	98	0	0.110	0.111	0.109	0.106	1.563	0.107	0.838	120	352	100	2010	3120	-3.186	199	1811	312	2808	46756	342837	4.652	20.866	0	0	0
2	24	7	"ychH"	"STM1782"	10560	43600	130	473	1220	1913	156	74	74	79	55	69	83	73	0	283	644	981	152	47	47	55	111	201	62	50	0	1.691	1.920	1.912	2.076	1.869	2.004	0.950	120	538	100	635	1743	0.758	399	236	1146	597	146366	77292	20.745	5.306	0	0	0
2	1	8	""	"STM2314"	6470	43810	110	1888	1901	427	22	75	75	75	17	22	100	100	0	8601	8676	1931	22	50	50	53	15	28	100	100	0	0.212	0.212	0.214	0.211	1.077	0.212	0.991	80	531	100	10364	10452	-2.238	1813	8551	1826	8626	152046	694068	107.412	574.867	0	0	0
2	2	8	"nuoK"	"STM2319"	6660	43820	110	735	975	600	61	76	76	77	19	24	100	100	0	1124	1422	884	62	51	51	56	24	42	100	100	0	0.614	0.656	0.652	0.651	1.187	0.645	0.968	80	440	100	1732	2270	-0.703	659	1073	899	1371	78038	113731	47.263	56.917	0	0	0
2	3	8	"yfbQ"	"STM2331"	6830	43810	110	498	500	62	12	77	77	78	19	24	100	100	0	8400	8666	1202	13	51	51	58	33	56	100	100	0	0.050	0.049	0.050	0.049	1.127	0.048	0.966	80	444	100	8770	9038	-4.310	421	8349	423	8615	39996	693269	22.211	260.848	0	0	0
2	4	8	"yfbU"	"STM2335"	7030	43810	110	1123	1403	892	63	80	80	82	22	26	100	100	0	1876	2231	1438	64	51	51	57	33	57	100	100	0	0.572	0.607	0.603	0.603	1.189	0.612	0.962	80	399	100	2868	3503	-0.807	1043	1825	1323	2180	112253	178508	60.045	65.879	0	0	0
2	5	8	""	"STM2341"	7190	43810	120	1368	1276	551	43	80	80	81	19	23	99	95	0	6843	6381	2890	45	51	51	57	31	54	99	98	0	0.190	0.189	0.187	0.189	1.364	0.188	0.985	120	397	100	8080	7526	-2.399	1288	6792	1196	6330	153090	765672	62.895	204.000	0	0	0
2	6	8	""	"STM2346"	7370	43800	120	1025	1238	777	62	77	77	79	18	22	99	97	0	2287	2694	1692	62	51	51	58	32	55	99	99	0	0.424	0.439	0.442	0.444	1.490	0.439	0.949	120	397	100	3184	3804	-1.238	948	2236	1161	2643	148618	323332	64.389	82.375	0	0	0
2	7	8	""	"STM2530"	7540	43800	110	87	96	31	32	76	76	77	18	23	40	23	0	1589	2152	1681	78	52	52	56	19	33	100	100	0	0.007	0.010	0.011	0.010	2.692	0.012	0.359	80	400	100	1548	2120	-7.126	11	1537	20	2100	7646	172132	1.056	110.316	0	0	0
2	8	8	"nifS"	"STM2543"	7720	43790	120	6075	6451	4073	63	73	73	75	18	24	100	100	0	3869	4042	2470	61	49	49	54	19	35	99	99	0	1.571	1.597	1.580	1.631	1.339	1.633	0.956	120	429	100	9822	10371	0.652	6002	3820	6378	3993	774082	485071	354.222	209.895	0	0	0
2	9	8	"glnB"	"STM2561"	7890	43800	120	314	429	325	75	71	71	73	19	26	95	92	0	1043	1356	1185	87	46	46	51	28	54	97	95	0	0.244	0.273	0.272	0.288	1.635	0.267	0.944	120	384	100	1240	1668	-2.037	243	997	358	1310	51454	162712	18.737	46.607	0	0	0
2	10	8	""	"STM2566"	8060	43790	110	81	96	43	44	76	76	81	27	33	26	15	0	375	835	1065	127	50	50	92	219	238	61	41	0	0.015	0.025	0.037	0.046	3.807	0.027	0.293	80	398	100	330	805	-6.022	5	325	20	785	7651	66766	0.556	3.393	0	0	0
2	11	8	"gogB"	"STM2584"	8260	43790	120	341	349	130	37	80	80	86	28	32	98	97	0	5732	5742	2732	47	52	52	88	205	232	100	97	0	0.046	0.047	0.048	0.048	1.363	0.046	0.931	120	450	100	5941	5959	-4.444	261	5680	269	5690	41926	688999	9.393	27.580	0	0	0
2	12	8	""	"STM2591"	8440	43790	130	151	158	49	31	77	77	80	22	27	94	80	0	4220	4466	1870	41	50	50	52	12	23	100	100	0	0.018	0.018	0.016	0.017	1.666	0.018	0.684	120	425	100	4244	4497	-5.816	74	4170	81	4416	18984	535865	3.545	367.833	0	0	0
2	13	8	"yraR"	"STM3268"	8610	43780	110	823	928	500	53	77	77	80	21	26	100	100	0	2120	2455	1311	53	49	49	53	29	54	100	100	0	0.360	0.354	0.351	0.350	1.156	0.352	0.959	80	372	100	2817	3257	-1.473	746	2071	851	2406	74221	196427	40.381	82.828	0	0	0
2	14	8	"yhbV"	"STM3275"	8790	43790	120	167	167	39	23	76	76	81	33	40	93	77	0	8504	8447	2254	26	49	49	55	30	54	100	100	0	0.011	0.011	0.011	0.010	1.432	0.010	0.578	120	433	100	8546	8489	-6.538	91	8455	91	8398	19985	1013645	2.606	279.733	0	0	0
2	15	8	"deaD"	"STM3280"	8970	43790	120	876	854	233	27	75	75	78	31	39	99	98	0	10532	10459	2757	26	49	49	52	17	32	100	100	0	0.076	0.075	0.076	0.074	1.210	0.075	0.979	120	404	100	11284	11189	-3.710	801	10483	779	10410	102499	1255083	25.032	612.176	0	0	0
2	16	8	"argG"	"STM3290"	9150	43790	120	411	391	118	30	75	75	77	18	23	95	94	0	6341	5916	1958	33	49	49	51	19	37	99	99	0	0.053	0.054	0.054	0.053	1.739	0.054	0.959	120	411	100	6628	6183	-4.227	336	6292	316	5867	46912	709928	17.444	308.684	0	0	0
2	17	8	"ftsJ"	"STM3297"	9330	43780	120	3280	3539	1608	45	75	75	77	20	25	100	100	0	3375	3520	1551	44	48	48	50	11	22	100	100	0	0.963	0.998	0.983	0.992	1.157	1.007	0.970	120	366	100	6532	6936	-0.054	3205	3327	3464	3472	424723	422410	173.100	315.455	0	0	0
2	18	8	"ispB"	"STM3305"	9490	43790	120	2377	2375	471	19	73	73	75	18	24	100	100	0	7887	7766	1541	19	47	47	50	15	30	100	100	0	0.294	0.298	0.298	0.297	1.103	0.297	0.988	120	392	100	10144	10021	-1.767	2304	7840	2302	7719	284945	931868	127.778	514.400	0	0	0
2	19	8	"ybgL"	"STM0714"	9680	43780	110	610	730	338	46	75	75	76	21	27	100	100	0	3589	4327	2076	47	49	49	55	45	81	100	100	0	0.151	0.153	0.152	0.151	1.154	0.154	0.967	80	398	100	4075	4933	-2.726	535	3540	655	4278	58399	346137	31.143	94.933	0	0	0
2	20	8	""	"STM0720"	9860	43780	120	95	104	36	34	77	77	80	32	40	33	13	0	3898	5342	4555	85	49	49	55	43	78	100	100	0	0.005	0.005	0.006	0.005	2.455	0.005	0.250	120	402	100	3867	5320	-7.740	18	3849	27	5293	12520	641025	0.750	122.953	0	0	0
2	21	8	""	"STM0726"	10030	43780	120	158	159	40	25	77	77	80	31	38	89	68	0	11328	11275	3674	32	47	47	49	10	20	100	100	0	0.007	0.007	0.007	0.007	1.799	0.007	0.619	120	375	100	11362	11310	-7.122	81	11281	82	11228	19038	1352990	2.548	1122.600	0	0	0
2	22	8	"ybgT"	"STM0742"	10210	43780	120	117	179	168	93	76	76	78	16	20	75	57	0	249	532	752	141	48	48	49	9	18	99	99	0	0.204	0.213	0.217	0.217	2.223	0.212	0.900	120	386	100	242	587	-2.293	41	201	103	484	21467	63889	6.313	53.667	0	0	0
2	23	8	"tolB"	"STM0748"	10390	43770	120	10580	10738	2909	27	78	78	84	62	73	100	100	0	12326	12457	3316	26	48	48	58	126	217	100	99	0	0.855	0.859	0.858	0.865	1.147	0.859	0.986	120	395	100	22780	23069	-0.225	10502	12278	10660	12409	1288573	1494782	171.839	98.405	0	0	0
2	24	8	"pnuC"	"STM0757"	10550	43780	100	843	997	565	56	76	76	85	69	81	100	100	0	3639	4041	2346	58	48	48	69	199	288	100	100	0	0.214	0.231	0.228	0.227	1.229	0.226	0.948	80	391	100	4358	4914	-2.227	767	3591	921	3993	79780	323285	13.217	19.960	0	0	0
2	1	9	"dacC"	"STM0863"	6480	43990	110	5398	5813	1611	27	75	75	76	17	22	100	100	0	7456	8152	2619	32	49	49	51	11	21	100	100	0	0.719	0.708	0.709	0.713	1.082	0.696	0.978	80	478	100	12730	13841	-0.477	5323	7407	5738	8103	465046	652166	337.471	736.455	0	0	0
2	2	9	"ybjM"	"STM0871"	6660	43990	120	269	303	162	53	77	77	78	17	21	95	94	0	2151	2528	1636	64	51	51	54	16	29	100	98	0	0.091	0.091	0.092	0.089	1.387	0.091	0.915	120	456	100	2292	2703	-3.451	192	2100	226	2477	36321	303389	13.235	154.625	0	0	0
2	3	9	"potG"	"STM0878"	6840	43970	110	2366	2659	754	28	79	79	80	18	22	100	100	0	9206	10385	3213	30	52	52	55	16	29	100	100	0	0.250	0.250	0.248	0.250	1.113	0.245	0.974	80	430	100	11441	12913	-2.001	2287	9154	2580	10333	212721	830784	143.278	645.625	0	0	0
2	4	9	"artQ"	"STM0889"	7030	43980	120	1416	1455	747	51	80	80	82	19	23	98	96	0	8442	7928	3913	49	52	52	55	16	29	100	98	0	0.159	0.175	0.168	0.175	1.465	0.176	0.966	120	491	100	9726	9251	-2.651	1336	8390	1375	7876	174544	951395	72.263	492.063	0	0	0
2	5	9	""	"STM0894"	7210	43970	110	202	212	75	35	78	78	79	18	22	98	96	0	3798	4021	1166	28	52	52	57	19	33	100	100	0	0.033	0.034	0.030	0.031	1.630	0.032	0.719	80	410	100	3870	4103	-4.917	124	3746	134	3969	16937	321685	7.389	208.632	0	0	0
2	6	9	""	"STM0898"	7390	43960	110	201	223	81	36	79	79	79	16	20	98	96	0	9551	9438	1927	20	52	52	55	16	29	100	100	0	0.013	0.015	0.014	0.013	1.776	0.014	0.662	80	413	100	9621	9530	-6.283	122	9499	144	9386	17863	755023	9.000	586.438	0	0	0
2	7	9	""	"STM1033"	7550	43980	110	172	285	307	107	75	75	78	18	23	88	78	0	2301	3343	3139	93	51	51	55	21	38	100	100	0	0.043	0.064	0.050	0.051	1.817	0.068	0.690	80	453	100	2347	3502	-4.536	97	2250	210	3292	22838	267424	11.500	156.571	0	0	0
2	8	9	""	"STM1037"	7740	43970	110	154	169	77	45	74	74	76	18	23	88	81	0	3206	3886	2590	66	49	49	53	20	37	100	100	0	0.025	0.025	0.025	0.022	1.866	0.025	0.825	80	446	100	3237	3932	-5.302	80	3157	95	3837	13542	310918	5.167	191.650	0	0	0
2	9	9	"yjaB"	"STM4181"	7920	43970	120	1204	1421	912	64	71	71	74	19	25	100	98	0	2318	2745	1671	60	48	48	52	27	51	99	99	0	0.499	0.501	0.495	0.506	1.427	0.511	0.961	120	449	100	3403	4047	-1.003	1133	2270	1350	2697	170561	329427	70.895	99.741	0	0	0
2	10	9	"yjbD"	"STM4194"	8090	43970	110	304	348	298	85	75	75	78	24	30	86	77	0	1039	1282	1315	102	53	53	84	204	242	78	70	0	0.232	0.222	0.224	0.227	1.729	0.214	0.908	80	429	100	1215	1502	-2.106	229	986	273	1229	27812	102579	11.250	5.873	0	0	0
2	11	9	""	"STM4198"	8280	43970	120	138	148	54	36	78	78	82	27	32	80	55	0	2041	2264	1149	50	55	55	61	22	36	99	99	0	0.030	0.032	0.030	0.027	1.958	0.032	0.629	120	439	100	2046	2279	-5.049	60	1986	70	2209	17727	271697	2.444	100.136	0	0	0
2	12	9	""	"STM4202"	8460	43970	120	102	109	31	28	75	75	79	27	34	49	18	0	3586	3436	1331	38	51	51	55	18	32	100	100	0	0.008	0.010	0.009	0.009	2.728	0.010	0.337	120	415	100	3562	3419	-7.033	27	3535	34	3385	13058	412286	1.111	187.833	0	0	0
2	13	9	"pduF"	"STM2037"	8630	43960	130	609	627	180	28	75	75	78	21	26	99	99	0	12210	11881	2333	19	51	51	57	29	50	100	100	0	0.044	0.047	0.045	0.046	1.502	0.047	0.916	120	484	100	12693	12382	-4.509	534	12159	552	11830	75298	1425667	26.143	407.724	0	0	0
2	14	9	"pduQ"	"STM2052"	8800	43960	110	176	179	40	22	75	75	77	19	24	100	97	0	9229	9554	1472	15	52	52	78	206	264	100	100	0	0.011	0.011	0.011	0.010	1.414	0.011	0.782	80	359	100	9278	9606	-6.506	101	9177	104	9502	14355	764301	5.368	46.000	0	0	0
2	15	9	"sspH2"	"STM2241"	8980	43960	120	745	695	185	26	75	75	76	17	22	99	99	0	25589	23526	6430	27	49	49	70	193	275	99	99	0	0.026	0.026	0.026	0.027	1.675	0.026	0.965	120	404	100	26210	24097	-5.252	670	25540	620	23477	83393	2823123	36.412	121.534	0	0	0
2	16	9	"btuF"	"STM0206"	9160	43970	120	336	357	135	37	76	76	78	18	23	98	98	0	6971	6796	1619	23	50	50	53	20	37	99	99	0	0.038	0.042	0.040	0.041	1.572	0.041	0.785	120	399	100	7181	7027	-4.734	260	6921	281	6746	42892	815498	15.500	337.150	0	0	0
2	17	9	"sitD"	"STM2864"	9340	43970	120	6805	6417	1792	27	76	76	79	19	24	100	100	0	11300	10613	2931	27	50	50	52	12	23	100	100	0	0.598	0.600	0.604	0.596	1.283	0.597	0.977	120	413	100	17979	16904	-0.741	6729	11250	6341	10563	770054	1273570	333.579	880.083	0	0	0
2	18	9	"yfjD"	"STM2679"	9510	43960	110	124	189	154	81	75	75	78	19	24	78	60	0	2141	5058	6250	123	49	49	53	17	32	100	100	0	0.023	0.023	0.022	0.020	1.944	0.023	0.881	80	374	100	2141	5123	-5.416	49	2092	114	5009	15125	404676	5.842	294.412	0	0	0
2	19	9	"psiB"	"PSLT069"	9690	43960	120	187	206	75	36	77	77	78	19	24	98	96	0	8481	8508	3110	36	51	51	57	26	45	100	100	0	0.013	0.015	0.014	0.014	1.523	0.016	0.814	120	474	100	8540	8586	-6.260	110	8430	129	8457	24683	1020901	6.737	325.038	0	0	0
2	20	9	"traV"	"PSLT084"	9870	43960	120	225	267	140	52	81	81	86	34	39	95	91	0	3605	4260	2753	64	52	52	58	25	43	100	100	0	0.041	0.044	0.040	0.043	1.528	0.042	0.644	120	425	100	3697	4394	-4.625	144	3553	186	4208	32003	511213	5.324	168.080	0	0	0
2	21	9	"himD"	"STM0982"	10050	43960	120	4970	5485	4610	84	81	81	87	34	39	100	100	0	960	1045	676	64	51	51	53	13	24	100	100	0	5.378	5.437	5.453	5.455	1.478	6.573	0.831	120	425	100	5798	6398	2.427	4889	909	5404	994	658221	125450	158.765	76.308	0	0	0
2	22	9	"dcuR"	"STM4303"	10230	43960	120	354	382	246	64	78	78	80	20	25	92	88	0	2764	3201	2484	77	50	50	53	15	28	99	99	0	0.102	0.096	0.093	0.093	1.722	0.093	0.896	120	424	100	2990	3455	-3.298	276	2714	304	3151	45899	384177	15.100	209.867	0	0	0
2	23	9	"phnA"	"STM4289"	10410	43960	110	298	351	238	67	78	78	80	20	25	98	97	0	1083	1533	1296	84	50	50	54	19	35	100	100	0	0.213	0.184	0.180	0.182	1.313	0.183	0.706	80	409	100	1253	1756	-2.231	220	1033	273	1483	28089	122671	13.550	77.842	0	0	0
2	24	9	"melA"	"STM4298"	10580	43950	110	1058	1126	387	34	77	77	79	21	26	100	100	0	6988	7568	2934	38	49	49	53	46	86	100	100	0	0.141	0.140	0.139	0.140	1.286	0.135	0.957	80	500	100	7920	8568	-2.822	981	6939	1049	7519	90082	605428	49.857	163.370	0	0	0
2	1	10	"lasT"	"STM4600"	6500	44150	100	592	589	137	23	76	76	78	20	25	100	100	0	5805	5596	1377	24	50	50	54	17	31	100	100	0	0.090	0.092	0.091	0.093	1.155	0.090	0.966	80	437	100	6271	6059	-3.479	516	5755	513	5546	47154	447643	25.550	326.000	0	0	0
2	2	10	"dniR"	"STM0260"	6680	44140	110	2223	2189	281	12	79	79	81	20	24	100	100	0	11587	11424	1460	12	51	51	55	19	34	100	100	0	0.186	0.186	0.185	0.185	1.070	0.184	0.983	80	415	100	13680	13483	-2.428	2144	11536	2110	11373	175107	913891	105.400	598.368	0	0	0
2	3	10	""	"STM0277"	6850	44150	110	135	150	61	40	79	79	86	93	108	22	7	0	3241	3294	689	20	52	52	56	21	37	100	100	0	0.018	0.022	0.017	0.017	2.197	0.020	0.068	80	467	100	3245	3313	-5.832	56	3189	71	3242	12025	263545	0.688	154.190	0	0	0
2	4	10	""	"STM0286"	7030	44150	110	332	414	579	139	78	78	79	19	24	100	100	0	6170	6350	1142	17	52	52	59	38	64	100	100	0	0.042	0.053	0.041	0.043	1.577	0.049	0.195	80	458	100	6372	6634	-4.590	254	6118	336	6298	33129	508036	17.632	165.553	0	0	0
2	5	10	""	"STM0294"	7220	44150	110	112	134	73	54	78	78	79	18	22	62	41	0	1646	2114	1490	70	52	52	60	38	63	100	100	0	0.021	0.027	0.025	0.022	2.530	0.028	0.536	80	444	100	1628	2118	-5.551	34	1594	56	2062	10741	169095	3.056	54.053	0	0	0
2	6	10	"yafH"	"STM0309"	7390	44150	100	4672	4414	845	19	81	81	82	17	20	100	100	0	5925	5747	994	17	52	52	55	19	34	100	100	0	0.782	0.761	0.765	0.757	1.126	0.767	0.979	80	406	100	10464	10028	-0.355	4591	5873	4333	5695	353114	459768	254.824	299.579	0	0	0
2	7	10	"nagZ"	"STM1209"	7560	44150	100	2666	3138	1105	35	82	82	85	23	27	100	100	0	8761	10150	3160	31	52	52	57	24	42	100	100	0	0.297	0.303	0.296	0.299	1.110	0.303	0.980	80	396	100	11293	13154	-1.753	2584	8709	3056	10098	251053	812005	132.739	420.542	0	0	0
2	8	10	"ycfU"	"STM1217"	7740	44150	100	368	416	157	37	78	78	79	20	25	100	100	0	4147	4591	1585	34	51	51	55	20	36	100	100	0	0.071	0.074	0.072	0.072	1.225	0.076	0.929	80	430	100	4386	4878	-3.820	290	4096	338	4540	33284	367264	16.850	226.800	0	0	0
2	9	10	"ycfC"	"STM1233"	7930	44140	100	136	147	45	30	73	73	76	20	26	93	76	0	717	766	348	45	48	48	51	15	29	100	100	0	0.094	0.103	0.102	0.097	1.692	0.098	0.674	80	399	100	732	792	-3.409	63	669	74	718	11797	61290	3.550	47.667	0	0	0
2	10	10	""	"STM1251"	8100	44140	110	2738	2977	1080	36	78	78	81	22	27	100	100	0	3883	4221	1456	34	53	53	63	34	53	100	100	0	0.695	0.696	0.701	0.693	1.108	0.704	0.969	80	413	100	6490	7067	-0.526	2660	3830	2899	4168	238180	337653	131.636	122.294	0	0	0
2	11	10	"aadA"	"STM1264"	8280	44140	120	873	792	267	33	81	81	87	34	39	99	96	0	8589	7600	2824	37	60	60	71	42	59	99	99	0	0.093	0.094	0.095	0.097	1.284	0.093	0.974	120	436	100	9321	8251	-3.429	792	8529	711	7540	95052	911965	20.735	179.262	0	0	0
2	12	10	"yeaQ"	"STM1274"	8450	44140	110	4607	5948	4297	72	78	78	93	116	124	100	100	0	1751	2067	1254	60	53	53	65	64	98	100	100	0	2.667	2.915	2.831	2.828	1.145	3.150	0.966	80	393	100	6227	7884	1.415	4529	1698	5870	2014	475840	165334	50.474	31.281	0	0	0
2	13	10	"fumA"	"STM1468"	8630	44140	110	3363	3415	528	15	75	75	85	107	125	100	100	0	7827	8025	1189	14	52	52	60	57	95	100	100	0	0.423	0.419	0.419	0.418	1.061	0.418	0.985	80	436	100	11063	11313	-1.242	3288	7775	3340	7973	273208	641968	31.121	139.737	0	0	0
2	14	10	"ompN"	"STM1473"	8820	44130	120	2074	1910	590	30	76	76	76	18	23	99	97	0	14920	13697	4399	32	55	55	75	179	238	98	98	0	0.134	0.134	0.134	0.135	1.204	0.133	0.979	120	459	100	16863	15476	-2.895	1998	14865	1834	13642	229172	1643674	101.889	76.101	0	0	0
2	15	10	"ydgF"	"STM1482"	8990	44140	120	271	286	113	39	75	75	76	18	23	99	99	0	3249	3265	1504	46	51	51	57	17	29	100	100	0	0.061	0.066	0.066	0.065	1.356	0.066	0.935	120	406	100	3394	3425	-4.028	196	3198	211	3214	34335	391754	11.667	188.706	0	0	0
2	16	10	"ynfK"	"STM1489"	9170	44140	120	1134	1158	167	14	76	76	78	18	23	100	100	0	12887	13098	1945	14	49	49	53	22	41	100	100	0	0.082	0.083	0.083	0.083	1.121	0.082	0.978	120	416	100	13896	14131	-3.601	1058	12838	1082	13049	138956	1571701	60.000	592.955	0	0	0
2	17	10	""	"STM1498"	9340	44130	110	286	280	49	17	76	76	78	18	23	100	100	0	11101	10901	1396	12	51	51	55	25	45	100	100	0	0.019	0.019	0.019	0.018	1.220	0.018	0.914	80	358	100	11260	11054	-5.718	210	11050	204	10850	22434	872063	11.222	433.840	0	0	0
2	18	10	"ynfB"	"STM1503"	9520	44140	130	1813	1861	475	25	78	78	83	53	63	100	100	0	4012	4301	1233	28	53	53	63	75	119	100	100	0	0.438	0.420	0.425	0.422	1.100	0.414	0.981	120	491	100	5694	6031	-1.190	1735	3959	1783	4248	223332	516173	33.547	56.507	0	0	0
2	19	10	"virK"	"STM2781"	9700	44130	110	4831	4724	1042	22	80	80	89	60	67	100	100	0	9043	8953	1979	22	53	53	67	99	147	100	100	0	0.528	0.522	0.526	0.521	1.070	0.519	0.984	80	393	100	13741	13544	-0.920	4751	8990	4644	8900	377931	716256	77.250	89.758	0	0	0
2	20	10	""	"STM2789"	9870	44130	110	19675	19863	3055	15	84	84	99	146	147	100	100	0	9453	9486	1682	17	52	52	64	85	132	100	100	0	2.084	2.097	2.089	2.111	1.076	2.095	0.988	80	431	100	28992	29213	1.059	19591	9401	19779	9434	1589026	758886	135.370	110.847	0	0	0
2	21	10	"yqaE"	"STM2796"	10060	44130	110	756	1011	858	84	82	82	168	872	519	33	7	0	812	1110	976	87	51	51	71	163	229	100	97	0	0.886	0.877	0.887	0.881	1.229	0.948	0.920	80	424	100	1435	1988	-0.175	674	761	929	1059	80883	88826	0.967	6.374	0	0	0
2	22	10	""	"STM4008"	10230	44130	120	566	584	174	29	76	76	79	20	25	100	99	0	5914	5799	1505	25	50	50	51	7	13	100	100	0	0.084	0.088	0.086	0.087	1.241	0.088	0.940	120	428	100	6354	6257	-3.581	490	5864	508	5749	70126	695888	25.250	821.143	0	0	0
2	23	10	""	"STM4030"	10410	44130	120	602	722	428	59	76	76	80	37	46	100	98	0	2229	2664	1688	63	50	50	51	12	23	100	100	0	0.241	0.247	0.248	0.245	1.235	0.245	0.965	120	438	100	2705	3260	-2.051	526	2179	646	2614	86635	319721	17.351	217.750	0	0	0
2	24	10	""	"STM4044"	10580	44130	110	482	512	131	25	76	76	79	36	45	100	100	0	7540	7858	1970	25	48	48	50	13	26	100	100	0	0.054	0.056	0.055	0.055	1.154	0.056	0.933	80	456	100	7898	8246	-4.206	406	7492	436	7810	40931	628605	12.028	600.615	0	0	0
2	1	11	"yghJ"	"STM2941"	6500	44330	100	625	637	89	13	76	76	78	20	25	100	100	0	12582	12881	1983	15	50	50	52	12	23	100	100	0	0.044	0.044	0.043	0.044	1.160	0.042	0.957	80	452	100	13081	13392	-4.513	549	12532	561	12831	50961	1030516	27.950	1069.083	0	0	0
2	2	11	""	"STM2950"	6680	44330	110	411	429	82	19	77	77	79	20	25	100	100	0	10843	11466	2037	17	51	51	53	13	24	100	100	0	0.031	0.031	0.031	0.031	1.148	0.031	0.954	80	458	100	11126	11767	-5.014	334	10792	352	11415	34314	917248	17.500	877.923	0	0	0
2	3	11	"ygcA"	"STM2957"	6860	44330	110	1089	1103	225	20	77	77	84	94	111	100	100	0	6615	6829	1282	18	52	52	56	26	46	100	100	0	0.154	0.151	0.152	0.150	1.128	0.151	0.927	80	467	100	7575	7803	-2.697	1012	6563	1026	6777	88246	546293	10.840	260.500	0	0	0
2	4	11	"sdaB"	"STM2971"	7040	44330	110	1263	1273	285	22	77	77	80	21	26	100	100	0	6562	6725	1355	20	52	52	57	39	68	100	100	0	0.182	0.179	0.186	0.178	1.160	0.180	0.970	80	433	100	7696	7869	-2.457	1186	6510	1196	6673	101845	537988	56.810	170.974	0	0	0
2	5	11	"fucP"	"STM2975"	7210	44320	120	185	189	55	29	78	78	79	18	22	97	94	0	5414	5224	1659	31	51	51	56	34	60	100	100	0	0.020	0.021	0.021	0.020	1.503	0.021	0.796	120	465	100	5470	5284	-5.647	107	5363	111	5173	22678	626884	6.111	152.000	0	0	0
2	6	11	"fucR"	"STM2979"	7380	44320	110	696	700	116	16	78	78	81	21	25	100	100	0	10085	10324	1888	18	51	51	73	175	239	100	100	0	0.062	0.061	0.061	0.060	1.163	0.060	0.965	80	419	100	10652	10895	-4.021	618	10034	622	10273	55992	825930	29.476	58.577	0	0	0
2	7	11	""	"STM3160"	7560	44320	110	189	217	117	53	82	82	84	24	28	97	85	0	1046	1122	695	61	53	53	77	169	219	100	96	0	0.108	0.126	0.120	0.113	1.584	0.130	0.780	80	452	100	1100	1204	-3.214	107	993	135	1069	17359	89745	5.542	6.183	0	0	0
2	8	11	""	"STM3169"	7740	44320	110	189	226	130	57	80	80	81	20	24	97	90	0	3458	4590	3346	72	53	53	58	18	31	100	100	0	0.032	0.032	0.031	0.029	1.568	0.032	0.853	80	418	100	3514	4683	-4.965	109	3405	146	4537	18108	367169	7.250	251.778	0	0	0
2	9	11	"ygiX"	"STM3177"	7910	44320	110	286	329	132	40	76	76	78	20	25	100	100	0	4154	4699	1995	42	50	50	53	25	47	100	100	0	0.051	0.054	0.053	0.052	1.259	0.055	0.888	80	441	100	4314	4902	-4.289	210	4104	253	4649	26311	375937	12.550	185.840	0	0	0
2	10	11	"clpB"	"STM2660"	8100	44320	120	15546	15284	5742	37	81	81	83	23	27	100	100	0	10068	9827	3595	36	52	52	60	35	58	100	100	0	1.544	1.555	1.579	1.556	1.313	1.571	0.974	120	492	100	25481	24978	0.627	15465	10016	15203	9775	1834110	1179293	660.913	279.057	0	0	0
2	11	11	"yfiN"	"STM2672"	8280	44320	120	783	789	321	40	83	83	91	40	43	99	97	0	15156	13913	4249	30	57	57	69	44	63	99	99	0	0.046	0.051	0.051	0.050	1.530	0.052	0.883	120	416	100	15799	14562	-4.431	700	15099	706	13856	94699	1669600	17.450	314.636	0	0	0
2	12	11	"recN"	"STM2684"	8460	44320	120	1078	1102	418	37	79	79	94	111	118	96	95	0	9134	9282	3407	36	54	54	66	61	92	98	98	0	0.110	0.111	0.109	0.111	1.286	0.111	0.956	120	438	100	10079	10251	-3.184	999	9080	1023	9228	132213	1113854	9.081	151.082	0	0	0
2	13	11	"cueR"	"STM0499"	8640	44320	120	1030	984	490	49	74	74	76	18	23	99	98	0	2696	2610	1357	51	51	51	55	16	29	100	100	0	0.361	0.356	0.355	0.353	1.340	0.353	0.966	120	428	100	3601	3469	-1.468	956	2645	910	2559	118098	313241	50.444	159.688	0	0	0
2	14	11	""	"STM0509"	8810	44320	120	526	499	139	27	75	75	77	17	22	100	99	0	13071	12303	3901	31	55	55	60	19	31	99	99	0	0.035	0.035	0.035	0.037	1.655	0.034	0.965	120	446	100	13467	12672	-4.851	451	13016	424	12248	59886	1476351	24.824	644.368	0	0	0
2	15	11	"gcl"	"STM0517"	8990	44310	110	272	273	48	17	73	73	74	16	21	100	100	0	11133	11153	1561	13	55	55	61	21	34	100	100	0	0.018	0.018	0.018	0.018	1.247	0.018	0.911	80	393	100	11277	11298	-5.799	199	11078	200	11098	21800	892278	12.438	528.190	0	0	0
2	16	11	"ybbV"	"STM0521"	9160	44310	110	81	87	25	28	73	73	74	16	21	33	15	0	2070	2041	897	43	50	50	62	85	137	100	100	0	0.004	0.007	0.009	0.007	2.810	0.008	0.163	80	426	100	2028	2005	-7.980	8	2020	14	1991	6941	163318	0.813	23.282	0	0	0
2	17	11	"ylbA"	"STM0526"	9350	44310	120	1301	1271	278	21	74	74	76	18	23	100	100	0	6583	6410	1391	21	51	51	62	81	130	100	100	0	0.188	0.188	0.186	0.186	1.249	0.186	0.961	120	496	100	7759	7556	-2.412	1227	6532	1197	6359	152462	769252	66.389	78.370	0	0	0
2	18	11	"purE"	"STM0534"	9530	44320	130	226	232	55	23	79	79	83	34	40	99	96	0	3502	3462	833	24	51	51	58	74	127	100	100	0	0.043	0.045	0.044	0.043	1.363	0.044	0.863	120	465	100	3598	3564	-4.553	147	3451	153	3411	27795	415380	4.382	46.000	0	0	0
2	19	11	"ygaM"	"STM2802"	9700	44310	120	8593	10338	8730	84	82	82	90	58	64	100	100	0	1011	1181	929	78	51	51	60	89	148	97	97	0	8.866	9.076	9.139	9.047	1.395	9.370	0.973	120	480	100	9471	11386	3.148	8511	960	10256	1130	1240508	141687	176.690	12.596	0	0	0
2	20	11	"yeiA"	"STM2187"	9880	44300	110	830	848	145	17	78	78	155	837	540	27	0	0	11088	11366	1559	13	50	50	68	157	230	100	100	0	0.068	0.068	0.067	0.068	1.116	0.066	0.959	80	460	100	11790	12086	-3.876	752	11038	770	11316	67874	909275	0.828	71.962	0	0	0
2	21	11	""	"STM2196"	10060	44310	110	463	521	170	32	76	76	146	833	570	3	0	0	11856	12599	2332	18	50	50	64	146	228	100	100	0	0.033	0.035	0.032	0.034	1.291	0.035	0.025	80	454	100	12193	12994	-4.931	387	11806	445	12549	41651	1007954	0.450	85.856	0	0	0
2	22	11	"bcr"	"STM2221"	10230	44300	110	1615	1657	276	16	77	77	83	49	59	100	100	0	12053	12295	2021	16	51	51	55	20	36	100	100	0	0.128	0.129	0.129	0.129	1.095	0.127	0.968	80	433	100	13540	13824	-2.964	1538	12002	1580	12244	132567	983611	32.122	612.000	0	0	0
2	23	11	"yejK"	"STM2226"	10410	44300	110	824	804	161	20	79	79	84	50	59	100	100	0	9479	9193	1722	18	53	53	61	32	52	100	100	0	0.079	0.079	0.078	0.079	1.181	0.078	0.957	80	412	100	10171	9865	-3.661	745	9426	725	9140	64280	735472	14.400	285.375	0	0	0
2	24	11	""	"STM2236"	10580	44300	120	701	731	407	55	76	76	81	44	54	95	93	0	6740	6663	3191	47	49	49	53	22	41	100	100	0	0.093	0.099	0.095	0.087	1.782	0.099	0.866	120	571	100	7316	7269	-3.420	625	6691	655	6614	87708	799525	14.773	300.455	0	0	0
2	1	12	"phoP"	"STM1231"	6500	44500	110	9814	9639	1495	15	77	77	78	19	24	100	100	0	4836	4847	1095	22	50	50	51	11	21	100	100	0	2.034	1.993	2.043	2.007	1.132	1.992	0.958	80	477	100	14523	14359	1.025	9737	4786	9562	4797	771089	387782	503.211	436.000	0	0	0
2	2	12	"phoP"	"STM1231"	6680	44500	120	11684	9866	4101	41	77	77	78	19	24	100	98	0	7010	6435	2866	44	50	50	51	8	15	99	99	0	1.668	1.533	1.508	1.595	1.547	1.525	0.954	120	473	100	18567	16174	0.738	11607	6960	9789	6385	1183957	772220	515.158	798.000	0	0	0
2	3	12	"phoP"	"STM1231"	6850	44500	110	9399	9258	1184	12	77	77	79	20	25	100	100	0	4583	4518	706	15	50	50	51	8	15	100	100	0	2.056	2.055	2.070	2.072	1.113	2.060	0.986	80	420	100	13855	13649	1.040	9322	4533	9181	4468	740652	361430	458.950	558.375	0	0	0
2	4	12	"phoQ"	"STM1230"	7030	44500	100	2993	2994	545	18	77	77	80	21	26	100	100	0	6698	6724	1311	19	50	50	51	8	15	100	100	0	0.439	0.437	0.443	0.438	1.117	0.434	0.985	80	408	100	9564	9591	-1.189	2916	6648	2917	6674	239543	537907	138.762	834.125	0	0	0
2	5	12	"phoQ"	"STM1230"	7210	44490	110	4257	4240	490	11	76	76	78	20	25	100	100	0	13160	13057	1480	11	50	50	50	8	16	100	100	0	0.319	0.320	0.322	0.320	1.057	0.317	0.984	80	432	100	17291	17171	-1.649	4181	13110	4164	13007	339181	1044596	208.100	1625.875	0	0	0
2	6	12	"hupA"	"STM4170"	7380	44490	110	4071	4518	2740	60	78	78	82	27	32	100	100	0	1210	1358	754	55	50	50	61	142	232	100	100	0	3.442	3.394	3.536	3.387	1.226	3.597	0.935	80	452	100	5153	5748	1.783	3993	1160	4440	1308	361448	108611	164.296	9.134	0	0	0
2	7	12	"sopB"	"STM1091"	7560	44490	110	8868	9070	1334	14	82	82	85	23	27	100	100	0	20160	20512	3083	15	51	51	54	16	29	100	100	0	0.437	0.439	0.437	0.440	1.050	0.439	0.985	80	446	100	28895	29449	-1.195	8786	20109	8988	20461	725608	1640989	390.652	1278.625	0	0	0
2	8	12	"pipC"	"STM0375"	7740	44490	120	947	1031	552	53	80	80	83	22	26	100	99	0	1390	1510	859	56	51	51	55	19	34	100	100	0	0.647	0.652	0.664	0.663	1.330	0.645	0.967	120	448	100	2206	2410	-0.627	867	1339	951	1459	123739	181144	43.091	76.579	0	0	0
2	9	12	"pipC"	"STM0375"	7910	44510	140	1473	1613	626	38	77	77	82	37	45	100	99	0	2245	2430	906	37	50	50	58	53	91	100	99	0	0.636	0.645	0.640	0.639	1.155	0.645	0.965	156	522	100	3591	3916	-0.653	1396	2195	1536	2380	251552	379123	41.378	44.755	0	0	0
2	10	12	"pipC"	"STM0375"	8090	44490	110	1633	1648	357	21	78	78	84	40	47	100	100	0	2460	2490	595	23	50	50	59	59	100	100	100	0	0.645	0.643	0.651	0.646	1.098	0.640	0.977	80	406	100	3965	4010	-0.632	1555	2410	1570	2440	131846	199193	39.100	41.203	0	0	0
2	11	12	"ssrB"	"STM1391"	8280	44490	120	2607	2494	1035	41	77	77	82	30	36	100	100	0	3950	3854	1624	42	52	52	58	22	37	100	100	0	0.649	0.636	0.640	0.645	1.347	0.633	0.980	120	482	100	6428	6219	-0.624	2530	3898	2417	3802	299274	462433	80.400	172.545	0	0	0
2	12	12	"ssrB"	"STM1391"	8460	44480	110	3105	3193	663	20	74	74	80	32	40	100	100	0	4938	5132	1058	20	52	52	59	22	37	100	100	0	0.620	0.614	0.610	0.613	1.076	0.613	0.982	80	423	100	7917	8199	-0.689	3031	4886	3119	5080	255438	410592	97.281	230.591	0	0	0
2	13	12	"lrp"	"STM0959"	8640	44480	110	2598	2573	362	14	74	74	75	19	25	100	100	0	3531	3495	425	12	50	50	55	18	32	100	100	0	0.725	0.725	0.726	0.722	1.085	0.731	0.986	80	426	100	6005	5944	-0.464	2524	3481	2499	3445	205833	279624	131.474	191.111	0	0	0
2	14	12	"lrp"	"STM0959"	8810	44490	110	4335	4384	547	12	72	72	74	19	25	100	100	0	5820	5886	762	12	50	50	54	20	37	100	100	0	0.739	0.739	0.737	0.739	1.056	0.740	0.984	80	453	100	10033	10148	-0.437	4263	5770	4312	5836	350747	470870	226.842	291.600	0	0	0
2	15	12	"gyrA"	"STM2272"	8990	44490	120	4752	4258	1316	30	71	71	73	16	21	100	99	0	23587	20966	6692	31	49	49	52	15	28	100	100	0	0.199	0.200	0.199	0.204	1.310	0.199	0.987	120	493	100	28219	25104	-2.330	4681	23538	4187	20917	511013	2515921	261.563	1394.267	0	0	0
2	16	12	"gyrA"	"STM2272"	9170	44490	110	1891	1884	293	15	72	72	74	17	22	100	100	0	8825	8716	1327	15	50	50	58	80	137	100	100	0	0.207	0.209	0.209	0.209	1.087	0.207	0.987	80	434	100	10594	10478	-2.270	1819	8775	1812	8666	150732	697273	106.471	108.225	0	0	0
2	17	12	"gyrA"	"STM2272"	9340	44490	100	918	921	187	20	72	72	74	18	24	100	100	0	4084	4205	758	18	49	49	51	12	23	100	100	0	0.210	0.204	0.202	0.203	1.125	0.203	0.972	80	391	100	4881	5005	-2.254	846	4035	849	4156	73698	336405	47.056	346.167	0	0	0
2	18	12	"csrA"	"STM2826"	9520	44490	110	3215	3113	862	27	75	75	81	45	55	100	100	0	1067	1044	286	27	48	48	51	17	33	100	100	0	3.081	3.050	3.050	3.043	1.091	3.085	0.975	80	419	100	4159	4034	1.624	3140	1019	3038	996	249064	83503	67.378	58.412	0	0	0
2	19	12	"crp"	"STM3466"	9690	44490	110	8518	7934	1738	21	78	78	85	48	56	100	100	0	7040	6643	1441	21	49	49	51	12	23	100	100	0	1.207	1.191	1.194	1.191	1.072	1.192	0.989	80	430	100	15431	14450	0.272	8440	6991	7856	6594	634684	531416	163.521	549.333	0	0	0
2	20	12	"yhhP"	"STM3578"	9870	44490	110	278	299	106	35	76	76	77	18	23	100	100	0	1745	1865	635	34	48	48	52	23	44	100	100	0	0.119	0.123	0.124	0.116	1.359	0.125	0.889	80	478	100	1899	2040	-3.071	202	1697	223	1817	23949	149231	12.333	78.826	0	0	0
2	21	12	"yhhP"	"STM3578"	10050	44480	110	333	340	82	24	76	76	79	25	31	100	100	0	3022	3074	653	21	48	48	52	21	40	100	100	0	0.086	0.087	0.085	0.085	1.233	0.087	0.893	80	467	100	3231	3290	-3.533	257	2974	264	3026	27231	245890	10.440	143.905	0	0	0
2	22	12	"topA"	"STM1714"	10230	44480	110	3591	3470	619	17	78	78	85	51	60	100	100	0	9622	9163	1712	18	52	52	57	22	38	100	100	0	0.367	0.372	0.373	0.373	1.066	0.370	0.987	80	480	100	13083	12503	-1.446	3513	9570	3392	9111	277572	733028	66.373	413.909	0	0	0
2	23	12	"topA"	"STM1714"	10410	44480	110	1283	1391	430	30	79	79	84	38	45	100	100	0	3245	3489	1032	29	54	54	62	29	46	100	100	0	0.377	0.382	0.376	0.380	1.204	0.376	0.936	80	480	100	4395	4747	-1.406	1204	3191	1312	3435	111269	279135	34.395	118.172	0	0	0
2	24	12	"topA"	"STM1714"	10590	44490	110	647	735	381	51	76	76	83	45	54	100	100	0	1522	1787	990	55	49	49	54	39	72	100	100	0	0.388	0.379	0.369	0.376	1.244	0.374	0.910	80	542	100	2044	2397	-1.367	571	1473	659	1738	58837	142935	14.489	44.436	0	0	0
2	1	13	"ctrl-buffer"	"ctrl-buffer"	6490	44670	100	68	75	23	30	73	73	75	19	25	22	6	0	51	58	56	96	48	48	52	33	63	2	1	0	-1.667	0.200	3.667	3.555	3.412	0.178	0.151	80	462	100	-2	12	Error	-5	3	2	10	5999	4610	0.000	0.182	-50	0	0
2	2	13	"ctrl-buffer"	"ctrl-buffer"	6670	44670	100	72	73	21	28	74	74	76	17	22	12	3	0	51	52	12	23	48	48	49	9	18	20	7	0	-0.667	-0.250	1.625	1.680	3.594	3.074	0.089	80	400	100	1	3	Error	-2	3	-1	4	5814	4192	-0.176	0.333	-50	0	0
2	3	13	"ctrl-buffer"	"ctrl-buffer"	6840	44670	100	67	69	17	24	73	73	76	21	27	7	2	0	48	50	7	14	48	48	49	9	18	13	2	0	100000.000	-2.000	3.000	3.057	2.780	2.947	0.143	80	392	100	-6	-2	16.610	-6	0	-4	2	5506	3963	-0.333	0.111	-50	0	0
2	4	13	"ctrl-buffer"	"ctrl-buffer"	7020	44670	100	72	77	25	32	73	73	80	41	51	11	0	0	53	59	24	40	47	47	49	9	18	36	15	0	-0.167	0.333	2.167	1.715	4.330	9.633	0.021	80	420	100	5	16	Error	-1	6	4	12	6183	4719	-0.073	1.111	-50	0	0
2	5	13	"ctrl-buffer"	"ctrl-buffer"	7200	44670	100	68	66	18	27	74	74	80	43	53	0	0	0	48	50	7	14	47	47	48	9	18	20	3	0	-6.000	-2.667	2.000	2.177	4.360	9.948	0.039	80	432	100	-5	-5	Error	-6	1	-8	3	5266	3997	-0.326	0.222	-50	0	0
2	6	13	"ctrl-buffer"	"ctrl-buffer"	7380	44670	100	70	73	17	23	77	77	80	27	33	5	1	0	49	51	9	17	48	48	49	9	18	15	2	0	-7.000	-1.333	2.333	2.326	3.196	28.552	0.015	80	420	100	-6	-1	Error	-7	1	-4	3	5827	4045	-0.259	0.222	-50	0	0
2	7	13	"ctrl-buffer"	"ctrl-buffer"	7550	44670	100	83	86	30	34	77	77	81	22	27	21	8	0	54	56	12	21	49	49	52	13	25	21	6	0	1.200	1.286	2.500	2.388	2.555	5.160	0.142	80	391	100	11	16	0.263	6	5	9	7	6904	4493	0.227	0.308	-50	0	0
2	8	13	"ctrl-buffer"	"ctrl-buffer"	7730	44670	100	75	80	23	28	77	77	80	20	25	22	7	0	58	73	48	65	48	48	51	13	25	46	18	0	-0.200	0.120	0.767	0.698	4.244	0.473	0.194	80	415	100	8	28	Error	-2	10	3	25	6397	5812	0.000	1.692	-50	0	0
2	9	13	"ctrl-buffer"	"ctrl-buffer"	7910	44670	100	82	90	35	38	75	75	77	19	24	33	15	0	69	94	108	114	48	48	49	9	18	75	52	0	0.333	0.326	0.600	0.545	3.081	0.299	0.403	80	356	100	28	61	-1.585	7	21	15	46	7239	7507	0.684	5.000	-50	0	0
2	10	13	"ctrl-buffer"	"ctrl-buffer"	8090	44670	100	70	77	26	33	73	73	76	19	25	18	8	0	46	52	30	57	48	48	50	14	28	6	2	0	1.500	1.000	2.929	2.782	3.486	1.708	0.163	80	420	100	-5	8	0.585	-3	-2	4	4	6172	4142	0.053	0.143	-50	0	0
2	11	13	"ctrl-buffer"	"ctrl-buffer"	8270	44670	100	69	78	32	41	74	74	77	20	25	16	6	0	52	65	46	70	48	48	52	16	30	18	10	0	-1.250	0.235	2.800	2.076	3.365	0.592	0.185	80	372	100	-1	21	Error	-5	4	4	17	6203	5195	0.050	0.813	-50	0	0
2	12	13	"ctrl-buffer"	"ctrl-buffer"	8440	44670	100	73	75	20	26	73	73	75	18	24	17	5	0	53	58	27	46	48	48	52	17	32	12	6	0	0.000	0.200	1.784	1.601	4.346	2.040	0.032	80	433	100	5	12	Error	0	5	2	10	6000	4622	0.000	0.353	-50	0	0
2	13	13	"ctrl-buffer"	"ctrl-buffer"	8620	44670	100	69	72	20	27	70	70	72	20	27	17	2	0	51	57	17	29	48	48	51	15	29	23	11	0	-0.333	0.222	1.300	1.277	3.660	0.878	0.244	80	458	100	2	11	Error	-1	3	2	9	5782	4524	0.000	0.400	-50	0	0
2	14	13	"ctrl-buffer"	"ctrl-buffer"	8830	44690	60	79	82	26	31	66	66	68	19	27	34	15	0	79	91	41	45	49	49	65	49	75	34	6	0	0.433	0.381	0.675	0.685	2.904	0.163	0.101	32	161	100	43	58	-1.206	13	30	16	42	2610	2926	0.737	0.531	0	0	0
2	15	13	"ctrl-buffer"	"ctrl-buffer"	8980	44660	100	67	67	25	37	69	69	71	17	23	10	6	0	53	58	21	36	45	45	47	10	21	40	21	0	-0.250	-0.154	1.336	1.515	4.340	1.817	0.091	80	386	100	6	11	Error	-2	8	-2	13	5383	4639	-0.235	1.100	-50	0	0
2	16	13	"ctrl-buffer"	"ctrl-buffer"	9150	44660	100	70	76	26	34	71	71	72	18	25	26	8	0	53	58	22	37	48	48	52	30	57	10	5	0	-0.200	0.500	1.875	2.000	3.178	1.548	0.222	80	393	100	4	15	Error	-1	5	5	10	6069	4671	0.222	0.200	-50	0	0
2	17	13	"ctrl-buffer"	"ctrl-buffer"	9330	44660	100	76	81	25	30	69	69	72	19	26	26	11	0	58	62	19	30	49	49	59	45	76	7	0	0	0.778	0.923	1.667	1.291	3.839	0.245	0.077	80	430	100	16	25	-0.363	7	9	12	13	6447	4992	0.474	0.067	-50	0	0
2	18	13	"ctrl-buffer"	"ctrl-buffer"	9510	44660	100	71	72	19	26	73	73	78	30	38	5	1	0	49	54	17	31	48	48	51	18	35	7	2	0	-2.000	-0.167	2.818	2.257	4.890	1.509	0.194	80	420	100	-1	5	Error	-2	1	-1	6	5793	4284	-0.200	0.167	-50	0	0
2	19	13	"ctrl-buffer"	"ctrl-buffer"	9690	44660	100	78	80	16	20	74	74	79	45	56	2	0	0	53	56	19	33	47	47	51	16	31	20	6	0	0.667	0.667	1.944	1.598	3.614	1.664	0.125	80	430	100	10	15	-0.585	4	6	6	9	6390	4462	0.022	0.313	-50	0	0
2	20	13	"ctrl-buffer"	"ctrl-buffer"	9870	44660	100	77	82	26	31	70	70	72	17	23	37	15	0	58	62	20	32	47	47	51	24	47	22	3	0	0.636	0.800	1.513	1.231	3.544	2.121	0.183	80	408	100	18	27	-0.652	7	11	12	15	6599	4973	0.588	0.458	-50	0	0
2	21	13	"ctrl-buffer"	"ctrl-buffer"	10040	44660	100	71	72	16	22	71	71	74	19	25	15	1	0	54	56	12	21	47	47	51	22	43	11	1	0	0.000	0.111	2.000	1.446	3.266	3.571	0.045	80	420	100	7	10	Error	0	7	1	9	5729	4500	-0.105	0.227	-50	0	0
2	22	13	"ctrl-buffer"	"ctrl-buffer"	10220	44660	100	79	83	19	22	70	70	75	28	37	18	2	0	57	60	13	21	48	48	52	18	34	17	5	0	1.000	1.083	1.500	1.498	2.392	1.326	0.166	80	432	100	18	25	0.000	9	9	13	12	6609	4792	0.286	0.444	-50	0	0
2	23	13	"ctrl-buffer"	"ctrl-buffer"	10400	44660	100	65	73	26	35	75	75	78	31	39	11	1	0	54	59	30	50	48	48	54	31	57	7	3	0	-1.667	-0.182	2.500	2.457	4.201	2.036	0.216	80	452	100	-4	9	Error	-10	6	-2	11	5807	4753	-0.161	0.161	-50	0	0
2	24	13	"ctrl-buffer"	"ctrl-buffer"	10610	44680	90	87	103	49	47	74	74	81	51	62	25	5	0	63	68	24	35	47	47	53	47	88	13	1	0	0.813	1.381	1.250	1.262	2.879	0.611	0.385	52	374	100	29	50	-0.300	13	16	29	21	5342	3544	0.431	0.319	0	0	0
2	1	14	"malY"	"STM1464"	6490	44860	100	98	106	43	40	72	72	74	19	25	55	36	0	681	896	963	107	48	48	51	19	37	100	100	0	0.041	0.040	0.041	0.035	2.525	0.038	0.556	80	524	100	659	882	-4.606	26	633	34	848	8480	71684	1.684	44.474	0	0	0
2	2	14	""	"STM1865"	6690	44860	100	169	219	190	86	73	73	76	18	23	92	80	0	719	1159	1563	134	50	50	53	13	24	100	100	0	0.143	0.132	0.128	0.142	1.880	0.119	0.899	80	462	100	765	1255	-2.801	96	669	146	1109	17534	92688	7.944	85.077	0	0	0
2	3	14	"yheU"	"STM3463"	6860	44850	120	293	329	236	71	74	74	79	28	35	96	92	0	1415	1607	1347	83	49	49	51	12	23	100	100	0	0.160	0.164	0.165	0.163	1.438	0.165	0.933	120	583	100	1585	1813	-2.641	219	1366	255	1558	39526	192795	8.929	129.667	0	0	0
2	4	14	""	"STM2507"	7040	44850	110	129	156	95	60	76	76	82	38	46	63	28	0	1344	2049	2287	111	49	49	62	120	193	100	100	0	0.041	0.040	0.040	0.040	1.922	0.039	0.870	80	491	100	1348	2080	-4.611	53	1295	80	2000	12441	163887	1.947	16.558	0	0	0
2	5	14	"ilvY"	"STM3908"	7210	44850	110	712	721	99	13	74	74	78	31	39	100	100	0	8730	8870	1136	12	49	49	57	52	91	100	100	0	0.073	0.073	0.073	0.073	1.098	0.072	0.972	80	510	100	9319	9468	-3.766	638	8681	647	8821	57666	709613	20.742	169.481	0	0	0
2	6	14	""	"STM2906"	7390	44850	100	117	135	71	52	75	75	77	18	23	75	55	0	1115	1182	727	61	50	50	55	49	89	100	100	0	0.039	0.053	0.045	0.044	2.362	0.051	0.332	80	447	100	1107	1192	-4.664	42	1065	60	1132	10814	94526	3.222	23.000	0	0	0
2	7	14	"ssaR"	"STM1419"	7570	44840	120	198	686	1038	151	75	75	77	28	36	94	80	0	970	4826	8151	168	49	49	50	9	18	100	99	0	0.134	0.128	0.128	0.118	1.728	0.124	0.941	120	578	100	1044	5388	-2.905	123	921	611	4777	82285	579136	21.750	530.667	0	0	0
2	8	14	"pykF"	"STM1378"	7750	44850	110	2225	4287	5320	124	76	76	79	43	54	98	97	0	1171	2013	2418	120	47	47	49	15	30	98	97	0	1.912	2.142	2.101	2.060	1.689	2.198	0.972	80	493	100	3273	6177	0.935	2149	1124	4211	1966	342999	161070	97.860	130.933	0	0	0
2	9	14	"gyrB"	"STM3835"	7920	44840	110	1203	1746	1256	71	74	74	76	18	23	100	100	0	4601	6558	4865	74	47	47	49	14	28	100	100	0	0.248	0.257	0.256	0.255	1.239	0.251	0.952	80	498	100	5683	8183	-2.012	1129	4554	1672	6511	139655	524648	92.778	464.929	0	0	0
2	10	14	"serC"	"STM0977"	8100	44840	110	2302	2674	1654	61	72	72	74	18	24	100	100	0	4537	5336	3401	63	47	47	49	14	28	100	100	0	0.497	0.492	0.512	0.497	1.272	0.488	0.957	80	491	100	6720	7891	-1.010	2230	4490	2602	5289	213925	426890	144.444	377.643	0	0	0
2	11	14	"cbiA"	"STM2035"	8280	44840	120	122	265	283	106	72	72	74	19	25	76	61	0	488	1820	2509	137	47	47	50	13	26	100	100	0	0.113	0.109	0.106	0.095	1.974	0.107	0.914	120	590	100	491	1966	-3.141	50	441	193	1773	31749	218347	10.053	136.154	0	0	0
2	12	14	"hin"	"STM2772"	8470	44850	110	365	489	405	82	72	72	75	37	49	85	77	0	1865	2505	2331	93	47	47	49	14	28	100	100	0	0.161	0.170	0.169	0.167	1.637	0.164	0.863	80	471	100	2111	2875	-2.633	293	1818	417	2458	39123	200400	11.189	175.429	0	0	0
2	13	14	"yfiA"	"STM2665"	8630	44850	120	2409	5870	11008	187	69	69	73	39	53	99	99	0	327	752	1322	175	46	46	49	18	36	98	95	0	8.327	8.217	8.188	8.117	1.346	8.430	0.971	120	565	100	2621	6507	3.058	2340	281	5801	706	704384	90220	148.641	39.056	0	0	0
2	14	14	""	"STM0382"	8820	44840	120	690	821	522	63	69	69	71	24	33	100	99	0	15709	15177	3560	23	48	48	56	30	53	100	100	0	0.040	0.050	0.041	0.045	1.482	0.051	0.677	120	580	100	16282	15881	-4.656	621	15661	752	15129	98519	1821297	31.250	504.033	0	0	0
2	15	14	"ybbP"	"STM0508"	8990	44840	110	1486	1526	339	22	71	71	74	30	40	100	100	0	12275	12183	1525	12	51	51	62	33	53	100	100	0	0.116	0.120	0.116	0.119	1.147	0.117	0.936	80	470	100	13639	13587	-3.111	1415	12224	1455	12132	122063	974678	48.400	367.303	0	0	0
2	16	14	"fepE"	"STM0589"	9170	44840	120	608	591	137	23	71	71	74	28	37	100	99	0	13231	12417	2844	22	51	51	57	31	54	100	100	0	0.041	0.042	0.042	0.042	1.242	0.042	0.967	120	555	100	13717	12886	-4.617	537	13180	520	12366	70873	1489983	18.464	398.710	0	0	0
2	17	14	"trpL"	"STM1722"	9320	44850	110	79	109	96	88	71	71	73	18	24	35	23	0	181	333	442	132	53	53	66	46	69	81	60	0	0.063	0.136	0.141	0.141	2.379	0.183	0.735	80	492	100	136	318	-4.000	8	128	38	280	8747	26636	2.000	5.804	0	0	0
2	18	14	"ivbL"	"STM3797"	9520	44840	110	292	292	65	22	74	74	77	24	31	100	100	0	433	442	98	22	53	53	72	61	84	100	100	0	0.574	0.560	0.554	0.555	1.225	0.556	0.880	80	558	100	598	607	-0.802	218	380	218	389	23369	35325	8.958	6.066	0	0	0
2	19	14	"murI"	"STM4131"	9700	44840	80	184	239	182	76	75	75	76	18	23	76	63	0	1098	1423	1576	110	52	52	62	36	58	90	76	0	0.104	0.120	0.133	0.129	2.290	0.109	0.856	52	314	100	1155	1535	-3.262	109	1046	164	1371	12440	73970	9.056	37.806	0	0	0
2	20	14	"EMPTY"	"EMPTY"	9870	44840	100	72	72	16	22	73	73	74	18	24	7	3	0	68	91	54	59	50	50	57	25	43	41	30	0	-0.056	-0.024	0.339	0.371	5.069	0.090	0.042	80	452	100	17	40	Error	-1	18	-1	41	5743	7246	-0.111	1.360	-75	0	0
2	21	14	"EMPTY"	"EMPTY"	10040	44840	100	70	73	15	20	70	70	72	17	23	20	2	0	51	57	27	47	49	49	53	22	41	11	3	0	0.000	0.375	2.156	1.727	3.492	0.076	0.007	80	452	100	2	11	Error	0	2	3	8	5833	4530	0.059	0.182	-75	0	0
2	22	14	"EMPTY"	"EMPTY"	10220	44840	100	70	71	17	23	70	70	72	17	23	13	1	0	49	50	10	20	48	48	50	17	34	5	1	0	0.000	0.500	1.909	1.959	3.531	5.597	0.047	80	464	100	1	3	Error	0	1	1	2	5677	3973	-0.059	0.000	-75	0	0
2	23	14	"EMPTY"	"EMPTY"	10400	44830	100	73	75	21	28	71	71	72	20	27	12	2	0	48	51	18	35	46	46	47	11	23	11	2	0	1.000	0.800	1.800	1.612	3.080	2.495	0.179	80	452	100	4	9	0.000	2	2	4	5	6008	4053	0.150	0.364	-75	0	0
2	24	14	"EMPTY"	"EMPTY"	10580	44830	100	69	70	15	21	73	73	75	18	24	8	0	0	46	47	7	14	47	47	56	41	73	0	0	0	4.000	100000.000	2.310	2.325	2.777	0.129	0.086	80	476	100	-5	-3	2.000	-4	-1	-3	0	5613	3723	-0.278	-0.220	-75	0	0
3	1	1	"yjiW"	"STM4523"	11010	42590	110	133	157	88	56	75	75	85	146	171	18	3	0	920	1248	1179	94	48	48	52	30	57	100	100	0	0.067	0.068	0.068	0.069	2.319	0.235	0.060	80	442	100	930	1282	-3.910	58	872	82	1200	12562	99829	0.493	39.867	0	0	0
3	2	1	"yjjW"	"STM4565"	11190	42580	110	245	249	44	17	79	79	95	190	200	26	0	0	6667	6597	1056	16	47	47	64	131	204	100	100	0	0.025	0.026	0.026	0.025	1.241	0.026	0.895	80	479	100	6786	6720	-5.318	166	6620	170	6550	19904	527783	0.811	49.870	0	0	0
3	3	1	"yibL"	"STM3689"	11370	42580	120	545	649	413	63	80	80	83	24	28	99	97	0	3333	3981	2810	70	47	47	55	108	196	99	99	0	0.142	0.145	0.143	0.146	1.484	0.140	0.931	120	564	100	3751	4503	-2.821	465	3286	569	3934	77939	477672	23.583	36.352	0	0	0
3	4	1	"fba"	"STM3068"	11560	42580	120	23481	22446	6083	27	81	81	86	30	34	100	100	0	9710	9463	2478	26	47	47	48	8	16	100	100	0	2.422	2.375	2.411	2.367	1.200	2.399	0.976	120	490	100	33063	31781	1.276	23400	9663	22365	9416	2693546	1135604	745.333	1176.875	0	0	0
3	5	1	"yhaH"	"STM3234"	11730	42580	120	1682	1669	736	44	81	81	85	28	32	99	98	0	2229	2292	1026	44	48	48	51	14	27	100	99	0	0.734	0.708	0.706	0.705	1.263	0.707	0.979	120	478	100	3782	3832	-0.446	1601	2181	1588	2244	200301	275074	56.571	160.071	0	0	0
3	6	1	"rpoD"	"STM3211"	11910	42580	120	10783	11062	2493	22	82	82	84	21	25	100	100	0	13003	13300	2861	21	50	50	54	19	35	100	100	0	0.826	0.829	0.835	0.824	1.141	0.828	0.979	120	481	100	23654	24230	-0.276	10701	12953	10980	13250	1327392	1595945	522.762	697.158	0	0	0
3	7	1	""	"STM2551"	12080	42580	120	584	622	237	38	83	83	87	26	29	99	99	0	10644	11346	3511	30	51	51	54	16	29	100	100	0	0.047	0.048	0.045	0.046	1.267	0.048	0.883	120	476	100	11094	11834	-4.402	501	10593	539	11295	74591	1361491	20.577	705.750	0	0	0
3	8	1	"gltI"	"STM0665"	12260	42580	120	33469	32717	7614	23	93	93	100	34	34	100	100	0	7748	7509	1752	23	52	52	54	14	25	100	100	0	4.337	4.375	4.376	4.392	1.166	4.402	0.983	120	486	100	41072	40081	2.117	33376	7696	32624	7457	3926019	901087	959.324	532.500	0	0	0
3	9	1	"nagC"	"STM0682"	12440	42580	120	1094	1092	250	22	87	87	93	28	30	100	100	0	8586	8508	1673	19	56	56	63	35	55	100	100	0	0.118	0.119	0.118	0.117	1.194	0.118	0.959	120	481	100	9537	9457	-3.082	1007	8530	1005	8452	130981	1021013	35.679	241.286	0	0	0
3	10	1	"glnS"	"STM0686"	12620	42570	120	3824	3593	1036	28	82	82	84	20	23	100	100	0	15737	14703	3658	24	51	51	56	28	50	100	100	0	0.239	0.240	0.240	0.234	1.241	0.243	0.979	120	502	100	19428	18163	-2.068	3742	15686	3511	14652	431134	1764311	175.450	523.107	0	0	0
3	11	1	"sipD"	"STM2883"	12800	42580	120	2993	2924	702	24	80	80	82	23	28	100	100	0	10743	10408	2459	23	47	47	50	10	20	100	100	0	0.272	0.274	0.275	0.274	1.161	0.273	0.981	120	448	100	13609	13205	-1.876	2913	10696	2844	10361	350876	1248900	123.565	1035.800	0	0	0
3	12	1	"eutC"	"STM2457"	12970	42570	120	411	616	544	88	79	79	82	24	29	97	94	0	2839	4763	4819	101	47	47	49	14	28	100	100	0	0.119	0.114	0.113	0.117	1.486	0.110	0.952	120	462	100	3124	5253	-3.072	332	2792	537	4716	73938	571590	22.250	336.714	0	0	0
3	13	1	"udp"	"STM3968"	13140	42570	120	15403	15157	5322	35	81	81	83	20	24	100	100	0	8605	8284	2847	34	47	47	49	12	24	100	100	0	1.790	1.830	1.800	1.865	1.256	1.844	0.974	120	500	100	23880	23313	0.840	15322	8558	15076	8237	1818851	994091	753.700	686.250	0	0	0
3	14	1	"metR"	"STM3964"	13330	42570	120	5556	5654	2007	35	83	83	85	21	24	100	100	0	11563	11277	2902	25	47	47	48	8	16	100	100	0	0.475	0.496	0.491	0.481	1.243	0.507	0.941	120	499	100	16989	16801	-1.073	5473	11516	5571	11230	678508	1353234	265.190	1403.625	0	0	0
3	15	1	"rthB"	"STM3960"	13500	42570	130	3153	3290	829	25	84	84	84	19	22	100	100	0	9511	9442	1871	19	47	47	48	9	18	100	100	0	0.324	0.341	0.333	0.341	1.248	0.340	0.947	120	519	100	12533	12601	-1.625	3069	9464	3206	9395	394850	1133044	168.737	1043.778	0	0	0
3	16	1	"yigI"	"STM3956"	13680	42560	130	5889	6196	2081	33	83	83	84	19	22	100	100	0	8311	8063	2045	25	47	47	49	11	22	100	100	0	0.703	0.763	0.744	0.747	1.208	0.788	0.958	120	551	100	14070	14129	-0.509	5806	8264	6113	8016	743538	967512	321.684	728.545	0	0	0
3	17	1	"corA"	"STM3952"	13860	42560	120	4290	4343	1127	25	81	81	83	18	21	100	100	0	10530	10433	2333	22	47	47	48	8	16	100	100	0	0.402	0.410	0.401	0.406	1.165	0.410	0.965	120	505	100	14692	14648	-1.317	4209	10483	4262	10386	521139	1251970	236.667	1298.125	0	0	0
3	18	1	"yigA"	"STM3948"	14040	42570	130	5872	5882	1627	27	83	83	92	132	143	100	100	0	9134	8673	2250	25	47	47	49	15	30	100	100	0	0.637	0.672	0.668	0.673	1.195	0.674	0.962	120	549	100	14876	14425	-0.650	5789	9087	5799	8626	705815	1040810	43.864	574.933	0	0	0
3	19	1	"priB"	"STM4392"	14210	42560	120	385	623	624	100	83	83	91	135	148	75	53	0	902	1465	1716	117	47	47	49	16	32	100	100	0	0.353	0.381	0.368	0.376	1.439	0.356	0.928	120	523	100	1157	1958	-1.501	302	855	540	1418	74776	175851	3.941	88.500	0	0	0
3	20	1	"ytfJ"	"STM4405"	14390	42560	120	2580	3195	1996	62	83	83	85	21	24	100	100	0	2825	3494	2285	65	48	48	53	59	111	100	100	0	0.899	0.903	0.910	0.908	1.233	0.882	0.949	120	545	100	5274	6558	-0.153	2497	2777	3112	3446	383352	419336	148.095	58.322	0	0	0
3	21	1	"mpl"	"STM4416"	14570	42570	130	1705	1686	306	18	83	83	86	21	24	100	100	0	15178	14827	3076	20	49	49	53	37	69	100	100	0	0.107	0.108	0.108	0.110	1.198	0.106	0.974	120	574	100	16751	16381	-3.221	1622	15129	1603	14778	202270	1779221	76.190	399.297	0	0	0
3	22	1	""	"STM4420"	14740	42560	130	479	481	92	19	83	83	87	25	28	100	100	0	10485	10241	1901	18	51	51	58	37	63	100	100	0	0.038	0.039	0.038	0.039	1.166	0.038	0.951	120	581	100	10830	10588	-4.720	396	10434	398	10190	57680	1228974	15.760	275.216	0	0	0
3	23	1	""	"STM4424"	14920	42560	130	218	211	66	31	84	84	91	92	101	66	19	0	6158	6199	3403	54	54	54	97	481	495	100	98	0	0.022	0.021	0.020	0.020	1.780	0.019	0.706	120	620	100	6238	6272	-5.509	134	6104	127	6145	25286	743888	1.304	12.686	0	0	0
3	24	1	""	"STM4428"	15100	42560	120	210	243	109	44	80	80	83	19	22	98	92	0	6086	7164	4468	62	56	56	65	37	56	100	100	0	0.022	0.023	0.022	0.022	1.483	0.022	0.882	120	652	100	6160	7271	-5.536	130	6030	163	7108	29169	859622	8.421	191.865	0	0	0
3	1	2	"clpX"	"STM0449"	10990	42750	210	2065	7409	12061	162	74	74	92	205	222	100	100	0	788	3523	6264	177	47	47	60	125	208	100	94	0	2.687	2.110	2.702	2.566	1.380	2.016	0.948	316	1815	100	2732	10811	1.426	1991	741	7335	3476	2341146	1113392	35.693	27.704	0	0	0
3	2	2	"ptrB"	"STM1879"	11180	42750	100	564	1207	1838	152	79	79	161	458	284	52	21	0	533	793	786	99	49	49	116	310	267	70	41	0	1.002	1.516	0.856	1.068	1.715	2.203	0.728	80	337	100	969	1872	0.003	485	484	1128	744	96549	63415	2.284	2.184	-50	0	0
3	3	2	"yihV"	"STM4024"	11370	42750	110	647	1736	2366	136	78	78	92	109	118	61	55	0	993	2508	3234	128	48	48	71	173	243	60	55	0	0.602	0.674	0.684	0.837	2.665	0.715	0.944	80	405	100	1514	4118	-0.732	569	945	1658	2460	138892	200648	15.083	14.087	0	0	0
3	4	2	"thiG"	"STM4160"	11540	42750	120	142	202	173	85	75	75	86	123	143	32	12	0	1027	1808	2416	133	50	50	68	199	292	85	71	0	0.069	0.072	0.072	0.075	2.090	0.074	0.482	120	414	100	1044	1885	-3.866	67	977	127	1758	24282	217018	0.943	8.744	0	0	0
3	5	2	"thiC"	"STM4164"	11710	42750	120	125	150	88	58	76	76	87	129	148	15	5	0	1431	1739	1337	76	54	54	71	205	288	95	83	0	0.036	0.044	0.040	0.039	2.266	0.066	0.261	120	375	100	1426	1759	-4.813	49	1377	74	1685	18050	208718	0.488	8.137	0	0	0
3	6	2	"yjaG"	"STM4169"	11890	42750	120	366	525	571	108	77	77	80	21	26	98	97	0	1217	2051	2674	130	51	51	55	16	29	98	98	0	0.248	0.224	0.224	0.241	1.699	0.213	0.960	120	387	100	1455	2448	-2.012	289	1166	448	2000	63040	246174	21.190	124.750	0	0	0
3	7	2	""	"STM2701"	12070	42750	120	112	131	57	43	78	78	79	19	24	60	48	0	2400	5167	6093	117	49	49	50	11	22	95	88	0	0.014	0.010	0.011	0.023	6.047	0.008	0.684	120	374	100	2385	5171	-6.112	34	2351	53	5118	15715	620030	2.737	465.182	0	0	0
3	8	2	"stfE"	"STM0198"	12240	42750	120	102	126	92	73	78	78	79	18	22	56	40	0	1222	2766	3198	115	48	48	50	10	20	90	87	0	0.020	0.018	0.020	0.024	4.219	0.017	0.427	120	374	100	1198	2766	-5.612	24	1174	48	2718	15076	331886	2.611	271.600	0	0	0
3	9	2	"eutQ"	"STM2468"	12420	42740	120	176	197	81	41	78	78	80	19	23	94	88	0	2732	3591	2855	79	48	48	51	28	54	98	95	0	0.037	0.034	0.037	0.040	2.066	0.028	0.827	120	406	100	2782	3662	-4.775	98	2684	119	3543	23617	430927	6.158	126.429	0	0	0
3	10	2	"eutN"	"STM2464"	12610	42740	120	115	168	107	63	79	79	81	18	22	63	49	0	626	1374	1528	111	47	47	51	28	54	76	67	0	0.062	0.067	0.075	0.100	3.155	0.064	0.848	120	416	100	615	1416	-4.007	36	579	89	1327	20116	164928	4.833	47.250	0	0	0
3	11	2	"prpB"	"STM0368"	12790	42740	120	182	269	218	81	79	79	80	16	20	65	58	0	1241	2525	2899	114	47	47	48	9	18	77	73	0	0.086	0.077	0.087	0.142	4.013	0.071	0.899	120	357	100	1297	2668	-3.535	103	1194	190	2478	32326	303028	11.813	275.222	0	0	0
3	12	2	"tus"	"STM1470"	12960	42740	120	338	736	757	102	79	79	80	18	22	80	70	0	1144	2943	3376	114	48	48	52	17	32	84	77	0	0.236	0.227	0.251	0.311	2.528	0.218	0.928	120	345	100	1355	3552	-2.081	259	1096	657	2895	88283	353168	36.444	170.059	0	0	0
3	13	2	"ogt"	"STM1659"	13140	42740	120	641	982	904	92	82	82	85	30	35	100	99	0	1482	2258	2255	99	48	48	59	93	157	100	99	0	0.390	0.407	0.399	0.410	1.416	0.392	0.942	120	394	100	1993	3110	-1.359	559	1434	900	2210	117870	270978	29.900	23.645	0	0	0
3	14	2	"rpmF"	"STM1191"	13320	42740	120	834	1912	3372	176	82	82	86	25	29	100	100	0	269	610	1054	172	47	47	52	55	105	93	80	0	3.387	3.250	3.302	3.383	1.417	3.285	0.943	120	376	100	974	2393	1.760	752	222	1830	563	229411	73233	73.040	10.145	0	0	0
3	15	2	"fabG"	"STM1195"	13500	42740	130	1337	2244	2204	98	83	83	85	20	23	100	100	0	1254	2165	2180	100	48	48	51	15	29	100	99	0	1.040	1.021	1.037	1.043	1.396	0.999	0.903	120	386	100	2460	4278	0.056	1254	1206	2161	2117	269321	259755	107.950	140.933	0	0	0
3	16	2	"phsA"	"STM2065"	13670	42730	120	465	563	372	66	83	83	86	20	23	100	98	0	3040	3986	3034	76	49	49	53	19	35	100	100	0	0.128	0.122	0.123	0.122	1.430	0.121	0.933	120	393	100	3373	4417	-2.969	382	2991	480	3937	67558	478357	23.850	207.000	0	0	0
3	17	2	"dacD"	"STM2062"	13850	42730	130	323	345	120	34	83	83	85	19	22	100	100	0	4948	5251	2132	40	47	47	49	11	22	100	100	0	0.049	0.050	0.050	0.050	1.257	0.050	0.922	120	425	100	5141	5466	-4.352	240	4901	262	5204	41448	630075	13.684	472.909	0	0	0
3	18	2	"pefD"	"PSLT016"	14030	42740	120	111	147	102	69	83	83	85	23	27	54	39	0	1978	3816	5541	145	46	46	56	86	153	100	94	0	0.014	0.017	0.018	0.018	2.716	0.016	0.738	120	443	100	1960	3834	-6.109	28	1932	64	3770	17659	457948	2.696	43.721	0	0	0
3	19	2	"ybjG"	"STM0865"	14230	42730	110	145	288	317	110	84	84	86	24	27	57	52	0	398	1646	2636	160	47	47	62	109	175	61	56	0	0.174	0.128	0.165	0.285	4.618	0.116	0.902	80	436	100	412	1803	-2.525	61	351	204	1599	23016	131668	8.417	14.532	0	0	0
3	20	2	"thiM"	"STM2147"	14400	42740	100	117	293	1366	466	82	82	85	22	25	62	42	0	265	616	904	146	47	47	56	73	130	60	53	0	0.161	0.371	0.099	0.207	5.055	2.554	0.056	80	360	100	253	780	-2.639	35	218	211	569	23460	49264	9.455	7.671	0	0	0
3	21	2	"thiI"	"STM0425"	14560	42740	110	129	238	363	152	83	83	86	23	26	57	50	0	545	2317	3217	138	47	47	55	57	103	60	58	0	0.092	0.068	0.066	0.142	5.994	0.054	0.385	80	393	100	544	2425	-3.436	46	498	155	2270	19014	185343	6.609	39.684	0	0	0
3	22	2	"hilD"	"STM2875"	14760	42750	140	184	252	196	77	85	85	99	106	107	47	24	0	924	1465	1613	110	51	51	131	570	435	62	39	0	0.113	0.118	0.115	0.121	2.227	0.110	0.883	156	533	100	972	1581	-3.140	99	873	167	1414	39234	228543	1.443	2.340	0	0	0
3	23	2	"prgK"	"STM2871"	14950	42720	60	448	583	400	68	88	88	117	180	153	75	50	0	2471	3115	2513	80	51	51	244	981	402	81	56	0	0.149	0.162	0.155	0.156	1.563	0.165	0.946	32	173	100	2780	3559	-2.749	360	2420	495	3064	18644	99680	2.589	2.927	0	0	0
3	24	2	"nhoA"	"STM1582"	15120	42710	60	248	262	116	44	76	76	79	23	29	90	87	0	3525	3184	2130	66	47	47	64	74	115	96	90	0	0.049	0.059	0.059	0.079	2.884	0.055	0.864	32	164	100	3650	3323	-4.338	172	3478	186	3137	8389	101899	7.957	42.162	0	0	0
3	1	3	"hsdS"	"STM4524"	11000	42930	110	133	155	84	54	74	74	106	261	246	6	0	0	2559	3185	3217	101	47	47	62	133	214	92	87	0	0.023	0.026	0.026	0.029	2.160	0.039	0.014	80	412	100	2571	3219	-5.412	59	2512	81	3138	12381	254802	0.188	23.481	0	0	0
3	2	3	"hisF"	"STM2077"	11190	42930	120	450	650	615	94	74	74	122	358	293	54	25	0	1950	2614	2665	101	48	48	76	185	243	86	77	0	0.198	0.224	0.223	0.226	1.689	0.225	0.962	120	451	100	2278	3142	-2.339	376	1902	576	2566	78031	313681	1.475	13.719	0	0	0
3	3	3	"trmD"	"STM2674"	11360	42930	120	383	1079	1254	116	75	75	83	97	116	57	52	0	967	2915	3515	120	50	50	65	124	190	60	56	0	0.336	0.350	0.371	0.477	2.479	0.348	0.955	120	458	100	1225	3869	-1.574	308	917	1004	2865	129495	349779	10.268	22.984	0	0	0
3	4	3	"fruF"	"STM2206"	11530	42930	110	130	258	253	98	78	78	99	166	167	33	26	0	308	1776	2427	136	61	61	172	657	381	45	33	0	0.211	0.105	0.119	0.199	3.130	0.102	0.938	80	402	100	299	1895	-2.248	52	247	180	1715	20673	142100	0.958	2.441	0	0	0
3	5	3	"asrB"	"STM2549"	11720	42930	120	109	145	94	64	77	77	104	197	189	6	0	0	988	2194	2487	113	68	68	180	660	366	54	45	0	0.035	0.032	0.038	0.073	5.326	3.326	0.335	120	432	100	952	2194	-4.845	32	920	68	2126	17353	263328	0.208	3.052	0	0	0
3	6	3	"sifA"	"STM1224"	11890	42930	120	141	282	270	95	75	75	81	42	51	55	46	0	779	2366	2990	126	56	56	105	503	479	52	45	0	0.091	0.090	0.095	0.143	3.264	0.089	0.959	120	417	100	789	2517	-3.453	66	723	207	2310	33860	283929	4.786	4.495	0	0	0
3	7	3	"cbiM"	"STM2023"	12070	42930	120	528	763	654	85	73	73	74	18	24	100	97	0	2024	2666	2393	89	50	50	52	13	25	100	100	0	0.230	0.264	0.257	0.255	1.356	0.264	0.952	120	417	100	2429	3306	-2.117	455	1974	690	2616	91527	319884	38.278	201.077	0	0	0
3	8	3	"cbiP"	"STM2019"	12250	42930	120	176	344	341	99	74	74	75	17	22	66	60	0	853	2355	2816	119	48	48	50	12	24	87	71	0	0.127	0.117	0.119	0.164	3.178	0.115	0.926	120	390	100	907	2577	-2.980	102	805	270	2307	41323	282545	15.824	192.083	0	0	0
3	9	3	"samB"	"PSLT054"	12420	42930	130	97	146	114	78	75	75	77	17	22	56	41	0	712	3057	4658	152	47	47	48	8	16	87	83	0	0.033	0.024	0.028	0.061	6.741	0.022	0.797	120	460	100	687	3081	-4.918	22	665	71	3010	17464	366885	4.059	376.125	0	0	0
3	10	3	"uhpT"	"STM3787"	12600	42930	120	105	147	96	65	76	76	77	17	22	56	47	0	901	3358	4217	125	47	47	48	8	16	96	95	0	0.034	0.021	0.023	0.031	3.258	0.020	0.793	120	449	100	883	3382	-4.880	29	854	71	3311	17623	402969	4.118	413.750	0	0	0
3	11	3	"trpA"	"STM1727"	12780	42920	120	230	419	406	96	78	78	79	18	22	70	64	0	909	2498	2966	118	46	46	47	8	17	84	75	0	0.176	0.139	0.154	0.239	3.147	0.134	0.949	120	436	100	1015	2793	-2.505	152	863	341	2452	50297	299736	18.889	306.375	0	0	0
3	12	3	"rhaT"	"STM4050"	12970	42920	140	117	143	75	52	80	80	87	44	50	45	26	0	1958	3502	4217	120	49	49	99	250	252	72	67	0	0.019	0.018	0.021	0.029	4.108	0.016	0.771	156	447	100	1946	3516	-5.689	37	1909	63	3453	22311	546283	1.273	13.612	0	0	0
3	13	3	"glnQ"	"STM0828"	13140	42930	130	321	491	532	108	80	80	87	47	54	89	76	0	1133	2101	2582	122	52	52	102	257	251	86	72	0	0.223	0.201	0.202	0.208	1.548	0.200	0.956	120	377	100	1322	2460	-2.165	241	1081	411	2049	58960	252177	8.596	7.778	0	0	0
3	14	3	""	"STM4158"	13320	42920	140	87	103	82	79	79	79	82	28	34	27	10	0	365	521	572	109	48	48	59	93	157	72	62	0	0.025	0.051	0.066	0.079	4.299	0.048	0.130	156	401	100	325	497	-5.308	8	317	24	473	16050	81353	0.750	4.968	0	0	0
3	15	3	""	"STM1260"	13490	42920	130	639	998	1044	104	81	81	83	20	24	99	95	0	1818	2793	3084	110	48	48	51	22	43	100	100	0	0.315	0.334	0.325	0.326	1.504	0.327	0.954	120	394	100	2328	3662	-1.665	558	1770	917	2745	119778	335152	45.750	124.636	0	0	0
3	16	3	""	"PSLT026"	13670	42920	130	327	619	828	133	82	82	84	21	25	92	88	0	1596	3365	5221	155	47	47	51	20	39	100	98	0	0.158	0.162	0.167	0.176	1.784	0.158	0.967	120	450	100	1794	3855	-2.660	245	1549	537	3318	74301	403837	25.476	165.700	0	0	0
3	17	3	""	"STM4457"	13850	42910	120	148	199	191	95	82	82	84	20	23	74	58	0	818	1566	2289	146	47	47	49	14	28	98	95	0	0.086	0.077	0.079	0.079	2.291	0.080	0.928	120	441	100	837	1636	-3.546	66	771	117	1519	23939	187863	5.750	108.357	0	0	0
3	18	3	"metJ"	"STM4099"	14030	42920	120	235	451	677	150	79	79	82	19	23	90	86	0	549	1222	2028	165	46	46	49	12	24	100	98	0	0.310	0.316	0.313	0.318	1.779	0.323	0.945	120	412	100	659	1548	-1.689	156	503	372	1176	54154	146669	19.421	97.750	0	0	0
3	19	3	""	"Not LT2a84"	14200	42920	120	103	114	56	49	81	81	84	22	26	48	24	0	1240	2154	3645	169	48	48	55	59	107	100	93	0	0.018	0.016	0.021	0.021	2.827	0.013	0.611	120	430	100	1214	2139	-5.760	22	1192	33	2106	13630	258429	1.364	35.576	0	0	0
3	20	3	"traW"	"PSLT091"	14390	42920	130	118	133	63	47	83	83	85	21	24	63	43	0	1868	2886	3091	107	48	48	53	20	37	100	98	0	0.019	0.018	0.019	0.018	2.309	0.019	0.768	120	446	100	1855	2888	-5.700	35	1820	50	2838	15958	346335	2.286	141.650	0	0	0
3	21	3	"traN"	"PSLT095"	14560	42920	130	186	247	199	80	83	83	85	23	27	89	75	0	4565	6867	7850	114	47	47	57	40	70	100	99	0	0.023	0.024	0.024	0.025	1.742	0.024	0.914	120	409	100	4621	6984	-5.455	103	4518	164	6820	29624	824025	7.043	170.250	0	0	0
3	22	3	"trbB"	"PSLT099"	14730	42910	130	123	182	171	93	82	82	85	25	29	64	41	0	810	2316	4007	173	49	49	62	66	106	85	78	0	0.054	0.044	0.053	0.060	2.415	0.042	0.912	120	387	100	802	2367	-4.214	41	761	100	2267	21797	277968	3.880	34.152	0	0	0
3	23	3	"traD"	"PSLT104"	14910	42910	130	180	242	182	75	83	83	90	48	53	87	50	0	5515	8217	8917	108	49	49	86	246	286	100	100	0	0.018	0.019	0.019	0.018	1.594	0.019	0.820	120	501	100	5563	8327	-5.816	97	5466	159	8168	29065	986027	3.167	33.053	0	0	0
3	24	3	""	"PSLT109"	15090	42910	120	218	219	71	32	77	77	78	20	25	98	95	0	3113	3062	1332	43	47	47	54	43	79	100	100	0	0.046	0.047	0.048	0.047	1.466	0.045	0.854	120	626	100	3207	3157	-4.443	141	3066	142	3015	26331	367388	7.050	69.953	0	0	0
3	1	4	""	"STM2732"	11000	43120	120	93	97	31	31	74	74	78	22	28	43	22	0	545	1388	2046	147	47	47	48	8	16	96	94	0	0.038	0.017	0.031	0.041	5.896	0.009	0.187	120	552	100	517	1364	-4.712	19	498	23	1341	11643	166577	0.864	167.500	0	0	0
3	2	4	""	"STM2710"	11180	43110	120	99	133	246	184	76	76	80	32	40	30	11	0	2256	2815	2475	87	49	49	50	10	20	100	100	0	0.010	0.021	0.012	0.013	2.896	0.030	0.164	120	469	100	2230	2823	-6.584	23	2207	57	2766	15936	337825	1.656	276.500	0	0	0
3	3	4	""	"STM1614"	11370	43120	120	442	585	416	71	76	76	79	23	29	100	98	0	3435	4829	3844	79	53	53	58	24	41	100	100	0	0.108	0.107	0.106	0.104	1.527	0.100	0.866	120	406	100	3748	5285	-3.208	366	3382	509	4776	70170	579466	22.000	198.792	0	0	0
3	4	4	"tehB"	"STM1608"	11540	43110	120	624	818	715	87	80	80	100	159	159	83	65	0	1492	2000	1882	94	61	61	144	550	381	77	59	0	0.380	0.381	0.380	0.369	1.597	0.353	0.859	120	405	100	1975	2677	-1.395	544	1431	738	1939	98208	239943	4.516	3.375	0	0	0
3	5	4	"tpx"	"STM1682"	11710	43110	120	1138	1928	2577	133	79	79	97	152	156	94	83	0	749	1223	1594	130	63	63	91	177	194	85	75	0	1.544	1.594	1.639	1.612	1.529	1.627	0.960	120	415	100	1745	3009	0.626	1059	686	1849	1160	231313	146712	12.046	6.395	0	0	0
3	6	4	""	"STM1677"	11880	43100	110	356	417	207	49	76	76	98	144	146	95	45	0	3251	4077	2478	60	55	55	238	1247	523	97	77	0	0.088	0.085	0.084	0.085	1.324	0.094	0.822	80	399	100	3476	4363	-3.513	280	3196	341	4022	33349	326123	2.215	3.079	0	0	0
3	7	4	"uppS"	"STM0221"	12070	43110	130	286	333	208	62	74	74	88	129	146	69	39	0	1828	2019	1448	71	50	50	197	1139	578	69	35	0	0.119	0.132	0.132	0.131	1.937	0.119	0.842	120	480	100	1990	2228	-3.068	212	1778	259	1969	39943	242326	1.899	1.600	0	0	0
3	8	4	"yaeD"	"STM0248"	12250	43100	120	491	544	259	47	73	73	78	59	75	100	98	0	2954	3444	1812	52	48	48	52	20	38	100	100	0	0.144	0.139	0.141	0.136	1.285	0.138	0.929	120	416	100	3324	3867	-2.797	418	2906	471	3396	65252	413221	7.898	169.600	0	0	0
3	9	4	"rof"	"STM0237"	12420	43100	100	82	88	35	39	75	75	77	32	41	17	8	0	51	68	50	73	47	47	48	14	29	18	15	0	1.750	0.619	1.667	1.610	3.614	0.686	0.365	80	347	100	11	34	0.807	7	4	13	21	7017	5455	0.344	1.429	-50	0	0
3	10	4	"yeeX"	"STM2059"	12610	43110	120	636	1570	2551	162	75	75	76	17	22	100	100	0	500	1308	2157	164	47	47	48	7	14	100	100	0	1.238	1.186	1.278	1.196	1.519	1.203	0.939	120	430	100	1014	2756	0.308	561	453	1495	1261	188426	156902	87.882	180.000	0	0	0
3	11	4	"sbcB"	"STM2067"	12780	43110	130	205	277	227	81	79	79	83	30	36	80	67	0	1663	2153	2375	110	47	47	59	72	122	95	91	0	0.078	0.094	0.095	0.095	2.153	0.085	0.802	120	439	100	1742	2304	-3.681	126	1616	198	2106	33221	258376	6.467	29.083	0	0	0
3	12	4	"fixC"	"STM0077"	12970	43110	130	499	601	457	76	82	82	95	65	68	87	78	0	6286	7291	4339	59	49	49	133	353	265	100	98	0	0.067	0.072	0.074	0.052	2.499	0.061	0.590	120	424	100	6654	7761	-3.903	417	6237	519	7242	72168	874896	7.785	20.278	0	0	0
3	13	4	"yjbC"	"STM4193"	13140	43100	130	452	683	628	91	79	79	92	63	68	100	98	0	2339	3874	3995	103	51	51	130	359	276	100	100	0	0.163	0.158	0.155	0.157	1.414	0.149	0.887	120	396	100	2661	4427	-2.617	373	2288	604	3823	81911	464904	9.381	10.429	0	0	0
3	14	4	"dinF"	"STM4238"	13320	43090	130	174	228	162	71	78	78	80	18	22	95	92	0	3396	5114	5349	104	47	47	52	23	44	100	100	0	0.029	0.030	0.029	0.028	1.771	0.028	0.792	120	409	100	3445	5217	-5.125	96	3349	150	5067	27324	613681	8.222	220.087	0	0	0
3	15	4	""	"STM4267"	13500	43100	120	2032	2221	1126	50	81	81	83	19	22	100	100	0	1967	2180	1177	53	46	46	49	19	38	100	100	0	1.016	1.003	1.032	1.012	1.254	1.016	0.894	120	392	100	3872	4274	0.022	1951	1921	2140	2134	266518	261630	112.526	112.158	0	0	0
3	16	4	"malE"	"STM4229"	13670	43100	120	909	859	398	46	84	84	85	20	23	100	100	0	13050	12016	6000	49	47	47	50	13	26	100	100	0	0.063	0.065	0.066	0.065	1.185	0.064	0.956	120	390	100	13828	12744	-3.978	825	13003	775	11969	103130	1441919	38.700	920.462	0	0	0
3	17	4	"yfdZ"	"STM2402"	13840	43100	120	3618	4030	1849	45	86	86	90	43	47	100	100	0	6567	7172	3285	45	49	49	59	85	144	100	100	0	0.542	0.554	0.549	0.554	1.236	0.538	0.927	120	433	100	10050	11067	-0.884	3532	6518	3944	7123	483567	860623	91.628	83.682	0	0	0
3	18	4	"yfcA"	"STM2382"	14030	43100	130	140	157	84	53	83	83	89	44	49	60	29	0	1803	2334	2518	107	49	49	60	85	141	100	95	0	0.032	0.032	0.031	0.030	2.110	0.032	0.740	120	433	100	1811	2359	-4.944	57	1754	74	2285	18830	280070	1.545	26.753	0	0	0
3	19	4	"ybdB"	"STM0599"	14210	43090	130	124	167	178	106	81	81	89	66	74	32	12	0	631	1127	2212	196	52	52	79	218	275	70	56	0	0.074	0.080	0.084	0.094	2.910	0.075	0.860	120	382	100	622	1161	-3.751	43	579	86	1075	20007	135271	1.182	4.807	0	0	0
3	20	4	"fsr"	"STM0493"	14370	43090	120	254	337	343	101	83	83	92	67	72	87	65	0	3542	5861	7883	134	52	52	89	231	259	100	100	0	0.049	0.044	0.046	0.044	1.529	0.038	0.740	120	378	100	3661	6063	-4.351	171	3490	254	5809	40428	703330	3.657	24.987	0	0	0
3	21	4	"ybbB"	"STM0513"	14560	43090	120	247	327	280	85	85	85	88	26	29	95	91	0	2168	3157	3550	112	50	50	67	79	117	100	100	0	0.076	0.078	0.079	0.073	1.715	0.070	0.796	120	371	100	2280	3349	-3.709	162	2118	242	3107	39207	378841	9.192	39.114	0	0	0
3	22	4	"lpxH"	"STM0535"	14730	43090	120	192	242	189	78	82	82	86	25	29	90	75	0	1632	2364	2679	113	49	49	56	24	42	100	100	0	0.069	0.069	0.071	0.067	1.927	0.064	0.814	120	409	100	1693	2475	-3.847	110	1583	160	2315	29091	283667	6.240	96.167	0	0	0
3	23	4	""	"STM0563"	14910	43080	100	88	93	28	30	80	80	83	24	28	27	12	0	51	78	69	88	48	48	50	11	22	35	25	0	2.667	0.433	1.900	1.856	4.341	0.412	0.133	80	363	100	11	43	1.415	8	3	13	30	7443	6227	0.417	2.545	-50	0	0
3	24	4	"fepD"	"STM0592"	15100	43100	130	166	212	181	85	78	78	80	20	25	95	90	0	1655	2630	3440	130	47	47	49	12	24	100	99	0	0.055	0.052	0.055	0.050	1.589	0.050	0.885	120	618	100	1696	2717	-4.192	88	1608	134	2583	25490	315583	6.600	215.083	0	0	0
3	1	5	"yeaZ"	"STM1820"	11010	43290	120	314	332	106	31	75	75	78	20	25	98	98	0	3387	3670	1444	39	48	48	50	13	26	100	100	0	0.072	0.071	0.073	0.070	1.391	0.069	0.918	120	503	100	3578	3879	-3.804	239	3339	257	3622	39881	440406	12.700	278.462	0	0	0
3	2	5	"ymgE"	"STM1797"	11180	43300	110	2061	3141	3769	119	79	79	83	34	40	100	100	0	466	725	811	111	48	48	49	10	20	100	98	0	4.742	4.523	4.495	4.554	1.338	4.846	0.932	80	372	100	2400	3739	2.245	1982	418	3062	677	251272	57964	89.941	67.600	0	0	0
3	3	5	"narJ"	"STM1762"	11360	43280	120	140	160	67	41	77	77	82	32	39	81	48	0	2304	2677	1443	53	50	50	51	9	17	100	100	0	0.028	0.032	0.029	0.028	1.746	0.032	0.654	120	425	100	2317	2710	-5.161	63	2254	83	2627	19224	321207	2.438	291.778	0	0	0
3	4	5	"manY"	"STM1831"	11540	43290	120	2717	3436	2762	80	79	79	109	276	253	100	95	0	1901	2443	2017	82	54	54	85	238	280	98	92	0	1.428	1.405	1.377	1.434	1.364	1.353	0.935	120	381	100	4485	5746	0.514	2638	1847	3357	2389	412292	293195	12.054	9.908	0	0	0
3	5	5	"minD"	"STM1815"	11710	43290	120	3473	3914	2112	53	82	82	113	280	247	99	98	0	2776	3052	1683	55	55	55	90	240	266	99	98	0	1.246	1.279	1.282	1.299	1.205	1.270	0.943	120	374	100	6112	6829	0.318	3391	2721	3832	2997	469678	366294	13.575	12.342	0	0	0
3	6	5	"ycgB"	"STM1804"	11890	43290	120	4306	5002	2620	52	79	79	90	83	92	100	100	0	3939	4552	2335	51	51	51	115	662	575	98	98	0	1.087	1.094	1.088	1.088	1.150	1.104	0.969	120	413	100	8115	9424	0.121	4227	3888	4923	4501	600258	546187	59.181	6.702	0	0	0
3	7	5	"glnA"	"STM4007"	12070	43290	130	312	411	380	92	76	76	77	20	25	95	91	0	2219	3471	4118	118	49	49	51	15	29	99	99	0	0.109	0.098	0.098	0.103	1.573	0.089	0.885	120	392	100	2406	3757	-3.201	236	2170	335	3422	49297	416491	16.700	228.000	0	0	0
3	8	5	"yijC"	"STM4127"	12230	43280	110	124	282	414	146	75	75	92	112	121	38	30	0	222	1008	1996	198	49	49	110	431	391	40	33	0	0.283	0.216	0.211	0.307	3.265	0.199	0.905	80	352	100	222	1166	-1.820	49	173	207	959	22553	80655	1.696	2.084	0	0	0
3	9	5	""	"STM4080"	12410	43280	130	384	997	1456	146	76	76	88	95	107	67	56	0	701	2323	3767	162	48	48	92	363	394	58	49	0	0.472	0.405	0.420	0.471	2.016	0.379	0.933	120	500	100	961	3196	-1.084	308	653	921	2275	119670	278716	9.568	6.146	0	0	0
3	10	5	"sbp"	"STM4063"	12610	43280	120	111	131	71	54	76	76	78	21	26	60	44	0	1462	2962	3921	132	47	47	49	13	26	100	98	0	0.025	0.019	0.022	0.025	2.969	0.016	0.723	120	403	100	1450	2970	-5.337	35	1415	55	2915	15697	355417	2.524	224.077	0	0	0
3	11	5	""	"STM4051"	12780	43290	130	89	110	65	59	78	78	82	32	39	26	15	0	733	2438	4528	185	47	47	51	19	37	97	90	0	0.016	0.013	0.020	0.024	3.813	0.013	0.548	120	364	100	697	2423	-5.963	11	686	32	2391	13241	292526	0.875	125.632	0	0	0
3	12	5	"fdhD"	"STM4038"	12950	43280	120	112	178	150	84	78	78	85	50	58	40	30	0	331	1252	1866	149	47	47	73	225	308	51	42	0	0.120	0.083	0.100	0.121	2.835	0.075	0.810	120	375	100	318	1305	-3.062	34	284	100	1205	21352	150198	1.860	5.240	0	0	0
3	13	5	"rplQ"	"STM3414"	13140	43280	120	230	711	1382	194	79	79	86	48	55	68	55	0	291	1208	2529	209	48	48	79	246	311	50	40	0	0.621	0.545	0.552	0.505	2.272	0.536	0.926	120	400	100	394	1792	-0.686	151	243	632	1160	85322	145017	13.021	4.589	0	0	0
3	14	5	"rpmD"	"STM3422"	13320	43280	120	372	775	1660	214	80	80	82	19	23	99	97	0	400	819	1596	194	47	47	49	10	20	100	100	0	0.827	0.900	0.837	0.824	1.730	1.023	0.915	120	408	100	645	1467	-0.274	292	353	695	772	92979	98285	36.474	77.000	0	0	0
3	15	5	"rplX"	"STM3429"	13500	43280	130	470	1119	1784	159	82	82	83	18	21	99	95	0	285	666	1005	150	47	47	49	9	18	98	95	0	1.630	1.675	1.587	1.701	1.752	1.792	0.931	120	401	100	626	1656	0.705	388	238	1037	619	134261	79916	57.556	68.556	0	0	0
3	16	5	"rplP"	"STM3433"	13670	43280	130	975	1833	2588	141	85	85	87	22	25	99	98	0	787	1447	2049	141	48	48	52	34	65	98	95	0	1.204	1.249	1.213	1.290	1.575	1.231	0.936	120	380	100	1629	3147	0.268	890	739	1748	1399	219929	173688	79.364	41.029	0	0	0
3	17	5	"rplB"	"STM3437"	13850	43280	130	1176	1420	1132	79	86	86	93	47	50	99	97	0	1948	2312	1885	81	49	49	61	93	152	99	95	0	0.574	0.589	0.580	0.607	1.498	0.561	0.890	120	405	100	2989	3597	-0.801	1090	1899	1334	2263	170415	277382	28.234	24.204	0	0	0
3	18	5	"yheN"	"STM3451"	14030	43270	120	218	239	98	41	83	83	90	47	52	95	70	0	1363	1520	735	48	49	49	59	89	150	99	99	0	0.103	0.106	0.101	0.099	1.601	0.106	0.800	120	392	100	1449	1627	-3.283	135	1314	156	1471	28628	182351	3.170	16.416	0	0	0
3	19	5	""	"STM4465"	14200	43270	120	109	121	54	44	81	81	90	65	72	16	6	0	2434	3061	2550	83	49	49	75	215	286	98	90	0	0.012	0.013	0.013	0.012	2.711	0.015	0.479	120	395	100	2413	3052	-6.412	28	2385	40	3012	14527	367324	0.477	13.888	0	0	0
3	20	5	"idnR"	"STM4481"	14380	43270	120	135	170	104	61	82	82	90	65	72	45	20	0	1952	2788	3063	109	48	48	81	221	272	94	85	0	0.028	0.032	0.029	0.031	2.057	0.033	0.546	120	414	100	1957	2828	-5.167	53	1904	88	2740	20435	334515	1.231	12.249	0	0	0
3	21	5	"yjiG"	"STM4513"	14560	43260	130	275	786	1308	166	85	85	88	26	29	75	70	0	390	1539	2724	176	49	49	62	75	120	71	62	0	0.557	0.470	0.459	0.529	2.407	0.465	0.904	120	409	100	531	2191	-0.844	190	341	701	1490	94261	184675	26.846	19.693	0	0	0
3	22	5	"yjjI"	"STM4566"	14730	43270	120	135	178	121	67	83	83	87	24	27	70	54	0	2431	4131	4970	120	50	50	55	22	40	100	99	0	0.022	0.023	0.024	0.024	2.523	0.022	0.826	120	406	100	2433	4176	-5.517	52	2381	95	4081	21393	495738	3.792	185.273	0	0	0
3	23	5	"sthA"	"STM4594"	14920	43260	120	121	136	65	47	80	80	82	20	24	65	50	0	1622	3208	3416	106	48	48	50	10	20	99	97	0	0.026	0.018	0.019	0.021	2.660	0.017	0.694	120	435	100	1615	3216	-5.263	41	1574	56	3160	16322	384923	2.700	315.800	0	0	0
3	24	5	""	"STM3736"	15090	43270	130	174	192	90	46	76	76	78	19	24	93	85	0	3490	3932	2903	73	48	48	50	11	22	100	100	0	0.028	0.030	0.031	0.032	1.619	0.028	0.837	120	553	100	3540	4000	-5.134	98	3442	116	3884	23093	471782	6.000	352.909	0	0	0
3	1	6	"gntT"	"STM3512"	11000	43470	120	137	151	56	37	75	75	77	18	23	90	79	0	3447	3771	2338	61	48	48	51	17	33	100	99	0	0.018	0.020	0.020	0.019	1.842	0.020	0.771	120	524	100	3461	3799	-5.777	62	3399	76	3723	18091	452536	4.111	218.824	0	0	0
3	2	6	"sspB"	"STM3341"	11180	43460	120	446	1033	1444	139	78	78	80	19	23	96	94	0	618	1271	1912	150	47	47	48	8	16	99	99	0	0.644	0.780	0.789	0.822	1.687	0.753	0.929	120	413	100	939	2179	-0.634	368	571	955	1224	124008	152528	50.158	152.875	0	0	0
3	3	6	"yhcH"	"STM3335"	11360	43470	120	879	1142	928	81	74	74	77	19	24	100	100	0	1645	2161	1860	86	48	48	49	8	16	100	99	0	0.504	0.505	0.513	0.517	1.395	0.495	0.960	120	430	100	2402	3181	-0.988	805	1597	1068	2113	137007	259297	56.053	264.000	0	0	0
3	4	6	"yrbB"	"STM3309"	11540	43470	130	675	875	854	97	79	79	104	260	250	78	55	0	782	1006	1009	100	50	50	83	227	273	85	65	0	0.814	0.833	0.813	0.801	1.498	0.877	0.914	120	429	100	1328	1752	-0.297	596	732	796	956	104984	120746	2.965	4.066	0	0	0
3	5	6	"folP"	"STM3295"	11710	43460	120	335	349	158	45	84	84	114	283	248	40	5	0	3011	3302	2022	61	53	53	102	299	293	98	97	0	0.085	0.082	0.084	0.082	1.622	0.088	0.292	120	379	100	3209	3514	-3.559	251	2958	265	3249	41882	396201	0.830	10.702	0	0	0
3	6	6	"mtr"	"STM3279"	11890	43450	120	134	156	74	47	80	80	87	66	75	38	15	0	3696	4741	3605	76	50	50	70	181	258	99	99	0	0.015	0.016	0.016	0.014	2.135	0.017	0.778	120	392	100	3700	4767	-6.077	54	3646	76	4691	18701	568911	1.045	25.807	0	0	0
3	7	6	"yghA"	"STM3157"	12070	43450	120	4739	8194	10577	129	83	83	88	30	34	100	100	0	656	1019	1331	130	48	48	52	20	38	100	92	0	7.658	8.353	8.936	8.569	1.475	8.327	0.943	120	383	100	5264	9082	2.937	4656	608	8111	971	983301	122270	270.200	48.350	0	0	0
3	8	6	""	"STM3129"	12240	43450	120	169	197	121	61	81	81	95	89	93	49	18	0	2381	3119	3044	97	49	49	102	401	393	87	78	0	0.038	0.038	0.038	0.037	1.877	0.039	0.657	120	408	100	2420	3186	-4.728	88	2332	116	3070	23663	374302	1.146	7.524	0	0	0
3	9	6	"yqgF"	"STM3097"	12420	43450	120	102	168	212	126	78	78	83	31	37	45	33	0	520	1658	3310	199	48	48	58	98	168	75	66	0	0.051	0.056	0.054	0.059	2.743	0.061	0.921	120	453	100	496	1700	-4.298	24	472	90	1610	20216	198901	2.742	16.327	0	0	0
3	10	6	"galP"	"STM3091"	12600	43460	130	1031	2457	4134	168	80	80	102	199	195	72	64	0	880	2244	3864	172	47	47	112	703	627	51	40	0	1.142	1.082	1.109	1.123	1.804	1.083	0.946	120	451	100	1784	4574	0.191	951	833	2377	2197	294891	269287	11.834	3.033	0	0	0
3	11	6	""	"STM3071"	12780	43450	120	104	153	180	117	77	77	80	22	27	54	30	0	483	1428	2836	198	47	47	49	13	26	96	85	0	0.062	0.055	0.063	0.073	3.303	0.060	0.918	120	366	100	463	1457	-4.013	27	436	76	1381	18404	171322	3.318	106.077	0	0	0
3	12	6	"bglA"	"STM3051"	12960	43450	120	188	310	330	106	76	76	78	19	24	93	85	0	1732	3601	5043	140	46	46	47	8	17	100	100	0	0.066	0.066	0.069	0.066	1.660	0.062	0.890	120	415	100	1798	3789	-3.912	112	1686	234	3555	37146	432106	12.211	444.250	0	0	0
3	13	6	""	"STM1301"	13140	43450	130	162	233	208	89	78	78	80	19	23	87	71	0	540	1090	1452	133	47	47	49	10	20	100	98	0	0.170	0.149	0.157	0.158	2.138	0.139	0.918	120	403	100	577	1198	-2.553	84	493	155	1043	27965	130745	8.053	104.100	0	0	0
3	14	6	""	"STM1328"	13310	43450	120	298	568	710	125	83	83	84	21	25	90	84	0	1056	2689	3866	143	49	49	54	38	70	100	96	0	0.214	0.184	0.184	0.182	1.662	0.180	0.961	120	355	100	1222	3125	-2.228	215	1007	485	2640	68159	322724	23.048	69.342	0	0	0
3	15	6	""	"STM1368"	13490	43450	120	147	230	213	92	82	82	84	21	25	80	63	0	2121	5266	7789	147	49	49	56	40	71	100	99	0	0.031	0.028	0.032	0.030	1.998	0.026	0.907	120	376	100	2137	5365	-4.994	65	2072	148	5217	27636	631935	6.952	130.250	0	0	0
3	16	6	"ydhC"	"STM1428"	13670	43450	130	122	204	201	98	81	81	85	23	27	60	48	0	851	2543	4315	169	48	48	54	41	75	91	84	0	0.051	0.049	0.057	0.070	2.668	0.045	0.901	120	385	100	844	2618	-4.292	41	803	123	2495	24439	305141	5.174	60.707	0	0	0
3	17	6	"slyB"	"STM1445"	13840	43450	130	1601	5749	11371	197	82	82	86	25	29	100	99	0	298	1263	2951	233	47	47	51	37	72	80	70	0	6.052	4.660	6.002	6.028	1.699	4.141	0.896	120	379	100	1770	6883	2.597	1519	251	5667	1216	689919	151598	226.520	32.757	0	0	0
3	18	6	"ydgQ"	"STM1454"	14010	43450	130	146	195	167	85	80	80	83	22	26	77	61	0	975	1733	2458	141	47	47	48	8	16	100	100	0	0.071	0.068	0.072	0.069	2.168	0.064	0.879	120	404	100	994	1801	-3.814	66	928	115	1686	23450	207984	5.091	210.625	0	0	0
3	19	6	""	"STM3558"	14200	43450	120	170	250	264	105	80	80	83	20	24	87	76	0	915	1445	2041	141	47	47	49	12	24	100	100	0	0.104	0.122	0.120	0.112	1.970	0.122	0.910	120	419	100	958	1568	-3.270	90	868	170	1398	29972	173369	8.350	116.333	0	0	0
3	20	6	"yhhF"	"STM3572"	14380	43450	130	135	167	105	62	81	81	83	21	25	74	57	0	1336	1998	2163	108	47	47	49	13	26	100	100	0	0.042	0.044	0.044	0.044	2.131	0.047	0.840	120	439	100	1343	2037	-4.577	54	1289	86	1951	20003	239730	4.000	149.923	0	0	0
3	21	6	"yhhP"	"STM3578"	14560	43440	130	118	169	158	93	83	83	85	27	31	57	38	0	416	1042	1794	172	48	48	53	22	41	97	89	0	0.095	0.087	0.095	0.100	3.001	0.075	0.690	120	435	100	403	1080	-3.394	35	368	86	994	20283	125099	3.111	44.955	0	0	0
3	22	6	"acpT"	"STM3583"	14730	43450	120	254	456	806	176	82	82	85	28	32	93	85	0	1080	1821	2938	161	50	50	56	26	46	100	100	0	0.167	0.211	0.174	0.177	1.688	0.194	0.511	120	400	100	1202	2145	-2.582	172	1030	374	1771	54713	218503	13.250	67.885	0	0	0
3	23	6	"uspB"	"STM3590"	14910	43440	130	293	3256	8708	267	81	81	83	22	26	94	85	0	127	812	2038	250	49	49	52	16	30	71	60	0	2.718	4.161	4.098	4.491	2.151	4.295	0.985	120	410	100	290	3938	1.443	212	78	3175	763	390742	97438	144.227	47.500	0	0	0
3	24	6	""	"STM3599"	15080	43450	120	170	219	185	84	77	77	79	20	25	93	84	0	3604	5096	5532	108	48	48	51	19	37	100	100	0	0.026	0.028	0.027	0.026	1.786	0.027	0.726	120	463	100	3649	5190	-5.257	93	3556	142	5048	26251	611513	7.000	265.526	0	0	0
3	1	7	"dsdA"	"STM3802"	10990	43630	110	377	483	311	64	76	76	78	17	21	100	100	0	4110	5436	4414	81	46	46	52	63	121	100	100	0	0.074	0.076	0.076	0.076	1.214	0.071	0.935	80	504	100	4365	5797	-3.755	301	4064	407	5390	38673	434857	23.824	85.460	0	0	0
3	2	7	"ibpB"	"STM3808"	11190	43640	120	241	487	582	119	78	78	79	18	22	86	79	0	506	1296	1840	141	47	47	54	64	118	80	74	0	0.355	0.327	0.333	0.348	2.090	0.314	0.932	120	490	100	622	1658	-1.494	163	459	409	1249	58387	155497	22.667	19.406	0	0	0
3	3	7	"ccmE"	"STM2250"	11360	43650	120	123	201	195	97	75	75	77	18	23	74	55	0	559	1549	2334	150	47	47	49	12	24	99	99	0	0.094	0.084	0.087	0.087	2.040	0.079	0.896	120	449	100	560	1628	-3.415	48	512	126	1502	24101	185872	6.889	125.000	0	0	0
3	4	7	"torA"	"STM3822"	11530	43640	110	1084	1341	840	62	79	79	86	38	44	100	100	0	5727	6151	2475	40	49	49	95	332	349	100	100	0	0.177	0.207	0.174	0.180	1.458	0.218	0.815	80	404	100	6683	7364	-2.498	1005	5678	1262	6102	107278	492068	33.026	18.241	0	0	0
3	5	7	"dgoA"	"STM3828"	11710	43640	120	281	299	131	43	81	81	93	70	75	92	70	0	3255	3483	1767	50	52	52	113	354	313	100	99	0	0.062	0.064	0.064	0.061	1.401	0.064	0.765	120	459	100	3403	3649	-4.001	200	3203	218	3431	35924	417914	2.943	9.520	0	0	0
3	6	7	""	"STM3832"	11890	43640	120	229	329	328	99	76	76	83	63	75	88	55	0	3285	4314	2857	66	49	49	66	171	259	99	99	0	0.047	0.059	0.042	0.046	1.875	0.074	0.705	120	442	100	3389	4518	-4.403	153	3236	253	4265	39445	517629	3.905	24.842	0	0	0
3	7	7	"rluA"	"STM0095"	12060	43630	110	267	383	374	97	82	82	86	30	34	100	98	0	1943	3080	3404	110	48	48	65	106	163	100	100	0	0.098	0.099	0.093	0.095	1.316	0.099	0.892	80	440	100	2080	3333	-3.357	185	1895	301	3032	30639	246376	9.900	28.443	0	0	0
3	8	7	"yabK"	"STM0107"	12240	43610	90	110	121	61	50	83	83	88	36	40	34	21	0	329	492	486	98	49	49	83	145	174	61	50	0	0.096	0.086	0.097	0.130	4.244	0.091	0.485	52	343	100	307	481	-3.374	27	280	38	443	6282	25592	0.917	2.821	0	0	0
3	9	7	"ftsL"	"STM0121"	12420	43640	110	632	887	850	95	81	81	121	249	205	76	57	0	994	1516	1581	104	49	49	170	795	467	60	25	0	0.583	0.549	0.509	0.527	1.403	0.512	0.926	80	478	100	1496	2273	-0.778	551	945	806	1467	70935	121299	3.076	1.693	0	0	0
3	10	7	"murG"	"STM0128"	12620	43620	110	208	556	890	160	82	82	128	268	209	31	20	0	334	1343	2413	179	48	48	180	853	473	30	18	0	0.441	0.366	0.346	0.375	1.761	0.354	0.945	80	414	100	412	1769	-1.183	126	286	474	1295	44454	107431	1.597	1.363	0	0	0
3	11	7	"mutT"	"STM0137"	12780	43630	120	247	382	449	117	79	79	81	19	23	96	88	0	1100	1947	2445	125	47	47	49	13	26	100	100	0	0.160	0.159	0.154	0.151	1.707	0.167	0.882	120	433	100	1221	2203	-2.648	168	1053	303	1900	45862	233684	15.842	146.000	0	0	0
3	12	7	""	"STM0149"	12950	43630	110	133	146	57	39	78	78	80	19	23	87	62	0	3647	3635	1406	38	46	46	57	91	159	100	100	0	0.015	0.019	0.017	0.015	2.140	0.022	0.509	80	421	100	3656	3657	-6.033	55	3601	68	3589	11645	290806	3.474	39.319	0	0	0
3	13	7	""	"STM1548"	13140	43630	130	538	826	882	106	78	78	80	19	23	100	99	0	1840	2676	2794	104	48	48	58	86	148	100	100	0	0.257	0.285	0.272	0.268	1.358	0.299	0.942	120	469	100	2252	3376	-1.962	460	1792	748	2628	99115	321100	39.263	30.442	0	0	0
3	14	7	""	"STM1552"	13310	43620	130	175	227	161	70	79	79	82	24	29	89	69	0	1823	2868	3090	107	49	49	54	36	66	100	100	0	0.054	0.053	0.051	0.049	1.779	0.050	0.890	120	408	100	1870	2967	-4.208	96	1774	148	2819	27259	344186	6.042	78.167	0	0	0
3	15	7	""	"STM1557"	13480	43630	130	186	279	324	116	80	80	82	23	28	93	85	0	2790	4192	4617	110	48	48	56	43	76	99	99	0	0.039	0.048	0.041	0.040	1.718	0.055	0.754	120	432	100	2848	4343	-4.693	106	2742	199	4144	33494	503056	8.565	96.186	0	0	0
3	16	7	"rpsV"	"STM1565"	13660	43620	120	1561	3884	7320	188	79	79	80	19	23	100	100	0	98	167	228	136	47	47	52	30	57	66	41	0	29.059	31.708	31.534	30.334	2.026	33.547	0.911	120	448	100	1533	3925	4.861	1482	51	3805	120	466077	20010	200.211	3.833	0	0	0
3	17	7	"fdnH"	"STM1569"	13850	43630	120	126	169	133	78	80	80	82	19	23	67	55	0	940	2046	2705	132	46	46	48	20	41	100	99	0	0.051	0.045	0.046	0.049	2.556	0.044	0.803	120	433	100	940	2089	-4.281	46	894	89	2000	20299	245525	4.579	99.900	0	0	0
3	18	7	""	"STM1573"	14020	43620	130	101	150	121	80	79	79	81	18	22	55	42	0	369	1160	1928	166	47	47	48	9	18	100	95	0	0.068	0.064	0.080	0.104	3.087	0.056	0.801	120	424	100	344	1184	-3.871	22	322	71	1113	17962	139233	3.833	123.556	0	0	0
3	19	7	"yciL"	"STM1719"	14190	43630	120	247	402	443	110	81	81	82	19	23	96	91	0	1400	2416	3103	128	48	48	50	14	28	100	100	0	0.123	0.136	0.131	0.127	1.696	0.135	0.897	120	412	100	1518	2689	-3.026	166	1352	321	2368	48298	289876	16.842	169.000	0	0	0
3	20	7	""	"STM1733"	14370	43620	120	236	337	324	96	82	82	84	20	23	90	81	0	732	1095	1269	115	48	48	55	38	69	96	90	0	0.225	0.244	0.234	0.246	1.861	0.246	0.941	120	425	100	838	1302	-2.151	154	684	255	1047	40475	131412	12.650	27.368	0	0	0
3	21	7	""	"STM1741"	14550	43630	130	195	292	321	109	83	83	97	141	145	40	23	0	1511	2483	3304	133	49	49	62	79	127	99	99	0	0.077	0.086	0.083	0.083	1.740	0.083	0.830	120	485	100	1574	2643	-3.706	112	1462	209	2434	35004	297933	1.383	30.646	0	0	0
3	22	7	"purU"	"STM1756"	14730	43630	120	536	651	422	64	81	81	85	28	32	97	97	0	2268	2800	1851	66	51	51	60	32	53	99	99	0	0.205	0.207	0.207	0.201	1.430	0.205	0.920	120	411	100	2672	3319	-2.285	455	2217	570	2749	78149	336045	20.214	85.625	0	0	0
3	23	7	"ychN"	"STM1769"	14900	43620	120	279	351	240	68	80	80	85	28	32	96	89	0	692	926	806	87	49	49	55	26	47	100	100	0	0.309	0.309	0.310	0.304	1.543	0.270	0.860	120	375	100	842	1148	-1.692	199	643	271	877	42139	111066	9.500	33.500	0	0	0
3	24	7	"pth"	"STM1783"	15080	43620	140	176	275	282	102	75	75	78	24	30	82	71	0	830	1516	1967	129	47	47	49	16	32	98	98	0	0.129	0.136	0.138	0.140	1.988	0.136	0.921	156	615	100	884	1669	-2.955	101	783	200	1469	42961	236487	8.208	91.688	0	0	0
3	1	8	"yfbK"	"STM2315"	11000	43830	110	310	316	63	19	77	77	82	41	50	100	100	0	13259	13168	2610	19	48	48	74	194	262	100	100	0	0.018	0.018	0.018	0.018	1.221	0.018	0.800	80	546	100	13444	13359	-5.825	233	13211	239	13120	25278	1053432	5.707	67.495	0	0	0
3	2	8	"nuoI"	"STM2321"	11180	43830	110	3173	3206	627	19	77	77	80	43	53	100	100	0	4748	4826	1019	21	49	49	58	75	129	100	100	0	0.659	0.655	0.667	0.657	1.094	0.649	0.988	80	461	100	7795	7906	-0.602	3096	4699	3129	4777	256500	386084	72.698	63.573	0	0	0
3	3	8	""	"STM2332"	11350	43830	110	490	530	157	29	78	78	79	18	22	100	100	0	4695	5048	1522	30	48	48	51	23	45	100	100	0	0.089	0.090	0.091	0.090	1.166	0.090	0.963	80	420	100	5059	5452	-3.496	412	4647	452	5000	42389	403879	25.056	217.261	0	0	0
3	4	8	""	"STM2336"	11530	43830	110	1404	1456	385	26	80	80	87	38	43	100	100	0	2928	3060	844	27	48	48	90	307	341	100	100	0	0.460	0.457	0.461	0.457	1.102	0.456	0.981	80	466	100	4204	4388	-1.121	1324	2880	1376	3012	116481	244783	36.026	9.674	0	0	0
3	5	8	""	"STM2342"	11700	43820	110	1180	1189	208	17	78	78	85	37	43	100	100	0	7573	7583	1154	15	48	48	75	84	112	100	100	0	0.146	0.147	0.148	0.147	1.101	0.146	0.980	80	415	100	8627	8646	-2.772	1102	7525	1111	7535	95126	606618	29.838	89.381	0	0	0
3	6	8	"yfcF"	"STM2348"	11880	43820	120	1796	1736	520	29	77	77	79	22	27	100	99	0	5504	5204	1538	29	48	48	51	16	31	100	100	0	0.315	0.322	0.319	0.320	1.178	0.321	0.983	120	463	100	7175	6815	-1.666	1719	5456	1659	5156	208265	624433	75.318	322.063	0	0	0
3	7	8	"sseB"	"STM2535"	12040	43810	110	354	432	250	57	77	77	83	33	39	100	98	0	3024	3783	2406	63	49	49	83	240	289	100	98	0	0.093	0.095	0.094	0.093	1.243	0.095	0.947	80	438	100	3252	4089	-3.425	277	2975	355	3734	34588	302627	10.576	15.417	0	0	0
3	8	8	""	"STM2552"	12230	43800	110	246	278	127	45	77	77	81	31	38	100	98	0	3772	4360	2475	56	49	49	87	220	252	100	100	0	0.045	0.047	0.045	0.045	1.320	0.046	0.910	80	475	100	3892	4512	-4.461	169	3723	201	4311	22209	348812	6.355	19.423	0	0	0
3	9	8	"yfhA"	"STM2562"	12400	43810	120	375	711	852	119	79	79	84	53	63	96	88	0	2072	4057	5002	123	48	48	57	60	105	99	99	0	0.146	0.158	0.147	0.146	1.422	0.164	0.960	120	513	100	2320	4641	-2.774	296	2024	632	4009	85376	486866	11.830	66.667	0	0	0
3	10	8	"yfhB"	"STM2569"	12600	43810	110	567	1114	1448	129	78	78	92	113	122	68	61	0	990	1809	2357	130	47	47	82	275	335	66	53	0	0.519	0.588	0.589	0.592	1.430	0.602	0.969	80	499	100	1432	2798	-0.947	489	943	1036	1762	89122	144736	9.044	6.280	0	0	0
3	11	8	""	"STM2586"	12770	43800	110	336	381	189	49	77	77	79	20	25	100	100	0	4417	4898	2396	48	47	47	53	42	79	100	100	0	0.059	0.063	0.060	0.060	1.273	0.065	0.929	80	432	100	4629	5155	-4.077	259	4370	304	4851	30446	391827	15.100	115.357	0	0	0
3	12	8	""	"STM2592"	12940	43810	110	280	279	65	23	78	78	79	20	25	100	98	0	6246	5978	1532	25	47	47	65	136	209	100	100	0	0.033	0.034	0.034	0.033	1.243	0.034	0.927	80	456	100	6401	6132	-4.940	202	6199	201	5931	22314	478271	10.000	43.478	0	0	0
3	13	8	"yhbO"	"STM3269"	13130	43810	120	6837	6638	3569	53	78	78	81	20	24	99	99	0	1056	1052	564	53	48	48	60	118	196	95	95	0	6.705	6.534	6.511	6.486	1.327	6.626	0.956	120	476	100	7767	7564	2.745	6759	1008	6560	1004	796545	126237	327.850	8.407	0	0	0
3	14	8	"yhbW"	"STM3276"	13310	43810	120	1988	1886	679	36	80	80	83	22	26	99	99	0	6740	6477	2377	36	48	48	50	13	26	100	100	0	0.285	0.281	0.280	0.279	1.226	0.279	0.985	120	437	100	8600	8235	-1.810	1908	6692	1806	6429	226282	777226	81.955	494.385	0	0	0
3	15	8	"nlpI"	"STM3281"	13490	43810	120	8998	8458	2463	29	80	80	83	23	27	100	100	0	7957	7495	2099	28	48	48	52	25	48	100	100	0	1.128	1.125	1.125	1.108	1.186	1.131	0.990	120	427	100	16827	15825	0.173	8918	7909	8378	7447	1015011	899394	364.130	297.720	0	0	0
3	16	8	""	"STM3291"	13650	43810	110	399	416	93	22	80	80	83	22	26	100	100	0	8187	8458	1925	22	47	47	66	139	210	100	100	0	0.039	0.040	0.040	0.040	1.155	0.040	0.952	80	425	100	8459	8747	-4.673	319	8140	336	8411	33298	676627	15.136	60.374	0	0	0
3	17	8	"yhbE"	"STM3302"	13830	43810	110	427	464	177	38	80	80	82	20	24	100	100	0	1965	2193	926	42	47	47	64	135	210	100	100	0	0.181	0.179	0.175	0.176	1.214	0.176	0.948	80	443	100	2265	2530	-2.467	347	1918	384	2146	37123	175448	19.100	15.770	0	0	0
3	18	8	"nlp"	"STM3306"	14010	43800	110	109	126	58	46	78	78	80	18	22	66	41	0	1217	1818	1662	91	47	47	51	29	56	100	100	0	0.026	0.027	0.027	0.023	2.640	0.026	0.653	80	439	100	1201	1819	-5.238	31	1170	48	1771	10091	145445	2.556	60.931	0	0	0
3	19	8	""	"STM0716"	14190	43810	120	285	278	75	26	82	82	83	19	22	96	95	0	6363	5937	2171	36	49	49	55	39	70	99	99	0	0.032	0.033	0.033	0.036	1.858	0.033	0.925	120	466	100	6517	6084	-4.959	203	6314	196	5888	33324	712454	10.263	150.821	0	0	0
3	20	8	""	"STM0722"	14360	43800	110	96	107	43	40	82	82	83	19	22	42	26	0	1294	3012	3826	127	48	48	58	57	98	100	100	0	0.011	0.008	0.011	0.012	3.283	0.008	0.429	80	407	100	1260	2989	-6.476	14	1246	25	2964	8541	240963	1.263	51.825	0	0	0
3	21	8	""	"STM0731"	14530	43800	110	3903	4439	2220	50	82	82	101	152	150	100	100	0	2333	2556	1168	45	48	48	70	101	144	100	100	0	1.672	1.737	1.705	1.715	1.143	1.786	0.969	80	455	100	6106	6865	0.742	3821	2285	4357	2508	355106	204481	28.539	24.614	0	0	0
3	22	8	"ybgE"	"STM0743"	14730	43800	110	223	237	90	37	81	81	101	156	154	35	7	0	2085	2310	1120	48	49	49	67	94	140	100	100	0	0.070	0.069	0.067	0.067	1.348	0.068	0.816	80	435	100	2178	2417	-3.842	142	2036	156	2261	18952	184823	0.872	23.862	0	0	0
3	23	8	"pal"	"STM0749"	14900	43800	120	5061	5366	3140	58	80	80	85	27	31	98	98	0	1956	2059	1130	54	49	49	53	26	49	98	98	0	2.612	2.630	2.629	2.579	1.267	2.709	0.965	120	441	100	6888	7296	1.385	4981	1907	5286	2010	643922	247093	195.593	77.154	0	0	0
3	24	8	"ybgS"	"STM0759"	15080	43800	120	11662	12447	7314	58	79	79	87	39	44	100	100	0	636	684	396	57	47	47	48	9	18	100	99	0	19.666	19.416	19.468	19.554	1.278	19.644	0.945	120	509	100	12172	13005	4.298	11583	589	12368	637	1493628	82123	316.923	70.667	0	0	0
3	1	9	"mdfA"	"STM0866"	11000	44010	110	580	601	127	21	75	75	77	18	23	100	100	0	16072	16607	2768	16	48	48	62	146	235	100	100	0	0.032	0.032	0.031	0.031	1.169	0.031	0.955	80	483	100	16529	17085	-4.988	505	16024	526	16559	48103	1328583	29.111	113.322	0	0	0
3	2	9	"ybjC"	"STM0873"	11170	44010	110	281	336	176	52	75	75	78	19	24	100	100	0	1781	2267	1457	64	48	48	50	11	22	100	100	0	0.119	0.118	0.116	0.116	1.316	0.117	0.921	80	426	100	1939	2480	-3.073	206	1733	261	2219	26882	181396	13.579	201.545	0	0	0
3	3	9	"ybjO"	"STM0881"	11340	43990	110	1009	1079	253	23	78	78	80	19	23	100	100	0	8640	8841	1680	19	49	49	54	49	90	100	100	0	0.108	0.114	0.111	0.113	1.155	0.113	0.961	80	453	100	9522	9793	-3.206	931	8591	1001	8792	86300	707266	52.579	179.327	0	0	0
3	4	9	"artI"	"STM0890"	11520	44000	110	3924	3969	660	16	78	78	82	27	32	100	100	0	7156	7330	1301	17	49	49	59	71	120	100	100	0	0.541	0.534	0.540	0.534	1.092	0.528	0.981	80	466	100	10953	11172	-0.886	3846	7107	3891	7281	317517	586368	143.963	102.408	0	0	0
3	5	9	""	"STM0895"	11710	43990	110	1231	1721	1368	79	77	77	81	27	33	100	100	0	7619	9399	5284	56	48	48	56	53	94	100	100	0	0.152	0.176	0.166	0.159	1.389	0.184	0.818	80	491	100	8725	10995	-2.714	1154	7571	1644	9351	137693	751904	60.741	176.283	0	0	0
3	6	9	""	"STM0900"	11890	44000	110	215	242	120	49	77	77	79	20	25	100	92	0	4875	5174	1933	37	49	49	94	269	286	100	100	0	0.029	0.032	0.027	0.027	1.658	0.035	0.768	80	459	100	4964	5290	-5.128	138	4826	165	5125	19394	413894	8.150	18.885	0	0	0
3	7	9	""	"STM1034"	12070	43980	90	156	225	161	71	76	76	81	23	28	69	57	0	1232	3396	3654	107	51	51	119	321	269	86	69	0	0.068	0.045	0.046	0.047	2.720	0.042	0.875	52	348	100	1261	3494	-3.884	80	1181	149	3345	11686	176567	6.261	10.209	0	0	0
3	8	9	""	"STM1038"	12240	43990	120	291	319	172	53	79	79	81	19	23	95	94	0	6662	6995	3890	55	49	49	54	68	125	99	99	0	0.032	0.035	0.033	0.033	1.572	0.036	0.815	120	497	100	6825	7186	-4.963	212	6613	240	6946	38324	839367	12.526	102.074	0	0	0
3	9	9	"aceA"	"STM4184"	12400	43990	110	23398	24422	6519	26	80	80	285	1487	521	100	100	0	12447	12615	3309	26	49	49	163	790	484	100	100	0	1.881	1.937	1.927	1.948	1.172	1.945	0.982	80	419	100	35716	36908	0.911	23318	12398	24342	12566	1953742	1009169	16.232	15.762	0	0	0
3	10	9	""	"STM4195"	12600	44000	100	151	165	80	48	79	79	280	1493	533	0	0	0	1438	1740	1331	76	50	50	156	767	491	67	48	0	0.052	0.051	0.051	0.048	1.871	0.051	0.796	80	411	100	1460	1776	-4.269	72	1388	86	1690	13199	139194	-0.077	2.065	0	0	0
3	11	9	""	"STM4199"	12760	43990	110	251	264	81	30	79	79	82	26	31	100	98	0	4664	4943	1875	37	49	49	114	474	415	100	100	0	0.037	0.038	0.038	0.037	1.310	0.037	0.913	80	447	100	4787	5079	-4.746	172	4615	185	4894	21126	395434	7.000	10.188	0	0	0
3	12	9	""	"STM4203"	12950	44000	120	102	113	44	38	78	78	81	25	30	46	28	0	1198	1319	980	74	49	49	111	454	409	81	57	0	0.021	0.028	0.034	0.030	2.670	0.030	0.448	120	516	100	1173	1305	-5.581	24	1149	35	1270	13589	158311	1.280	2.661	0	0	0
3	13	9	"pduA"	"STM2038"	13120	43980	110	194	209	79	37	78	78	80	21	26	97	92	0	3580	3504	833	23	48	48	55	80	145	100	100	0	0.033	0.038	0.035	0.033	1.723	0.037	0.666	80	408	100	3648	3587	-4.928	116	3532	131	3456	16749	280315	6.143	43.113	0	0	0
3	14	9	"pduS"	"STM2053"	13300	43980	110	260	276	98	35	82	82	83	22	26	100	100	0	8499	8440	1355	16	48	48	68	187	275	100	100	0	0.021	0.023	0.019	0.021	1.743	0.021	0.652	80	408	100	8629	8586	-5.569	178	8451	194	8392	22113	675168	8.773	44.770	0	0	0
3	15	9	"stfC"	"STM0196"	13480	43990	120	204	209	62	29	81	81	83	22	26	95	91	0	8407	8052	2031	25	49	49	63	163	258	99	99	0	0.015	0.016	0.016	0.015	1.762	0.016	0.785	120	462	100	8481	8131	-6.086	123	8358	128	8003	25075	966223	5.727	49.012	0	0	0
3	16	9	"eutS"	"STM2470"	13660	43990	110	124	136	56	41	79	79	82	22	26	73	50	0	1666	2029	1158	57	49	49	60	119	198	100	100	0	0.028	0.029	0.028	0.025	1.943	0.029	0.596	80	427	100	1662	2037	-5.167	45	1617	57	1980	10863	162304	2.455	16.546	0	0	0
3	17	9	"pagK"	"STM1867"	13840	43990	120	683	928	797	85	78	78	80	19	23	99	98	0	451	547	431	78	47	47	49	8	16	99	98	0	1.498	1.700	1.705	1.670	1.376	1.792	0.963	120	469	100	1009	1350	0.583	605	404	850	500	111417	65618	44.632	62.250	0	0	0
3	18	9	"pefI"	"PSLT013"	14010	43980	110	257	277	105	37	80	80	82	21	25	100	100	0	3285	3314	919	27	48	48	53	31	58	100	100	0	0.055	0.060	0.058	0.056	1.426	0.059	0.773	80	432	100	3414	3463	-4.193	177	3237	197	3266	22128	265136	9.286	105.194	0	0	0
3	19	9	"traM"	"PSLT073"	14180	43980	110	269	296	134	45	80	80	83	20	24	100	98	0	6207	6128	1371	22	49	49	62	87	140	100	100	0	0.031	0.036	0.031	0.031	1.483	0.036	0.771	80	413	100	6347	6295	-5.026	189	6158	216	6079	23705	490262	10.650	69.724	0	0	0
3	20	9	"traC"	"PSLT088"	14360	43990	120	389	414	140	33	82	82	84	22	26	98	98	0	26621	27538	9284	33	49	49	61	83	136	100	100	0	0.012	0.012	0.012	0.012	1.310	0.012	0.949	120	518	100	26879	27821	-6.436	307	26572	332	27489	49641	3304600	15.000	331.048	0	0	0
3	21	9	""	"STM1623"	14540	43980	110	2905	2906	323	11	80	80	89	59	66	100	100	0	10826	10980	1263	11	48	48	70	224	320	100	100	0	0.262	0.259	0.261	0.259	1.052	0.255	0.983	80	447	100	13603	13758	-1.932	2825	10778	2826	10932	232459	878407	47.746	48.705	0	0	0
3	22	9	"fumB"	"STM4300"	14710	43980	110	817	837	133	15	80	80	88	45	51	100	100	0	14695	14784	1596	10	49	49	125	658	526	100	100	0	0.050	0.051	0.052	0.051	1.150	0.051	0.960	80	453	100	15383	15492	-4.313	737	14646	757	14735	66947	1182716	16.644	22.278	0	0	0
3	23	9	"phnB"	"STM4288"	14890	43980	110	6324	6365	692	10	81	81	102	147	144	100	100	0	7790	7837	997	12	49	49	129	659	510	100	100	0	0.806	0.807	0.807	0.809	1.083	0.811	0.981	80	455	100	13984	14072	-0.310	6243	7741	6284	7788	509219	626960	42.605	11.697	0	0	0
3	24	9	"nrfD"	"STM4280"	15080	43980	120	133	148	52	35	81	81	98	131	133	12	0	0	4550	5423	3608	66	48	48	69	209	302	99	98	0	0.012	0.012	0.013	0.012	1.831	0.011	0.077	120	588	100	4554	5442	-6.436	52	4502	67	5375	17705	650748	0.382	25.617	0	0	0
3	1	10	"mog"	"STM0008"	10990	44170	110	1389	1404	196	13	75	75	77	18	23	100	100	0	7004	6807	1001	14	51	51	56	25	44	100	100	0	0.189	0.197	0.194	0.197	1.112	0.195	0.974	80	497	100	8267	8085	-2.404	1314	6953	1329	6756	112338	544598	73.722	270.040	0	0	0
3	2	10	""	"STM0273"	11170	44170	110	157	173	71	41	75	75	78	20	25	97	91	0	3787	3893	819	21	49	49	55	28	50	100	100	0	0.022	0.025	0.021	0.021	1.936	0.026	0.357	80	439	100	3820	3942	-5.510	82	3738	98	3844	13811	311404	4.750	137.071	0	0	0
3	3	10	""	"STM0278"	11340	44180	110	149	160	57	35	76	76	78	19	24	93	81	0	3997	4107	947	23	49	49	59	48	81	100	100	0	0.018	0.021	0.019	0.017	2.206	0.019	0.517	80	478	100	4021	4142	-5.757	73	3948	84	4058	12775	328550	4.316	84.333	0	0	0
3	4	10	""	"STM0287"	11530	44170	110	148	157	54	34	77	77	80	21	26	90	76	0	2744	3041	1296	42	50	50	63	63	100	100	100	0	0.026	0.027	0.026	0.024	1.730	0.026	0.698	80	479	100	2765	3071	-5.246	71	2694	80	2991	12596	243270	3.667	47.270	0	0	0
3	5	10	""	"STM0296"	11710	44180	110	105	128	70	54	76	76	78	18	23	65	45	0	1613	1849	1101	59	48	48	51	14	27	100	100	0	0.019	0.029	0.029	0.026	2.394	0.030	0.427	80	465	100	1594	1853	-5.754	29	1565	52	1801	10246	147937	2.778	128.429	0	0	0
3	6	10	"ghmA"	"STM0310"	11890	44170	110	2188	2032	692	34	74	74	75	18	24	100	100	0	3857	3547	1142	32	48	48	50	12	24	100	100	0	0.555	0.560	0.560	0.551	1.120	0.566	0.981	80	439	100	5923	5457	-0.849	2114	3809	1958	3499	162572	283786	108.722	291.417	0	0	0
3	7	10	"ndh"	"STM1211"	12060	44170	110	498	598	373	62	74	74	76	19	25	100	100	0	2590	3155	2134	67	49	49	73	199	272	100	97	0	0.167	0.169	0.166	0.167	1.204	0.169	0.967	80	474	100	2965	3630	-2.583	424	2541	524	3106	47879	252394	27.474	15.487	0	0	0
3	8	10	"ycfV"	"STM1218"	12230	44170	110	716	721	161	22	77	77	79	19	24	100	100	0	6471	6510	1119	17	48	48	50	10	20	100	100	0	0.099	0.100	0.100	0.098	1.147	0.099	0.960	80	434	100	7062	7106	-3.329	639	6423	644	6462	57718	520793	33.789	646.000	0	0	0
3	9	10	"ymfB"	"STM1235"	12410	44160	110	312	312	76	24	79	79	160	903	564	0	0	0	1817	1871	583	31	49	49	112	629	561	100	86	0	0.132	0.128	0.127	0.127	1.228	0.123	0.905	80	467	100	2001	2055	-2.924	233	1768	233	1822	24975	149710	0.168	2.797	0	0	0
3	10	10	""	"STM1252"	12590	44160	110	469	484	145	29	77	77	80	20	25	100	100	0	6702	7063	2223	31	51	51	59	69	116	100	100	0	0.059	0.058	0.057	0.057	1.195	0.057	0.947	80	453	100	7043	7419	-4.085	392	6651	407	7012	38719	565038	20.200	101.507	0	0	0
3	11	10	""	"STM1265"	12770	44160	110	353	390	127	32	80	80	83	23	27	100	100	0	5271	5095	1165	22	51	51	93	394	423	100	100	0	0.052	0.061	0.056	0.059	1.392	0.061	0.821	80	467	100	5493	5354	-4.257	273	5220	310	5044	31183	407587	13.348	12.695	0	0	0
3	12	10	"yaoF"	"STM1275"	12950	44170	100	671	745	311	41	81	81	83	20	24	100	100	0	1966	2166	938	43	50	50	52	14	26	100	100	0	0.308	0.314	0.306	0.313	1.176	0.306	0.947	80	370	100	2506	2780	-1.699	590	1916	664	2116	59609	173249	33.100	151.000	0	0	0
3	13	10	"fumC"	"STM1469"	13130	44170	120	25313	23847	7673	32	81	81	84	21	25	100	100	0	15298	14207	4540	31	50	50	56	72	128	98	98	0	1.655	1.679	1.685	1.722	1.294	1.687	0.983	120	490	100	40480	37923	0.727	25232	15248	23766	14157	2861609	1704795	1131.571	196.542	0	0	0
3	14	10	"ydgI"	"STM1477"	13310	44160	120	1553	1597	678	42	82	82	85	21	24	99	99	0	18307	17020	4760	27	48	48	60	158	263	99	98	0	0.081	0.089	0.082	0.087	1.429	0.089	0.855	120	471	100	19730	18487	-3.634	1471	18259	1515	16972	191604	2042407	72.000	107.342	0	0	0
3	15	10	""	"STM1485"	13480	44160	110	527	591	224	37	82	82	83	19	22	100	100	0	3019	3324	1347	40	48	48	52	39	75	100	100	0	0.150	0.155	0.154	0.153	1.188	0.154	0.954	80	384	100	3416	3785	-2.739	445	2971	509	3276	47258	265917	26.737	83.897	0	0	0
3	16	10	""	"STM1490"	13650	44160	110	559	1631	7472	458	82	82	83	19	22	100	100	1	17847	17870	2825	15	50	50	67	188	280	100	100	0	0.027	0.087	0.026	0.031	1.999	0.121	0.051	80	447	100	18274	19369	-5.222	477	17797	1549	17820	130447	1429621	81.474	94.697	0	0	0
3	17	10	""	"STM1499"	13840	44160	120	796	799	120	15	82	82	84	23	27	100	100	0	22103	22050	3110	14	49	49	65	179	275	100	100	0	0.032	0.033	0.032	0.032	1.120	0.032	0.973	120	482	100	22768	22718	-4.949	714	22054	717	22001	95876	2645962	31.087	122.821	0	0	0
3	18	10	"wzzB"	"STM2079"	14010	44160	110	7567	7771	812	10	83	83	88	29	32	100	100	0	13675	14225	1763	12	49	49	58	70	120	100	100	0	0.549	0.542	0.549	0.543	1.075	0.546	0.979	80	432	100	21110	21864	-0.864	7484	13626	7688	14176	621711	1137975	264.931	202.386	0	0	0
3	19	10	"nxiA"	"STM2783"	14180	44160	110	932	956	208	21	81	81	84	22	26	100	100	0	12514	12187	2123	17	50	50	62	99	159	100	100	0	0.068	0.072	0.071	0.071	1.164	0.071	0.938	80	452	100	13315	13012	-3.872	851	12464	875	12137	76471	974977	39.636	122.475	0	0	0
3	20	10	"ygaF"	"STM2790"	14360	44160	100	12138	11681	1533	13	80	80	83	21	25	100	100	0	9373	9023	1210	13	49	49	52	19	36	100	100	0	1.293	1.293	1.287	1.294	1.073	1.290	0.985	80	388	100	21382	20575	0.371	12058	9324	11601	8974	934479	721865	552.286	472.158	0	0	0
3	21	10	"ygaP"	"STM2798"	14540	44160	110	688	704	194	27	81	81	86	28	32	100	100	0	3519	3568	974	27	49	49	66	220	333	100	100	0	0.175	0.177	0.178	0.176	1.150	0.174	0.958	80	448	100	4077	4142	-2.515	607	3470	623	3519	56285	285403	22.071	15.918	0	0	0
3	22	10	""	"STM4012"	14710	44150	110	193	203	46	22	80	80	84	29	34	100	96	0	11358	11610	1784	15	49	49	140	751	536	100	100	0	0.010	0.011	0.010	0.010	1.400	0.011	0.808	80	465	100	11422	11684	-6.645	113	11309	123	11561	16258	928814	4.103	15.273	0	0	0
3	23	10	""	"STM4031"	14900	44160	110	269	324	205	63	77	77	85	89	104	92	60	0	1238	1541	1083	70	50	50	113	491	434	95	73	0	0.162	0.166	0.159	0.158	1.305	0.166	0.926	80	490	100	1380	1738	-2.629	192	1188	247	1491	25880	123278	2.685	2.908	0	0	0
3	24	10	"rhaD"	"STM4045"	15090	44160	110	109	129	60	46	75	75	77	18	23	75	45	0	3237	3929	2634	67	48	48	56	71	126	100	100	0	0.011	0.014	0.012	0.011	2.003	0.015	0.628	80	483	100	3223	3935	-6.551	34	3189	54	3881	10293	314354	2.889	54.549	0	0	0
3	1	11	""	"STM2942"	11000	44350	110	445	660	498	75	79	79	80	20	25	100	100	0	7740	8394	1847	22	53	53	58	21	36	100	100	0	0.048	0.070	0.048	0.056	1.638	0.075	0.663	80	496	100	8053	8922	-4.393	366	7687	581	8341	52785	671486	29.000	396.952	0	0	0
3	2	11	"pyrG"	"STM2953"	11160	44350	110	9117	9216	908	9	78	78	94	114	121	100	100	0	20034	20228	2283	11	51	51	108	500	462	100	100	0	0.452	0.453	0.451	0.454	1.057	0.449	0.990	80	451	100	29022	29315	-1.145	9039	19983	9138	20177	737313	1618268	80.018	40.240	0	0	0
3	3	11	"ygcY"	"STM2961"	11350	44350	100	278	305	86	28	73	73	92	118	128	98	37	0	5243	5580	1316	23	50	50	115	520	452	100	100	0	0.039	0.042	0.040	0.040	1.289	0.041	0.863	80	418	100	5398	5762	-4.663	205	5193	232	5530	24415	446385	1.805	10.510	0	0	0
3	4	11	"exo"	"STM2972"	11520	44350	110	936	1128	527	46	76	76	78	19	24	100	100	0	9454	9475	1571	16	51	51	59	27	45	100	100	0	0.091	0.112	0.093	0.102	1.416	0.111	0.804	80	453	100	10263	10476	-3.451	860	9403	1052	9424	90200	758039	55.263	348.741	0	0	0
3	5	11	"fucI"	"STM2976"	11700	44340	110	815	863	196	22	78	78	79	19	24	100	100	0	14072	14569	1871	12	49	49	56	47	83	100	100	0	0.053	0.054	0.052	0.053	1.180	0.054	0.945	80	453	100	14760	15305	-4.250	737	14023	785	14520	69007	1165517	41.263	308.787	0	0	0
3	6	11	"ygdI"	"STM2983"	11880	44340	110	8552	8473	3556	41	79	79	82	29	35	100	100	0	812	838	315	37	49	49	54	46	85	100	100	0	11.105	10.639	10.714	10.551	1.212	10.949	0.932	80	440	100	9236	9183	3.473	8473	763	8394	789	677832	67060	289.345	17.043	0	0	0
3	7	11	"metC"	"STM3161"	12050	44350	110	1394	1417	221	15	77	77	85	37	43	100	100	0	12607	12650	1467	11	49	49	56	69	123	100	100	0	0.105	0.106	0.104	0.106	1.101	0.104	0.974	80	412	100	13875	13941	-3.253	1317	12558	1340	12601	113397	1012017	36.000	182.522	0	0	0
3	8	11	""	"STM3170"	12220	44340	110	101	115	55	47	77	77	80	18	22	55	28	0	1431	2460	2766	112	50	50	64	96	150	100	98	0	0.017	0.016	0.019	0.014	2.710	0.017	0.673	80	438	100	1405	2448	-5.847	24	1381	38	2410	9202	196809	1.944	24.958	0	0	0
3	9	11	"STMF1.3"	"Not LT2a90"	12410	44340	110	186	216	144	66	78	78	80	20	25	91	81	0	209	255	199	78	49	49	57	67	117	82	57	0	0.675	0.670	0.673	0.658	1.555	0.674	0.811	80	472	100	268	344	-0.567	108	160	138	206	17311	20362	6.800	2.955	0	0	0
3	10	11	"yfiO"	"STM2663"	12590	44340	110	1047	1085	387	35	76	76	79	19	24	100	100	0	3025	3251	1270	39	50	50	56	69	123	100	100	0	0.326	0.315	0.321	0.315	1.130	0.311	0.971	80	452	100	3946	4210	-1.615	971	2975	1009	3201	86796	260081	52.947	46.304	0	0	0
3	11	11	"ffh"	"STM2677"	12760	44340	110	2997	2991	607	20	82	82	98	138	140	100	100	0	10801	10612	2502	23	52	52	128	634	495	100	100	0	0.271	0.275	0.275	0.278	1.142	0.269	0.981	80	439	100	13664	13469	-1.883	2915	10749	2909	10560	239273	848978	20.964	16.536	0	0	0
3	12	11	"yfjG"	"STM2687"	12940	44340	110	1187	1375	723	52	83	83	105	154	146	100	98	0	2731	3110	1575	50	51	51	145	659	454	98	93	0	0.412	0.422	0.407	0.419	1.191	0.396	0.915	80	438	100	3784	4351	-1.279	1104	2680	1292	3059	109987	248762	8.247	4.499	0	0	0
3	13	11	"ybbK"	"STM0501"	13130	44340	110	2519	2546	408	16	80	80	90	73	81	100	100	0	8516	8536	1360	15	49	49	72	187	259	100	100	0	0.288	0.291	0.290	0.290	1.068	0.288	0.987	80	417	100	10906	10953	-1.796	2439	8467	2466	8487	203654	682855	33.644	45.262	0	0	0
3	14	11	"sfbB"	"STM0511"	13300	44340	110	340	350	76	21	80	80	83	19	22	100	100	0	11824	12397	1799	14	49	49	66	164	248	100	100	0	0.022	0.022	0.022	0.021	1.246	0.022	0.904	80	420	100	12035	12618	-5.501	260	11775	270	12348	28033	991787	14.053	75.189	0	0	0
3	15	11	"gip"	"STM0518"	13480	44330	110	272	273	52	19	80	80	83	21	25	100	100	0	8037	7977	868	10	49	49	73	179	245	100	100	0	0.024	0.024	0.024	0.024	1.286	0.024	0.852	80	453	100	8180	8121	-5.379	192	7988	193	7928	21855	638130	9.048	44.156	0	0	0
3	16	11	"allB"	"STM0523"	13660	44340	110	390	385	49	12	81	81	83	20	24	100	100	0	12889	12967	1659	12	49	49	74	203	274	100	100	0	0.024	0.024	0.023	0.023	1.192	0.023	0.938	80	453	100	13149	13222	-5.377	309	12840	304	12918	30813	1037382	15.100	63.512	0	0	0
3	17	11	"allC"	"STM0527"	13840	44340	110	311	331	140	42	83	83	85	20	23	100	100	0	8688	8211	1714	20	48	48	50	11	22	100	100	0	0.026	0.030	0.029	0.029	1.317	0.031	0.763	80	405	100	8868	8411	-5.244	228	8640	248	8163	26448	656862	12.300	741.909	0	0	0
3	18	11	"ppiB"	"STM0536"	14000	44340	110	7485	7610	1381	18	85	85	141	444	314	100	100	0	5503	5391	1057	19	49	49	101	359	355	100	100	0	1.357	1.409	1.435	1.414	1.167	1.417	0.971	80	424	100	12854	12867	0.440	7400	5454	7525	5342	608796	431246	16.822	14.735	0	0	0
3	19	11	"slyX"	"STM3454"	14180	44330	110	585	664	250	37	83	83	133	419	315	63	13	0	1482	1736	652	37	51	51	96	334	347	100	98	0	0.351	0.345	0.340	0.340	1.261	0.458	0.676	80	478	100	1933	2266	-1.511	502	1431	581	1685	53141	138887	1.267	4.910	0	0	0
3	20	11	"mglB"	"STM2190"	14370	44330	110	5567	5435	1247	22	81	81	83	20	24	100	100	0	8095	7834	1826	23	51	51	55	19	34	100	100	0	0.682	0.688	0.701	0.689	1.110	0.686	0.983	80	460	100	13530	13137	-0.552	5486	8044	5354	7783	434829	626723	267.600	409.421	0	0	0
3	21	11	""	"STM2198"	14550	44340	120	685	679	212	31	80	80	82	21	25	98	96	0	15881	15034	4083	27	48	48	51	17	33	100	100	0	0.038	0.040	0.038	0.039	1.399	0.040	0.952	120	495	100	16438	15585	-4.710	605	15833	599	14986	81462	1804094	28.429	881.353	0	0	0
3	22	11	"rsuA"	"STM2222"	14720	44330	110	841	869	138	15	79	79	81	22	27	100	100	0	6434	6448	1005	15	49	49	90	448	497	100	100	0	0.119	0.123	0.122	0.123	1.126	0.122	0.973	80	446	100	7147	7189	-3.067	762	6385	790	6399	69497	515827	35.818	14.192	0	0	0
3	23	11	"yejM"	"STM2228"	14900	44330	110	1993	1892	302	15	77	77	81	23	28	100	100	0	13075	12721	2218	17	49	49	56	56	100	100	100	0	0.147	0.143	0.143	0.144	1.084	0.142	0.986	80	432	100	14942	14487	-2.765	1916	13026	1815	12672	151331	1017686	78.739	226.161	0	0	0
3	24	11	""	"STM2237"	15080	44330	120	146	161	65	40	76	76	78	19	24	87	74	0	2924	2823	1328	47	48	48	51	24	47	98	98	0	0.024	0.031	0.032	0.029	2.573	0.031	0.647	120	585	100	2946	2860	-5.361	70	2876	85	2775	19377	338787	4.368	115.500	0	0	0
3	1	12	"phoP"	"STM1231"	10990	44530	100	9102	8798	1502	17	78	78	81	24	29	100	100	0	4013	3928	653	16	50	50	52	11	21	100	100	0	2.277	2.249	2.250	2.247	1.076	2.277	0.972	80	439	100	12987	12598	1.187	9024	3963	8720	3878	703820	314268	363.208	352.364	0	0	0
3	2	12	"phoP"	"STM1231"	11170	44520	110	14329	14007	1702	12	82	82	92	76	82	100	100	0	6379	6332	741	11	50	50	66	199	301	100	100	0	2.251	2.217	2.219	2.214	1.048	2.237	0.979	80	487	100	20576	20207	1.171	14247	6329	13925	6282	1120589	506561	183.092	31.487	0	0	0
3	3	12	"phoQ"	"STM1230"	11350	44530	110	1161	1220	267	21	77	77	81	23	28	100	100	0	3256	3387	649	19	49	49	50	10	20	100	100	0	0.338	0.342	0.338	0.340	1.145	0.340	0.951	80	454	100	4291	4481	-1.565	1084	3207	1143	3338	97634	270975	49.522	333.700	0	0	0
3	4	12	"phoQ"	"STM1230"	11530	44520	110	2385	2362	451	19	78	78	80	20	25	100	100	0	6847	6684	1182	17	48	48	50	9	18	100	100	0	0.339	0.344	0.346	0.343	1.100	0.341	0.976	80	441	100	9106	8920	-1.559	2307	6799	2284	6636	188983	534720	114.100	737.111	0	0	0
3	5	12	"phoQ"	"STM1230"	11700	44520	100	1921	1925	367	19	77	77	79	18	22	100	100	0	5639	5442	1061	19	49	49	53	18	33	100	100	0	0.330	0.343	0.342	0.344	1.100	0.340	0.979	80	408	100	7434	7241	-1.600	1844	5590	1848	5393	154033	435329	102.556	299.389	0	0	0
3	6	12	"hupA"	"STM4170"	11880	44510	110	5959	6243	2473	39	81	81	99	71	71	100	100	0	1476	1591	603	37	51	51	56	18	32	100	100	0	4.125	4.001	4.012	3.981	1.136	4.065	0.969	80	491	100	7303	7702	2.044	5878	1425	6162	1540	499440	127316	86.535	85.278	0	0	0
3	7	12	"sopB"	"STM1091"	12050	44500	110	8965	9066	1221	13	86	86	106	112	105	100	100	0	20419	20446	2839	13	49	49	72	199	276	100	100	0	0.436	0.440	0.439	0.441	1.077	0.437	0.981	80	441	100	29249	29377	-1.198	8879	20370	8980	20397	725242	1635704	80.000	102.382	0	0	0
3	8	12	"pipC"	"STM0375"	12220	44500	110	1365	1466	556	37	79	79	90	98	108	100	100	0	1976	2063	741	35	49	49	76	202	265	100	100	0	0.667	0.689	0.689	0.686	1.225	0.698	0.936	80	446	100	3213	3401	-0.583	1286	1927	1387	2014	117263	165049	14.041	9.837	0	0	0
3	9	12	"pipC"	"STM0375"	12410	44520	120	1706	1672	701	41	77	77	80	26	32	99	97	0	2372	2331	976	41	49	49	54	31	57	96	95	0	0.701	0.699	0.695	0.719	1.636	0.698	0.970	120	528	100	3952	3877	-0.512	1629	2323	1595	2282	200689	279760	61.231	73.452	0	0	0
3	10	12	"ssrB"	"STM1391"	12590	44510	110	2703	2803	736	26	78	78	82	22	26	100	100	0	3958	4158	1128	27	49	49	53	18	33	100	100	0	0.672	0.663	0.666	0.664	1.101	0.664	0.966	80	491	100	6534	6834	-0.574	2625	3909	2725	4109	224212	332672	123.682	228.056	0	0	0
3	11	12	"ssrB"	"STM1391"	12770	44500	110	2384	2400	730	30	82	82	93	100	107	100	100	0	3491	3562	1131	31	49	49	84	329	391	100	100	0	0.669	0.660	0.664	0.660	1.114	0.658	0.973	80	467	100	5744	5831	-0.580	2302	3442	2318	3513	192004	284946	23.070	10.571	0	0	0
3	12	12	"ssrB"	"STM1391"	12950	44490	110	2781	2756	531	19	79	79	85	45	52	100	100	0	4171	4083	779	19	48	48	65	137	210	100	100	0	0.655	0.663	0.661	0.663	1.059	0.662	0.983	80	449	100	6825	6712	-0.610	2702	4123	2677	4035	220464	326678	59.356	29.328	0	0	0
3	13	12	"lrp"	"STM0959"	13120	44500	110	4510	4363	682	15	77	77	81	23	28	100	100	0	5703	5433	958	17	47	47	52	38	73	100	100	0	0.784	0.796	0.790	0.802	1.140	0.791	0.982	80	464	100	10089	9672	-0.351	4433	5656	4286	5386	349057	434615	186.174	141.605	0	0	0
3	14	12	"lrp"	"STM0959"	13310	44500	110	4059	3995	603	15	77	77	80	21	26	100	100	0	5215	5079	766	15	48	48	55	58	105	100	100	0	0.771	0.779	0.772	0.778	1.079	0.774	0.982	80	477	100	9149	8949	-0.376	3982	5167	3918	5031	319571	406349	186.429	86.621	0	0	0
3	15	12	"gyrA"	"STM2272"	13490	44500	110	1268	1251	169	13	78	78	80	21	26	100	100	0	5489	5467	788	14	47	47	53	67	126	100	100	0	0.219	0.216	0.218	0.216	1.096	0.215	0.976	80	440	100	6632	6593	-2.193	1190	5442	1173	5420	100045	437354	55.762	80.806	0	0	0
3	16	12	"gyrA"	"STM2272"	13650	44500	110	1762	1779	289	16	78	78	83	39	46	100	100	0	7614	7797	1315	16	47	47	64	122	190	100	100	0	0.223	0.219	0.218	0.220	1.133	0.215	0.969	80	425	100	9251	9451	-2.168	1684	7567	1701	7750	142297	623785	43.487	63.385	0	0	0
3	17	12	"csrA"	"STM2826"	13830	44500	110	1112	1902	1760	92	80	80	87	45	51	100	100	0	335	585	516	88	47	47	64	120	187	100	61	0	3.583	3.387	3.407	3.364	1.195	3.501	0.909	80	439	100	1320	2360	1.841	1032	288	1822	538	152127	46818	40.333	4.342	0	0	0
3	18	12	"csrA"	"STM2826"	14000	44500	110	2086	2615	1471	56	82	82	131	345	263	100	100	0	705	805	402	49	48	48	72	200	277	98	78	0	3.050	3.346	3.251	3.333	1.288	3.440	0.948	80	450	100	2661	3290	1.609	2004	657	2533	757	209199	64380	7.200	3.665	0	0	0
3	19	12	"yhhP"	"STM3578"	14190	44510	110	226	236	64	27	80	80	105	165	157	36	2	0	1961	1863	532	28	48	48	57	51	89	100	100	0	0.076	0.086	0.083	0.083	1.379	0.080	0.687	80	512	100	2059	1971	-3.712	146	1913	156	1815	18919	149049	0.794	35.412	0	0	0
3	20	12	"yhhP"	"STM3578"	14370	44510	110	167	162	47	29	80	80	84	25	29	88	75	0	1177	1160	399	34	47	47	50	12	24	100	100	0	0.077	0.074	0.072	0.069	1.466	0.073	0.466	80	491	100	1217	1195	-3.699	87	1130	82	1113	12990	92814	3.120	92.500	0	0	0
3	21	12	"yhhP"	"STM3578"	14540	44510	110	179	192	61	31	78	78	80	20	25	98	96	0	1495	1482	362	24	47	47	48	10	20	100	100	0	0.070	0.079	0.073	0.070	1.691	0.079	0.734	80	419	100	1549	1549	-3.842	101	1448	114	1435	15327	118550	5.600	143.400	0	0	0
3	22	12	"topA"	"STM1714"	14720	44510	110	3472	3360	525	15	78	78	80	21	26	100	100	0	8555	8276	1328	16	47	47	52	44	84	100	100	0	0.399	0.399	0.401	0.399	1.084	0.396	0.979	80	467	100	11902	11511	-1.326	3394	8508	3282	8229	268789	662041	156.190	186.909	0	0	0
3	23	12	"topA"	"STM1714"	14900	44500	110	695	785	326	41	76	76	79	23	29	100	100	0	1739	1839	780	42	46	46	49	13	26	100	100	0	0.366	0.395	0.390	0.391	1.199	0.389	0.937	80	453	100	2312	2502	-1.452	619	1693	709	1793	62813	147086	30.696	137.692	0	0	0
3	24	12	"fur"	"STM0693"	15080	44510	110	1935	1960	530	27	72	72	75	20	26	100	100	0	3372	3374	826	24	45	45	47	10	21	100	100	0	0.560	0.567	0.567	0.562	1.120	0.565	0.962	80	492	100	5190	5217	-0.837	1863	3327	1888	3329	156824	269881	94.250	332.700	0	0	0
3	1	13	"ctrl-buffer"	"ctrl-buffer"	10980	44690	100	78	80	19	23	77	77	92	51	55	2	0	0	49	53	14	26	49	49	55	21	38	11	1	0	100000.000	0.750	2.000	1.620	3.053	2.824	0.623	80	433	100	1	7	16.610	1	0	3	4	6431	4200	-0.235	-0.095	-50	0	0
3	2	13	"ctrl-buffer"	"ctrl-buffer"	11130	44690	70	193	215	93	43	89	89	102	57	55	81	43	0	120	131	51	38	55	55	64	29	45	81	53	0	1.600	1.658	1.667	1.633	1.688	2.222	0.607	32	224	100	169	202	0.678	104	65	126	76	6880	4180	1.982	2.310	0	0	0
3	3	13	"ctrl-buffer"	"ctrl-buffer"	11330	44690	100	76	79	20	25	78	78	81	25	30	11	2	0	52	55	21	38	49	49	53	19	35	10	2	0	-0.667	0.167	2.350	2.255	3.449	5.120	0.030	80	428	100	1	7	Error	-2	3	1	6	6302	4426	-0.080	0.105	-50	0	0
3	4	13	"ctrl-buffer"	"ctrl-buffer"	11510	44690	100	65	76	63	82	78	78	81	23	28	10	5	0	55	85	128	150	48	48	50	14	28	33	18	0	-1.857	-0.054	1.100	1.447	4.796	0.433	0.424	80	421	100	-6	35	Error	-13	7	-2	37	6086	6790	-0.217	2.500	-50	0	0
3	5	13	"ctrl-buffer"	"ctrl-buffer"	11690	44690	100	75	76	20	26	75	75	79	25	31	15	0	0	54	60	22	36	48	48	53	18	33	18	12	0	0.000	0.083	1.542	1.623	4.743	1.611	0.062	80	442	100	6	13	Error	0	6	1	12	6044	4795	-0.120	0.389	-50	0	0
3	6	13	"ctrl-buffer"	"ctrl-buffer"	11870	44720	90	181	208	171	82	78	78	149	761	510	1	0	0	288	396	347	87	54	54	70	145	207	67	40	0	0.440	0.380	0.338	0.309	1.763	0.436	0.758	52	342	100	337	472	-1.184	103	234	130	342	10799	20616	0.078	2.248	0	0	0
3	7	13	"ctrl-buffer"	"ctrl-buffer"	12050	44700	80	127	176	143	81	79	79	147	791	538	0	0	0	183	297	314	105	49	49	63	150	238	48	23	0	0.358	0.391	0.386	0.404	2.004	0.469	0.921	52	316	100	182	345	-1.481	48	134	97	248	9141	15444	0.037	1.560	0	0	0
3	8	13	"ctrl-buffer"	"ctrl-buffer"	12220	44690	100	76	79	20	25	74	74	76	17	22	25	10	0	61	66	21	31	46	46	49	10	20	62	35	0	0.133	0.250	0.733	0.731	3.930	1.227	0.107	80	442	100	17	25	-2.907	2	15	5	20	6313	5301	0.176	1.700	-50	0	0
3	9	13	"ctrl-buffer"	"ctrl-buffer"	12400	44690	100	78	80	21	26	74	74	77	17	22	26	8	0	51	58	23	39	47	47	49	10	20	32	16	0	1.000	0.545	1.362	1.450	2.833	1.434	0.199	80	419	100	8	17	0.000	4	4	6	11	6384	4654	0.176	0.900	-50	0	0
3	10	13	"ctrl-buffer"	"ctrl-buffer"	12580	44730	40	106	127	48	37	80	80	80	17	21	66	41	0	115	147	84	57	49	49	53	14	26	91	91	0	0.394	0.480	0.416	0.432	1.916	0.528	0.651	12	68	100	92	145	-1.344	26	66	47	98	1529	1765	2.765	6.714	0	0	0
3	11	13	"ctrl-buffer"	"ctrl-buffer"	12740	44680	80	127	130	35	26	77	77	82	54	65	34	9	0	105	109	28	25	46	46	47	7	14	100	100	0	0.847	0.841	0.851	0.789	1.957	5.525	0.106	52	331	100	109	116	-0.239	50	59	53	63	6766	5649	0.889	8.857	0	0	0
3	12	13	"ctrl-buffer"	"ctrl-buffer"	12930	44690	100	105	112	38	33	73	73	75	18	24	67	43	0	104	111	44	39	45	45	46	7	15	93	88	0	0.542	0.591	0.635	0.581	2.326	0.750	0.554	80	459	100	91	105	-0.883	32	59	39	66	8992	8871	2.056	9.286	0	0	0
3	13	13	"ctrl-buffer"	"ctrl-buffer"	13110	44690	100	72	72	21	29	76	76	77	18	23	11	6	0	54	57	15	26	45	45	46	7	15	51	30	0	-0.444	-0.333	0.928	0.988	4.045	2.104	0.174	80	440	100	5	8	Error	-4	9	-4	12	5785	4558	-0.278	1.571	-50	0	0
3	14	13	"ctrl-buffer"	"ctrl-buffer"	13300	44690	110	588	795	1102	138	76	76	77	18	23	100	100	0	397	551	531	96	45	45	46	7	15	100	100	0	1.455	1.421	1.267	1.204	1.414	1.935	0.819	80	478	100	864	1225	0.541	512	352	719	506	63596	44064	39.889	72.143	0	0	0
3	15	13	"ctrl-buffer"	"ctrl-buffer"	13470	44680	100	59	65	23	35	73	73	75	17	22	11	6	0	54	56	12	21	44	44	45	6	13	62	38	0	-1.400	-0.667	1.250	1.655	3.590	8.942	0.032	80	404	100	-4	4	Error	-14	10	-8	12	5219	4492	-0.588	1.833	-50	0	0
3	16	13	"ctrl-buffer"	"ctrl-buffer"	13640	44680	100	61	62	17	27	75	75	78	36	46	0	0	0	49	51	8	15	45	45	52	91	175	0	0	0	-3.500	-2.167	3.250	2.548	5.019	44.225	0.002	80	420	100	-10	-7	Error	-14	4	-13	6	4945	4073	-0.444	-0.011	-50	0	0
3	17	13	"ctrl-buffer"	"ctrl-buffer"	13820	44680	100	88	98	44	44	76	76	78	26	33	28	11	0	56	65	31	47	45	45	45	7	15	66	37	0	1.091	1.100	1.353	1.541	3.271	1.645	0.577	80	420	100	23	42	0.126	12	11	22	20	7808	5177	0.769	2.857	-50	0	0
3	18	13	"ctrl-buffer"	"ctrl-buffer"	14000	44680	100	73	78	20	25	75	75	80	53	66	2	0	0	51	52	10	19	45	45	46	11	23	18	6	0	-0.333	0.429	2.143	1.804	3.630	9.638	0.035	80	414	100	4	10	Error	-2	6	3	7	6249	4148	-0.038	0.545	-50	0	0
3	19	13	"ctrl-buffer"	"ctrl-buffer"	14150	44680	70	124	128	36	28	75	75	78	18	23	87	68	0	114	116	31	26	45	45	48	11	22	100	100	0	0.710	0.746	0.683	0.650	1.716	0.837	0.566	32	224	100	118	124	-0.494	49	69	53	71	4085	3705	2.778	6.182	0	0	0
3	20	13	"ctrl-buffer"	"ctrl-buffer"	14380	44690	60	121	128	49	38	76	76	80	19	23	93	59	0	138	178	190	106	47	47	49	10	20	100	96	0	0.495	0.397	0.478	0.478	1.833	0.280	0.649	32	171	100	136	183	-1.016	45	91	52	131	4100	5700	2.526	12.900	0	0	0
3	21	13	"ctrl-buffer"	"ctrl-buffer"	14530	44680	100	88	90	27	30	75	75	79	22	27	33	12	0	72	78	33	42	46	46	55	31	56	38	6	0	0.500	0.469	0.929	0.737	2.955	0.689	0.432	80	414	100	39	47	-1.000	13	26	15	32	7192	6230	0.500	0.742	-50	0	0
3	22	13	"ctrl-buffer"	"ctrl-buffer"	14710	44680	100	83	80	21	26	74	74	76	18	23	32	6	0	57	58	16	27	46	46	50	18	36	22	6	0	0.818	0.500	1.500	1.909	3.402	3.257	0.095	80	420	100	20	18	-0.290	9	11	6	12	6439	4671	0.222	0.444	-50	0	0
3	23	13	"ctrl-buffer"	"ctrl-buffer"	14890	44670	100	100	153	292	190	74	74	76	21	27	57	32	0	105	260	1043	401	45	45	46	10	21	97	88	0	0.433	0.367	0.471	0.437	2.295	0.274	0.909	80	408	100	86	294	-1.206	26	60	79	215	12257	20837	3.667	21.400	0	0	0
3	24	13	"ctrl-buffer"	"ctrl-buffer"	15060	44680	100	77	77	18	23	73	73	76	24	31	12	1	0	53	58	19	32	45	45	46	11	23	36	12	0	0.500	0.308	1.229	1.284	3.575	7.528	0.035	80	429	100	12	17	-1.000	4	8	4	13	6189	4657	0.042	1.091	-50	0	0
3	1	14	"ynfA"	"STM1504"	10980	44870	100	181	191	88	46	75	75	84	42	50	86	61	0	3640	3579	1736	48	52	52	59	26	44	100	100	0	0.030	0.033	0.031	0.029	1.576	0.032	0.643	80	496	100	3694	3643	-5.081	106	3588	116	3527	15282	286306	2.548	135.385	0	0	0
3	2	14	""	"STM3654"	11160	44880	100	126	176	356	202	70	70	77	36	46	65	37	0	1569	2064	1718	83	47	47	52	21	40	100	100	0	0.037	0.053	0.033	0.038	2.468	0.036	0.057	80	482	100	1578	2123	-4.764	56	1522	106	2017	14058	165148	2.750	95.810	0	0	0
3	3	14	"yeiP"	"STM2211"	11330	44860	110	750	745	121	16	71	71	73	21	28	100	100	0	7749	7804	1250	16	47	47	50	17	34	100	100	0	0.088	0.087	0.087	0.087	1.147	0.086	0.962	80	510	100	8381	8431	-3.504	679	7702	674	7757	59610	624329	32.000	456.118	0	0	0
3	4	14	"yfaE"	"STM2279"	11520	44870	110	308	326	147	45	76	76	87	91	104	92	63	0	2106	2179	1062	48	48	48	55	44	80	100	100	0	0.113	0.117	0.115	0.114	1.276	0.114	0.906	80	523	100	2290	2381	-3.149	232	2058	250	2131	26081	174291	2.626	48.273	0	0	0
3	5	14	""	"STM4111"	11690	44880	100	108	112	28	25	76	76	80	29	36	52	12	0	382	407	202	49	47	47	49	9	18	100	100	0	0.096	0.100	0.100	0.094	2.201	0.080	0.197	80	445	100	367	396	-3.388	32	335	36	360	8948	32555	1.103	39.778	0	0	0
3	6	14	""	"STM4140"	11870	44870	120	106	128	75	58	78	78	114	572	501	0	0	0	449	632	649	102	48	48	57	110	192	88	75	0	0.070	0.086	0.082	0.083	2.972	0.088	0.489	120	605	100	429	634	-3.840	28	401	50	584	15361	75819	0.024	5.227	0	0	0
3	7	14	"ssaS"	"STM1420"	12040	44850	70	235	337	273	81	78	78	84	45	53	65	59	0	2189	4442	4586	103	50	50	74	167	225	75	75	0	0.073	0.059	0.066	0.073	2.385	0.057	0.917	32	227	100	2296	4651	-3.768	157	2139	259	4392	10783	142137	5.622	26.156	0	0	0
3	8	14	"nrdH"	"STM2805"	12230	44870	110	161	343	365	106	75	75	79	31	39	77	61	0	576	1372	1772	129	47	47	52	32	61	92	83	0	0.163	0.202	0.207	0.200	2.503	0.200	0.912	80	545	100	615	1593	-2.621	86	529	268	1325	27448	109737	8.516	41.250	0	0	0
3	9	14	"fimI"	"STM0544"	12400	44860	110	87	151	148	98	74	74	76	18	23	43	32	0	333	1502	2607	173	47	47	48	10	20	100	100	0	0.045	0.053	0.057	0.063	2.780	0.054	0.908	80	497	100	299	1532	-4.459	13	286	77	1455	12119	120171	4.167	145.400	0	0	0
3	10	14	"aroA"	"STM0978"	12580	44860	110	994	1153	576	49	75	75	77	18	23	100	100	0	4881	5381	2616	48	46	46	47	7	14	100	100	0	0.190	0.202	0.199	0.200	1.209	0.197	0.945	80	520	100	5754	6413	-2.395	919	4835	1078	5335	92221	430467	59.778	762.000	0	0	0
3	11	14	"dam"	"STM3484"	12760	44860	110	115	227	237	104	73	73	75	17	22	72	57	0	312	1285	1891	147	45	45	46	7	15	100	100	0	0.157	0.124	0.146	0.139	2.322	0.120	0.916	80	536	100	309	1394	-2.668	42	267	154	1240	18122	102803	8.941	177.000	0	0	0
3	12	14	"pduW"	"STM2057"	12940	44860	110	143	184	122	66	73	73	74	18	24	82	68	0	3121	5360	4776	89	45	45	47	14	29	100	100	0	0.023	0.021	0.020	0.019	1.843	0.022	0.849	80	497	100	3146	5426	-5.458	70	3076	111	5315	14735	428835	6.111	379.500	0	0	0
3	13	14	""	"STM2695"	13110	44860	110	299	292	76	26	75	75	77	19	24	100	100	0	10712	10936	1694	15	46	46	55	88	160	100	100	0	0.021	0.020	0.020	0.019	1.428	0.020	0.864	80	496	100	10890	11107	-5.573	224	10666	217	10890	23321	874863	11.316	123.648	0	0	0
3	14	14	"yajR"	"STM0436"	13290	44860	110	823	819	125	15	77	77	78	18	23	100	100	0	11498	11470	1752	15	46	46	59	95	161	100	100	0	0.065	0.065	0.065	0.065	1.121	0.064	0.968	80	492	100	12198	12166	-3.940	746	11452	742	11424	65510	917577	41.167	120.116	0	0	0
3	15	14	""	"STM0564"	13470	44870	120	795	742	215	28	74	74	75	17	22	98	97	0	14040	12727	4008	31	45	45	50	35	70	99	99	0	0.052	0.053	0.052	0.052	1.579	0.052	0.973	120	614	100	14716	13350	-4.279	721	13995	668	12682	88992	1527256	39.235	362.200	0	0	0
3	16	14	""	"STM0351"	13650	44860	110	125	132	37	28	74	74	77	17	22	95	77	0	5782	6035	1139	18	45	45	46	7	15	100	100	0	0.009	0.010	0.009	0.008	2.186	0.008	0.437	80	492	100	5788	6048	-6.814	51	5737	58	5990	10579	482816	3.235	855.571	0	0	0
3	17	14	"dsrB"	"STM1983"	13820	44850	110	1332	1343	558	41	77	77	80	24	30	100	100	0	3033	3038	1446	47	46	46	49	26	53	100	100	0	0.420	0.423	0.420	0.430	1.161	0.408	0.965	80	497	100	4242	4258	-1.251	1255	2987	1266	2992	107470	243027	52.625	114.962	0	0	0
3	18	14	"yeiE"	"STM2201"	14000	44850	110	2230	2243	282	12	76	76	80	23	28	100	100	0	10158	10312	1324	12	46	46	53	42	79	100	100	0	0.213	0.211	0.209	0.211	1.082	0.210	0.976	80	544	100	12266	12433	-2.231	2154	10112	2167	10266	179458	824928	94.043	244.262	0	0	0
3	19	14	"recB"	"STM2994"	14190	44870	60	122	131	48	36	78	78	79	18	22	75	56	0	1206	1234	897	72	49	49	51	11	21	100	100	0	0.038	0.045	0.042	0.044	1.936	0.045	0.725	32	176	100	1201	1238	-4.717	44	1157	53	1185	4181	39472	2.889	107.545	0	0	0
3	20	14	"EMPTY"	"EMPTY"	14350	44860	100	73	76	17	22	79	79	84	37	44	2	0	0	49	57	35	61	47	47	56	48	85	5	2	0	-3.000	-0.300	2.750	1.964	4.343	0.197	0.021	80	483	100	-4	7	Error	-6	2	-3	10	6107	4525	-0.216	0.021	-75	0	0
3	21	14	"EMPTY"	"EMPTY"	14530	44860	100	81	78	18	23	75	75	79	24	30	8	0	0	46	47	7	14	47	47	55	32	58	0	0	0	-6.000	100000.000	1.909	2.066	2.577	0.600	0.194	80	464	100	5	3	Error	6	-1	3	0	6266	3757	-0.042	-0.250	-75	0	0
3	22	14	"EMPTY"	"EMPTY"	14710	44860	100	75	77	17	22	75	75	78	19	24	15	2	0	45	46	7	15	46	46	51	22	43	1	0	0	0.000	100000.000	2.286	2.294	3.309	8.050	0.010	80	452	100	-1	2	Error	0	-1	2	0	6166	3714	-0.053	-0.227	-75	0	0
3	23	14	"EMPTY"	"EMPTY"	14880	44850	100	80	82	20	24	74	74	76	18	23	25	10	0	45	46	6	13	45	45	45	6	13	12	7	0	100000.000	8.000	4.750	4.967	3.628	13.567	0.048	80	452	100	6	9	16.610	6	0	8	1	6586	3647	0.333	0.167	-75	0	0
3	24	14	"EMPTY"	"EMPTY"	15060	44850	100	74	75	19	25	74	74	76	21	27	12	2	0	45	45	5	11	44	44	45	6	13	13	2	0	0.000	1.000	3.667	2.562	4.018	11.054	0.054	80	484	100	1	2	Error	0	1	1	1	6032	3585	-0.048	0.000	-75	0	0
4	1	1	"yjiX"	"STM4531"	15550	42530	100	144	175	96	54	83	83	89	61	68	50	30	0	406	632	607	96	56	56	95	160	168	80	52	0	0.174	0.160	0.163	0.156	2.295	0.153	0.834	80	403	100	411	668	-2.520	61	350	92	576	13982	50522	1.410	3.356	0	0	0
4	2	1	"yhjG"	"STM3610"	15740	42540	120	2793	3720	3577	96	86	86	96	76	79	100	100	0	924	1225	1147	93	50	50	74	146	197	96	90	0	3.097	3.093	3.033	3.090	1.366	3.220	0.917	120	495	100	3581	4809	1.631	2707	874	3634	1175	446347	147042	47.684	7.884	0	0	0
4	3	1	"mtlD"	"STM3686"	15920	42540	130	3249	3483	859	24	90	90	96	54	56	100	100	0	10962	11934	3052	25	51	51	54	15	27	100	100	0	0.290	0.286	0.288	0.285	1.135	0.282	0.975	120	522	100	14070	15276	-1.788	3159	10911	3393	11883	417963	1432128	62.722	792.000	0	0	0
4	4	1	"ptsN"	"STM3322"	16100	42540	120	565	1103	1666	151	88	88	94	33	35	97	96	0	610	1256	1955	155	51	51	60	61	101	98	94	0	0.853	0.842	0.833	0.822	1.400	0.849	0.978	120	448	100	1036	2220	-0.229	477	559	1015	1205	132336	150678	30.576	19.607	0	0	0
4	5	1	"yqjK"	"STM3231"	16270	42540	120	772	1289	1471	114	86	86	95	56	58	100	99	0	838	1232	1465	118	53	53	59	27	45	100	99	0	0.874	1.020	1.022	1.033	1.386	0.990	0.930	120	464	100	1471	2382	-0.194	686	785	1203	1179	154702	147814	21.321	43.444	0	0	0
4	6	1	"yggT"	"STM3101"	16440	42530	110	752	772	218	28	90	90	108	89	82	100	100	0	4965	5099	1263	24	54	54	158	722	456	100	100	0	0.135	0.135	0.136	0.133	1.157	0.134	0.936	80	436	100	5573	5727	-2.891	662	4911	682	5045	61795	407894	7.461	6.843	0	0	0
4	7	1	"hscC"	"STM0659"	16620	42530	120	576	554	136	24	88	88	100	69	69	96	93	0	16798	16440	4331	26	54	54	139	648	466	98	97	0	0.029	0.028	0.029	0.028	1.256	0.028	0.929	120	543	100	17232	16852	-5.101	488	16744	466	16386	66423	1972756	6.580	25.156	0	0	0
4	8	1	"ubiF"	"STM0671"	16800	42530	110	3203	3287	767	23	92	92	114	136	119	100	100	0	8070	8383	1902	22	59	59	140	463	330	100	100	0	0.388	0.384	0.385	0.383	1.100	0.383	0.979	80	447	100	11122	11519	-1.365	3111	8011	3195	8324	262948	670653	23.331	17.803	0	0	0
4	9	1	"nagA"	"STM0683"	16970	42530	110	5121	5071	586	11	92	92	147	297	202	100	100	0	13864	13732	1362	9	68	68	268	1029	383	100	100	0	0.365	0.364	0.362	0.364	1.050	0.365	0.987	80	457	100	18825	18643	-1.456	5029	13796	4979	13664	405664	1098576	16.579	13.085	0	0	0
4	10	1	"ybfM"	"STM0687"	17150	42520	110	242	261	62	23	87	87	124	262	211	11	0	0	3568	3719	940	25	66	66	220	919	417	100	100	0	0.044	0.048	0.047	0.046	1.294	0.072	0.528	80	485	100	3657	3827	-4.498	155	3502	174	3653	20854	297522	0.523	3.807	0	0	0
4	11	1	"apeE"	"STM0570"	17340	42530	120	2103	2313	852	36	88	88	93	31	33	100	100	0	3935	4324	1606	37	78	78	110	175	159	99	98	0	0.522	0.524	0.523	0.522	1.137	0.521	0.965	120	510	100	5872	6471	-0.937	2015	3857	2225	4246	277554	518894	71.613	24.080	0	0	0
4	12	1	"ahpF"	"STM0609"	17510	42530	120	1468	1545	362	23	90	90	95	32	33	100	100	0	11009	11724	2745	23	68	68	82	49	59	100	100	0	0.126	0.125	0.125	0.124	1.106	0.124	0.979	120	454	100	12319	13111	-2.989	1378	10941	1455	11656	185381	1406836	45.313	237.592	0	0	0
4	13	1	"dlhH"	"STM3967"	17690	42520	130	12441	11918	3210	26	86	86	93	38	40	100	100	0	10616	10163	2653	26	58	58	71	46	64	100	100	0	1.170	1.171	1.167	1.154	1.141	1.176	0.982	120	516	100	22913	21937	0.227	12355	10558	11832	10105	1430123	1219580	311.184	219.391	0	0	0
4	14	1	"yigM"	"STM3963"	17860	42520	130	7015	7368	2296	31	87	87	178	676	379	100	100	0	7826	8165	1709	20	53	53	141	641	454	100	100	0	0.891	0.898	0.881	0.873	1.253	0.996	0.923	120	516	100	14701	15393	-0.166	6928	7773	7281	8112	884135	979821	10.636	12.518	0	0	0
4	15	1	"rhtC"	"STM3959"	18040	42520	130	2989	3013	684	22	85	85	170	644	378	100	99	0	6824	6789	1013	14	52	52	149	645	432	100	100	0	0.429	0.435	0.429	0.427	1.168	0.458	0.881	120	576	100	9676	9665	-1.222	2904	6772	2928	6737	361531	814705	4.415	10.295	0	0	0
4	16	1	"rarD"	"STM3955"	18230	42520	130	6721	7397	4405	59	81	81	86	54	62	100	100	0	9625	9778	2026	20	48	48	58	74	127	100	100	0	0.693	0.752	0.711	0.713	1.257	0.847	0.761	120	533	100	16217	17046	-0.528	6640	9577	7316	9730	887610	1173331	135.389	131.351	0	0	0
4	17	1	"uvrD"	"STM3951"	18400	42520	120	781	808	457	56	82	82	84	22	26	100	100	0	1792	2667	2203	82	50	50	62	66	106	100	100	0	0.401	0.277	0.293	0.305	1.712	0.214	0.684	120	462	100	2441	3343	-1.317	699	1742	726	2617	96911	320039	32.909	39.470	0	0	0
4	18	1	"dapF"	"STM3947"	18580	42520	120	3617	4114	1938	47	87	87	95	63	66	100	100	0	4683	5309	2174	40	57	57	76	79	103	100	100	0	0.763	0.767	0.753	0.745	1.214	0.798	0.953	120	480	100	8156	9279	-0.390	3530	4626	4027	5252	493734	637084	63.794	66.241	0	0	0
4	19	1	"fklB"	"STM4397"	18750	42510	130	249	430	469	109	83	83	119	266	223	37	20	0	798	1527	1954	127	54	54	124	427	344	67	43	0	0.223	0.236	0.230	0.221	1.853	0.232	0.911	120	626	100	910	1820	-2.164	166	744	347	1473	51554	183281	1.169	3.286	0	0	0
4	20	1	"ytfK"	"STM4406"	18930	42510	130	1437	2914	3936	135	80	80	90	50	55	100	100	0	196	339	396	116	51	51	120	526	438	14	4	0	9.359	9.840	9.790	9.840	1.502	10.142	0.636	120	635	100	1502	3122	3.226	1357	145	2834	288	349719	40682	56.480	0.416	0	0	0
4	21	1	""	"STM4417"	19110	42520	140	188	257	316	122	80	80	119	494	415	4	1	0	682	998	878	87	48	48	92	410	445	65	42	0	0.170	0.186	0.144	0.140	2.027	0.578	0.056	156	615	100	742	1127	-2.553	108	634	177	950	40094	155613	0.279	2.210	0	0	0
4	22	1	""	"STM4421"	19290	42520	140	298	299	72	24	77	77	119	518	435	0	0	0	11500	11839	3487	29	46	46	106	544	513	98	98	0	0.019	0.019	0.019	0.019	1.498	0.015	0.022	156	567	100	11675	12015	-5.696	221	11454	222	11793	46662	1846876	0.347	21.568	0	0	0
4	23	1	""	"STM4425"	19470	42510	160	235	309	202	65	74	74	83	87	104	65	48	0	3331	4783	4104	85	44	44	168	1203	716	75	54	0	0.049	0.050	0.049	0.052	1.815	0.048	0.938	208	812	100	3448	4974	-4.352	161	3287	235	4739	64283	994856	2.598	3.836	0	0	0
4	24	1	""	"STM4430"	19640	42520	120	116	141	78	55	76	76	83	75	90	31	10	0	1967	3129	3271	104	48	48	242	1626	671	57	30	0	0.021	0.021	0.021	0.020	2.449	0.020	0.743	120	619	100	1959	3146	-5.584	40	1919	65	3081	16927	375483	0.773	1.776	0	0	0
4	1	2	"sopE2"	"STM1855"	15530	42710	200	1080	4996	8646	173	81	81	97	239	246	80	65	0	1088	2297	2587	112	51	51	84	316	376	99	68	0	0.963	2.188	0.866	0.949	2.431	2.929	0.672	316	1515	100	2036	7161	-0.054	999	1037	4915	2246	1578844	725914	20.498	7.003	0	0	0
4	2	2	""	"STM1731"	15720	42710	140	1445	1460	541	37	91	91	155	488	314	92	76	0	224	446	617	138	50	50	160	642	401	11	8	0	7.782	3.457	7.502	5.386	2.246	1.173	0.515	156	356	100	1528	1765	2.960	1354	174	1369	396	227760	69621	2.674	0.445	0	0	0
4	3	2	"otsB"	"STM1929"	15910	42710	130	1900	3346	3744	111	92	92	100	62	62	100	100	0	1296	2310	2708	117	50	50	53	18	33	100	100	0	1.451	1.440	1.479	1.510	1.547	1.427	0.884	120	377	100	3054	5514	0.537	1808	1246	3254	2260	401540	277215	52.355	125.389	0	0	0
4	4	2	""	"STM4161"	16070	42700	130	169	324	402	124	87	87	91	30	32	80	60	0	385	1019	1591	156	50	50	60	72	120	93	74	0	0.245	0.245	0.228	0.225	2.083	0.235	0.865	120	374	100	417	1206	-2.030	82	335	237	969	38929	122245	7.767	13.319	0	0	0
4	5	2	"rsd"	"STM4165"	16250	42700	120	929	1081	1068	98	86	86	94	56	59	97	90	0	1101	1306	1321	101	50	50	108	407	376	78	60	0	0.802	0.792	0.789	0.766	1.549	0.782	0.918	120	403	100	1894	2251	-0.318	843	1051	995	1256	129703	156693	17.625	2.943	0	0	0
4	6	2	"hupA"	"STM4170"	16430	42700	130	1388	4287	7780	181	89	89	101	81	80	99	95	0	353	970	1676	172	51	51	128	641	500	28	18	0	4.301	4.568	4.216	4.281	1.781	4.829	0.876	120	449	100	1601	5117	2.105	1299	302	4198	919	514468	116377	51.679	1.314	0	0	0
4	7	2	""	"STM3121"	16610	42700	120	131	203	203	100	88	88	97	67	69	43	30	0	1221	2347	2685	114	49	49	107	531	496	60	51	0	0.037	0.050	0.046	0.072	4.919	0.042	0.381	120	403	100	1215	2413	-4.768	43	1172	115	2298	24309	281644	1.582	4.218	0	0	0
4	8	2	"stfG"	"STM0200"	16790	42700	130	115	133	63	47	90	90	108	131	121	8	2	0	2299	2952	2827	95	50	50	118	440	372	70	61	0	0.011	0.015	0.017	0.020	3.410	0.016	0.461	120	430	100	2274	2945	-6.491	25	2249	43	2902	15952	354249	0.191	6.441	0	0	0
4	9	2	"eutT"	"STM2467"	16960	42690	120	118	145	78	53	88	88	137	290	211	0	0	0	543	2056	2718	132	53	53	219	974	444	46	35	0	0.061	0.028	0.035	0.071	6.863	0.024	0.573	120	399	100	520	2060	-4.030	30	490	57	2003	17419	246704	0.028	1.886	0	0	0
4	10	2	"lexA"	"STM4237"	17140	42690	130	496	1088	1288	118	85	85	116	251	216	53	45	0	498	1657	2136	128	52	52	177	897	506	43	34	0	0.922	0.625	0.661	0.782	2.811	0.581	0.906	120	484	100	857	2608	-0.118	411	446	1003	1605	130580	198806	3.873	1.650	0	0	0
4	11	2	"prpC"	"STM0369"	17320	42690	110	217	222	74	33	86	86	89	24	26	95	87	0	1912	1817	789	43	53	53	63	39	61	100	100	0	0.070	0.077	0.075	0.070	1.696	0.082	0.829	80	342	100	1990	1900	-3.827	131	1859	136	1764	17739	145351	5.542	44.974	0	0	0
4	12	2	"ushB"	"STM4064"	17490	42690	120	1013	1613	1521	94	90	90	99	46	46	96	92	0	2016	3283	3389	103	60	60	83	84	101	93	93	0	0.472	0.473	0.491	0.514	1.778	0.423	0.842	120	371	100	2879	4746	-1.084	923	1956	1523	3223	193549	393927	32.913	38.095	0	0	0
4	13	2	"ptsJ"	"STM2436"	17680	42690	140	181	241	148	61	88	88	98	48	48	71	48	0	3189	5120	4758	92	58	58	83	85	102	100	99	0	0.030	0.030	0.030	0.029	1.795	0.028	0.799	156	382	100	3224	5215	-5.073	93	3131	153	5062	37531	798699	2.979	59.259	0	0	0
4	14	2	"plsX"	"STM1192"	17860	42690	130	278	441	442	100	87	87	157	618	393	17	5	0	1951	3506	4342	123	53	53	137	656	478	82	59	0	0.101	0.103	0.100	0.101	1.674	0.096	0.879	120	349	100	2089	3807	-3.313	191	1898	354	3453	52959	420700	0.460	5.136	0	0	0
4	15	2	"flgM"	"STM1172"	18020	42700	120	312	591	711	120	86	86	140	519	370	24	13	0	487	1011	1373	135	52	52	129	547	424	43	20	0	0.520	0.527	0.523	0.517	1.715	0.503	0.909	120	364	100	661	1464	-0.945	226	435	505	959	70919	121270	0.869	1.612	0	0	0
4	16	2	"phsB"	"STM2064"	18210	42690	130	192	423	455	107	85	85	102	135	132	47	35	0	830	2285	2913	127	51	51	91	310	340	80	58	0	0.137	0.151	0.145	0.134	2.002	0.149	0.846	120	409	100	886	2572	-2.864	107	779	338	2234	50702	274256	2.378	7.077	0	0	0
4	17	2	"tnpA_1"	"STM0946"	18380	42680	130	152	897	4918	548	83	83	85	23	27	75	61	0	1623	4525	6975	154	50	50	71	189	266	91	81	0	0.044	0.182	0.045	0.045	3.374	0.149	0.018	120	384	100	1642	5289	-4.511	69	1573	814	4475	107692	543056	35.304	23.566	0	0	0
4	18	2	"orf6"	"PSLT014"	18560	42690	130	303	648	932	143	88	88	94	44	46	88	75	0	1356	3786	6386	168	53	53	92	211	229	95	82	0	0.165	0.150	0.152	0.149	1.732	0.138	0.860	120	396	100	1518	4293	-2.599	215	1303	560	3733	77762	454278	12.591	17.507	0	0	0
4	19	2	"mig-14"	"STM2782"	18710	42700	110	1632	1955	1718	87	88	88	170	383	225	72	66	0	3096	3899	3548	90	56	56	224	671	299	68	68	0	0.508	0.486	0.489	0.501	2.105	0.479	0.851	80	389	100	4584	5710	-0.977	1544	3040	1867	3843	156374	311933	4.661	5.477	0	0	0
4	20	2	"thiD"	"STM2146"	18910	42720	110	238	285	221	77	83	83	154	364	236	18	2	0	1689	2178	2598	119	55	55	279	878	314	57	48	0	0.095	0.095	0.115	0.198	4.297	0.078	0.383	80	431	100	1789	2325	-3.398	155	1634	202	2123	22787	174273	0.360	2.163	0	0	0
4	21	2	"rfaY"	"STM3716"	19100	42700	130	156	163	77	47	81	81	103	158	153	12	0	0	1293	1397	1069	76	52	52	223	1164	521	52	14	0	0.060	0.061	0.062	0.059	2.262	0.057	0.748	120	418	100	1316	1427	-4.048	75	1241	82	1345	19573	167662	0.380	1.009	0	0	0
4	22	2	"prgH"	"STM2874"	19250	42670	80	490	707	609	86	82	82	118	227	192	69	46	0	3040	4852	4608	94	54	54	353	1579	447	73	48	0	0.137	0.130	0.126	0.134	1.817	0.124	0.889	52	235	100	3394	5423	-2.872	408	2986	625	4798	36752	252296	2.595	2.849	0	0	0
4	23	2	"orgA"	"STM2869"	19460	42690	150	342	627	654	104	80	80	107	182	170	53	45	0	1168	2887	3428	118	53	53	427	2078	486	42	30	0	0.235	0.193	0.213	0.294	3.321	0.163	0.832	156	462	100	1377	3381	-2.089	262	1115	547	2834	97874	450406	2.857	1.184	0	0	0
4	24	2	"livH"	"STM3563"	19610	42720	90	218	473	1062	224	79	79	98	112	114	65	30	0	1961	3125	3697	118	51	51	531	2474	465	38	15	0	0.073	0.128	0.076	0.108	3.907	0.039	0.051	52	268	100	2049	3468	-3.780	139	1910	394	3074	24603	162498	3.348	1.049	0	0	0
4	1	3	"hisJ"	"STM2354"	15540	42880	100	174	2193	3786	172	81	81	116	304	262	43	36	0	90	1521	2533	166	52	52	122	495	405	36	31	0	2.447	1.438	1.666	2.307	2.916	1.439	0.923	80	339	100	131	3581	1.291	93	38	2112	1469	175405	121716	6.832	2.826	-50	0	0
4	2	3	"hisI"	"STM2078"	15720	42880	120	787	975	1487	152	83	83	133	462	347	57	40	0	3031	3066	2600	84	48	48	123	596	484	68	62	0	0.236	0.296	0.254	0.311	2.268	0.300	0.361	120	390	100	3687	3910	-2.083	704	2983	892	3018	117018	367929	1.823	4.938	0	0	0
4	3	3	"glyA"	"STM2555"	15900	42890	130	437	876	957	109	83	83	87	28	32	77	64	0	544	1114	1250	112	47	47	49	14	28	74	71	0	0.712	0.743	0.770	0.906	2.235	0.742	0.932	120	426	100	851	1860	-0.489	354	497	793	1067	105166	133622	28.179	76.071	0	0	0
4	4	3	"fliD"	"STM1960"	16080	42890	120	279	708	872	123	83	83	86	25	29	72	65	0	440	1069	1420	132	47	47	49	23	46	71	66	0	0.499	0.612	0.633	0.703	2.445	0.609	0.965	120	405	100	589	1647	-1.004	196	393	625	1022	84914	128321	24.880	44.348	0	0	0
4	5	3	"asrC"	"STM2550"	16240	42890	110	111	165	98	59	85	85	94	58	61	43	40	0	459	1711	2113	123	47	47	129	479	371	48	42	0	0.063	0.048	0.057	0.086	3.998	0.049	0.609	80	413	100	438	1744	-3.986	26	412	80	1664	13180	136910	1.224	3.303	0	0	0
4	6	3	"moeA"	"STM0846"	16440	42880	110	167	403	421	104	84	84	92	56	60	53	46	0	635	1967	2452	124	47	47	110	383	348	52	46	0	0.141	0.166	0.169	0.226	2.360	0.156	0.929	80	398	100	671	2239	-2.825	83	588	319	1920	32258	157395	5.554	4.849	0	0	0
4	7	3	"cbiN"	"STM2022"	16590	42880	130	189	383	387	101	84	84	93	59	63	61	45	0	364	969	1208	124	47	47	83	217	261	61	42	0	0.331	0.324	0.319	0.296	2.087	0.318	0.935	120	404	100	422	1221	-1.594	105	317	299	922	45922	116326	4.915	4.083	0	0	0
4	8	3	"cobU"	"STM2018"	16770	42880	130	164	263	228	86	84	84	96	59	61	52	43	0	496	1349	1633	121	48	48	108	265	245	51	49	0	0.179	0.138	0.158	0.279	4.871	0.134	0.854	120	452	100	528	1480	-2.485	80	448	179	1301	31606	161910	2.831	4.683	0	0	0
4	9	3	"uhpA"	"STM3790"	16960	42870	130	106	141	94	66	82	82	87	26	29	45	33	0	407	1302	1620	124	49	49	68	142	208	75	53	0	0.067	0.047	0.055	0.065	3.199	0.036	0.491	120	467	100	382	1312	-3.899	24	358	59	1253	16933	156265	2.077	8.690	0	0	0
4	10	3	"trpD"	"STM1724"	17140	42880	120	119	151	85	56	81	81	84	22	26	58	45	0	750	2385	3014	126	49	49	53	29	54	74	65	0	0.054	0.030	0.036	0.096	8.524	0.026	0.743	120	422	100	739	2406	-4.205	38	701	70	2336	18143	286249	3.045	80.414	0	0	0
4	11	3	"sulA"	"STM1071"	17320	42870	140	208	354	313	88	84	84	85	22	25	90	78	0	721	1773	2012	113	51	51	56	31	55	99	99	0	0.185	0.157	0.156	0.154	1.594	0.151	0.900	156	488	100	794	1992	-2.434	124	670	270	1722	55301	276596	12.227	55.387	0	0	0
4	12	3	"rfaL"	"STM3713"	17500	42880	120	260	467	436	93	84	84	90	41	45	68	57	0	1649	4199	4651	110	52	52	66	74	112	83	76	0	0.110	0.092	0.098	0.105	2.256	0.089	0.922	120	377	100	1773	4530	-3.182	176	1597	383	4147	55996	503921	9.195	55.851	0	0	0
4	13	3	"bglX"	"STM2166"	17670	42880	140	357	522	623	119	84	84	101	115	113	73	56	0	1903	3003	4344	144	54	54	70	78	111	99	96	0	0.148	0.149	0.146	0.151	1.694	0.139	0.928	156	380	100	2122	3387	-2.760	273	1849	438	2949	81395	468527	3.661	37.603	0	0	0
4	14	3	""	"STM0347"	17850	42880	140	103	124	76	61	83	83	105	189	180	4	0	0	902	1851	3012	162	51	51	56	29	51	100	100	0	0.024	0.023	0.034	0.028	2.850	0.022	0.670	156	332	100	871	1841	-5.411	20	851	41	1800	19318	288680	0.101	61.897	0	0	0
4	15	3	""	"STM1043"	18030	42880	140	134	295	348	117	82	82	97	139	143	34	24	0	531	2337	3532	151	49	49	94	345	367	54	42	0	0.108	0.093	0.099	0.099	2.336	0.095	0.938	156	313	100	534	2501	-3.212	52	482	213	2288	46085	364628	1.424	6.501	0	0	0
4	16	3	""	"PSLT025"	18200	42880	140	119	146	87	59	82	82	93	118	126	17	5	0	1012	1754	2277	129	48	48	81	300	370	76	65	0	0.038	0.038	0.041	0.044	2.640	0.036	0.822	156	372	100	1001	1770	-4.703	37	964	64	1706	22784	273691	0.449	5.577	0	0	0
4	17	3	"orf319"	"STM1389"	18380	42870	120	5112	6703	5332	79	82	82	87	31	35	100	100	0	1494	2201	1842	83	47	47	54	65	120	100	99	0	3.476	3.074	3.080	3.131	1.404	3.090	0.927	120	389	100	6477	8775	1.797	5030	1447	6621	2154	804391	264121	213.419	33.031	0	0	0
4	18	3	"yfeJ"	"STM2437"	18550	42870	130	130	171	126	73	83	83	87	32	36	60	40	0	1095	1753	2343	133	49	49	82	239	291	82	70	0	0.045	0.052	0.052	0.053	2.143	0.051	0.821	120	402	100	1093	1792	-4.476	47	1046	88	1704	20549	210359	2.625	6.992	0	0	0
4	19	3	""	"PSLT087"	18730	42870	130	105	118	48	40	83	83	113	186	164	1	0	0	2256	2859	2623	91	54	54	189	580	306	88	78	0	0.010	0.012	0.014	0.012	2.395	0.014	0.139	120	434	100	2224	2840	-6.645	22	2202	35	2805	14176	343135	0.027	4.603	0	0	0
4	20	3	"traU"	"PSLT092"	18920	42870	140	132	161	93	57	81	81	118	198	167	9	1	0	4475	6615	7056	106	59	59	217	664	305	96	88	0	0.012	0.012	0.012	0.012	2.075	0.012	0.822	156	441	100	4467	6636	-6.436	51	4416	80	6556	25062	1031897	0.217	9.636	0	0	0
4	21	3	"trbE"	"PSLT096"	19090	42870	130	100	116	59	50	76	76	78	19	24	55	32	0	926	1378	1698	123	52	52	60	35	58	98	95	0	0.027	0.030	0.033	0.032	3.523	0.029	0.702	120	336	100	898	1366	-5.187	24	874	40	1326	13868	165397	2.000	37.657	0	0	0
4	22	3	"traH"	"PSLT100"	19270	42870	140	315	418	388	92	79	79	96	158	164	61	34	0	5483	7933	8212	103	51	51	185	1069	577	91	81	0	0.043	0.043	0.041	0.041	1.760	0.043	0.728	156	443	100	5668	8221	-4.525	236	5432	339	7882	65260	1237512	2.038	7.248	0	0	0
4	23	3	"trbH"	"PSLT105"	19450	42870	120	719	1178	1274	108	80	80	82	20	24	99	98	0	2375	4089	4423	108	48	48	55	32	58	100	100	0	0.275	0.272	0.259	0.259	1.559	0.272	0.916	120	356	100	2966	5139	-1.865	639	2327	1098	4041	141394	490679	54.800	126.063	0	0	0
4	24	3	"traX"	"PSLT110"	19630	42860	130	178	183	67	36	76	76	80	22	27	92	84	0	4540	4716	2614	55	47	47	87	337	387	95	91	0	0.023	0.023	0.023	0.022	1.591	0.022	0.816	120	578	100	4595	4776	-5.461	102	4493	107	4669	21981	565906	4.682	13.736	0	0	0
4	1	4	""	"STM2717"	15540	43070	120	89	97	35	36	79	79	82	29	35	26	12	0	416	795	996	125	49	49	62	88	141	81	67	0	0.027	0.024	0.043	0.049	3.833	0.022	0.283	120	560	100	377	764	-5.198	10	367	18	746	11647	95393	0.517	8.330	0	0	0
4	2	4	""	"STM2739"	15720	43070	130	179	263	334	126	81	81	83	19	22	94	86	0	2834	4590	5240	114	47	47	51	22	43	100	100	0	0.035	0.040	0.035	0.035	1.970	0.030	0.291	120	449	100	2885	4725	-4.830	98	2787	182	4543	31543	550810	9.474	206.318	0	0	0
4	3	4	""	"STM1616"	15890	43070	120	399	557	588	105	82	82	85	22	25	99	97	0	1651	2167	2001	92	49	49	52	25	48	100	100	0	0.198	0.224	0.203	0.201	1.510	0.206	0.572	120	384	100	1919	2593	-2.337	317	1602	475	2118	66817	260041	21.455	84.600	0	0	0
4	4	4	"rimL"	"STM1611"	16070	43060	130	592	883	773	87	83	83	92	55	59	100	100	0	1680	2447	2295	93	49	49	65	158	243	100	100	0	0.312	0.334	0.338	0.336	1.457	0.329	0.908	120	411	100	2140	3198	-1.680	509	1631	800	2398	106001	293629	14.382	15.076	0	0	0
4	5	4	"osmB"	"STM1705"	16250	43060	120	909	3656	8626	235	84	84	91	44	48	98	91	0	173	585	1219	208	48	48	65	221	340	35	18	0	6.600	6.652	6.540	6.650	1.903	7.515	0.873	120	428	100	950	4109	2.722	825	125	3572	537	438669	70196	81.023	2.353	0	0	0
4	6	4	"mppA"	"STM1679"	16430	43060	120	1217	1482	855	57	80	80	85	27	31	100	99	0	4227	4943	2861	57	47	47	51	28	54	100	100	0	0.272	0.286	0.287	0.282	1.316	0.276	0.898	120	421	100	5317	6298	-1.878	1137	4180	1402	4896	177890	593219	51.741	174.714	0	0	0
4	7	4	"rnhB"	"STM0230"	16600	43060	130	435	478	184	38	81	81	92	60	65	100	95	0	2982	3584	2073	57	49	49	132	485	367	99	98	0	0.121	0.112	0.117	0.116	1.291	0.092	0.863	120	368	100	3287	3932	-3.051	354	2933	397	3535	57330	430033	6.433	7.118	0	0	0
4	8	4	"speE"	"STM0166"	16750	43060	130	240	248	92	37	83	83	95	58	61	91	70	0	2400	2486	1076	43	51	51	155	482	310	100	92	0	0.067	0.068	0.066	0.064	1.421	0.066	0.826	120	425	100	2506	2600	-3.903	157	2349	165	2435	29713	298276	2.638	4.836	0	0	0
4	9	4	"yaeB"	"STM0243"	16950	43050	130	170	210	131	62	82	82	88	27	30	90	74	0	1756	2372	2247	94	51	51	85	173	203	100	92	0	0.052	0.055	0.055	0.052	1.983	0.052	0.824	120	520	100	1793	2449	-4.276	88	1705	128	2321	25257	284638	4.519	13.220	0	0	0
4	10	4	"cobS"	"STM2017"	17140	43060	120	354	478	430	89	81	81	86	25	29	97	96	0	2056	2743	2858	104	52	52	58	34	58	100	100	0	0.136	0.148	0.142	0.144	1.630	0.138	0.854	120	424	100	2277	3088	-2.876	273	2004	397	2691	57368	329189	15.680	78.971	0	0	0
4	11	4	"yeeI"	"STM2001"	17310	43060	130	249	353	300	84	84	84	85	21	24	95	85	0	878	1500	1637	109	52	52	55	17	30	100	100	0	0.200	0.186	0.185	0.178	1.849	0.167	0.831	120	436	100	991	1717	-2.324	165	826	269	1448	42404	180014	12.762	85.000	0	0	0
4	12	4	"fixX"	"STM0078"	17500	43060	130	93	104	45	43	84	84	84	19	22	39	21	0	444	799	1031	129	49	49	52	15	28	100	100	0	0.023	0.027	0.040	0.038	2.953	0.033	0.480	120	430	100	404	770	-5.456	9	395	20	750	12444	95827	1.053	49.800	0	0	0
4	13	4	"ubiC"	"STM4233"	17670	43050	120	634	848	677	79	82	82	108	207	191	92	67	0	1764	2417	2150	88	48	48	50	21	42	100	100	0	0.322	0.323	0.336	0.324	1.441	0.296	0.727	120	376	100	2268	3135	-1.636	552	1716	766	2369	101799	290037	3.575	112.714	0	0	0
4	14	4	"yjbJ"	"STM4240"	17860	43050	130	3339	4159	4332	104	81	81	111	216	194	95	92	0	202	259	241	93	48	48	51	23	45	87	82	0	21.156	19.327	20.714	20.460	1.783	21.368	0.834	120	345	100	3412	4289	4.403	3258	154	4078	211	499055	31095	18.741	9.043	0	0	0
4	15	4	"yjcE"	"STM4269"	18020	43050	130	363	453	258	56	85	85	91	54	59	100	99	0	3697	4960	3068	61	49	49	66	107	162	100	100	0	0.076	0.075	0.071	0.072	1.381	0.071	0.837	120	321	100	3926	5279	-3.714	278	3648	368	4911	54313	595219	6.704	45.738	0	0	0
4	16	4	"zur"	"STM4241"	18200	43050	140	470	825	748	90	83	83	93	82	88	100	98	0	1257	2282	2246	98	49	49	69	114	165	100	99	0	0.320	0.332	0.312	0.316	1.437	0.310	0.789	156	381	100	1595	2975	-1.642	387	1208	742	2233	128730	355957	8.927	19.412	0	0	0
4	17	4	"yfcZ"	"STM2390"	18380	43050	120	487	533	302	56	79	79	82	28	34	99	98	0	909	1019	610	59	47	47	51	30	58	99	98	0	0.473	0.467	0.467	0.472	1.379	0.443	0.852	120	366	100	1270	1426	-1.079	408	862	454	972	63950	122221	16.107	32.267	0	0	0
4	18	4	""	"STM2372"	18550	43050	130	196	374	514	137	80	80	83	28	33	75	67	0	1210	2715	4692	172	50	50	71	147	207	80	76	0	0.100	0.110	0.118	0.111	2.315	0.100	0.826	120	397	100	1276	2959	-3.322	116	1160	294	2665	44852	325816	10.393	17.986	0	0	0
4	19	4	"ylaC"	"STM0471"	18720	43040	130	200	639	954	149	81	81	88	51	57	64	52	0	396	1531	2551	166	53	53	136	479	352	46	33	0	0.347	0.378	0.424	0.462	2.665	0.366	0.911	120	437	100	462	2036	-1.527	119	343	558	1478	76734	183771	10.804	2.912	0	0	0
4	20	4	"ybaP"	"STM0496"	18920	43050	130	214	276	273	98	80	80	87	52	59	82	60	0	1441	2238	2988	133	56	56	102	330	323	95	83	0	0.097	0.090	0.088	0.084	1.951	0.089	0.898	120	389	100	1519	2378	-3.370	134	1385	196	2182	33153	268507	3.635	6.473	0	0	0
4	21	4	"ybbS"	"STM0514"	19090	43040	130	125	145	85	58	76	76	79	20	25	76	55	0	2426	3622	4094	113	52	52	57	27	47	100	100	0	0.021	0.019	0.019	0.017	2.219	0.018	0.738	120	345	100	2423	3639	-5.598	49	2374	69	3570	17406	434652	3.300	132.037	0	0	0
4	22	4	"folD"	"STM0542"	19260	43040	130	309	477	459	96	78	78	81	20	24	99	98	0	1612	2511	2826	112	48	48	57	43	75	100	100	0	0.148	0.162	0.156	0.155	1.451	0.157	0.924	120	402	100	1795	2862	-2.759	231	1564	399	2463	57200	301304	19.800	57.070	0	0	0
4	23	4	"ybdG"	"STM0569"	19440	43040	130	443	564	361	64	81	81	83	30	36	100	100	0	2692	3684	2672	72	48	48	64	107	167	100	100	0	0.137	0.133	0.132	0.132	1.332	0.126	0.870	120	414	100	3006	4119	-2.869	362	2644	483	3636	67643	442128	16.033	33.832	0	0	0
4	24	4	"fepB"	"STM0594"	19620	43050	120	228	294	240	81	77	77	79	28	35	90	80	0	1472	1922	1942	101	47	47	55	88	160	98	97	0	0.106	0.116	0.106	0.109	1.709	0.113	0.877	120	495	100	1576	2092	-3.238	151	1425	217	1875	35242	230630	7.679	21.216	0	0	0
4	1	5	"slp"	"STM1819"	15530	43250	120	690	817	402	49	77	77	80	22	27	100	100	0	2467	2867	1514	52	47	47	56	75	133	99	99	0	0.253	0.262	0.261	0.266	1.320	0.257	0.945	120	506	100	3033	3560	-1.981	613	2420	740	2820	98079	343981	33.500	37.480	0	0	0
4	2	5	"hemK"	"STM1775"	15710	43250	120	170	205	128	62	80	80	83	23	27	90	75	0	1280	1564	1471	94	47	47	54	55	101	100	96	0	0.073	0.082	0.079	0.082	1.794	0.076	0.816	120	409	100	1323	1642	-3.776	90	1233	125	1517	24612	187731	5.304	27.455	0	0	0
4	3	5	"ychK"	"STM1754"	15890	43240	130	1297	1563	914	58	82	82	88	53	60	100	100	0	3003	3760	2348	62	49	49	66	210	318	100	100	0	0.411	0.399	0.401	0.400	1.204	0.385	0.937	120	412	100	4169	5192	-1.282	1215	2954	1481	3711	187580	451204	27.830	17.590	0	0	0
4	4	5	"sdaA"	"STM1826"	16060	43240	130	884	1462	1410	96	83	83	100	90	90	100	100	0	2484	4692	4856	103	51	51	102	334	327	100	100	0	0.329	0.297	0.306	0.302	1.321	0.281	0.918	120	404	100	3234	6020	-1.603	801	2433	1379	4641	175458	563004	15.133	13.743	0	0	0
4	5	5	"minC"	"STM1814"	16240	43240	120	1012	1025	406	39	85	85	99	79	79	99	97	0	2480	2503	1046	41	50	50	87	259	297	98	96	0	0.381	0.383	0.374	0.387	1.284	0.370	0.945	120	412	100	3357	3393	-1.390	927	2430	940	2453	122996	300313	11.722	9.328	0	0	0
4	6	5	"ycgR"	"STM1798"	16430	43240	120	330	339	124	36	83	83	86	30	34	96	95	0	3470	3489	1531	43	49	49	52	13	25	100	99	0	0.072	0.074	0.075	0.072	1.421	0.074	0.880	120	385	100	3668	3696	-3.792	247	3421	256	3440	40713	418714	8.433	264.385	0	0	0
4	7	5	"yihA"	"STM4001"	16600	43240	120	281	448	484	108	82	82	88	35	39	86	77	0	979	1831	2412	131	50	50	114	465	407	68	50	0	0.214	0.206	0.209	0.210	1.797	0.195	0.909	120	339	100	1128	2147	-2.223	199	929	366	1781	53728	219756	10.286	3.692	0	0	0
4	8	5	"oxyR"	"STM4125"	16770	43240	120	552	1144	1598	139	83	83	89	34	38	90	77	0	787	1907	2797	146	51	51	117	445	380	60	46	0	0.637	0.572	0.580	0.610	1.737	0.568	0.956	120	383	100	1205	2917	-0.650	469	736	1061	1856	137270	228890	31.029	4.022	0	0	0
4	9	5	"yneB"	"STM4078"	16950	43240	120	1552	1950	2033	104	85	85	88	24	27	100	100	0	2295	2877	3170	110	50	50	57	33	57	100	100	0	0.653	0.660	0.653	0.669	1.389	0.643	0.961	120	404	100	3712	4692	-0.614	1467	2245	1865	2827	234031	345225	77.583	85.455	0	0	0
4	10	5	"pfkA"	"STM4062"	17130	43240	120	1905	2417	2579	106	83	83	88	27	30	100	98	0	1454	2079	2372	114	50	50	55	20	36	99	99	0	1.298	1.150	1.151	1.212	1.673	1.114	0.930	120	380	100	3226	4363	0.376	1822	1404	2334	2029	289996	249475	86.259	101.200	0	0	0
4	11	5	"rhaR"	"STM4049"	17310	43240	120	180	209	142	67	83	83	86	23	26	81	71	0	1780	2413	2687	111	51	51	55	18	32	100	99	0	0.056	0.053	0.053	0.052	2.331	0.050	0.874	120	352	100	1826	2488	-4.156	97	1729	126	2362	25109	289553	5.348	131.000	0	0	0
4	12	5	"yihZ"	"STM4028"	17480	43240	120	280	395	405	102	83	83	84	19	22	95	92	0	1184	1843	2033	110	49	49	52	18	34	100	100	0	0.174	0.174	0.169	0.164	1.436	0.183	0.915	120	351	100	1332	2106	-2.526	197	1135	312	1794	47424	221123	16.368	99.500	0	0	0
4	13	5	"rpsK"	"STM3417"	17670	43240	120	1046	1449	1299	89	82	82	84	25	29	100	100	0	1139	1464	1289	88	47	47	56	87	155	100	97	0	0.883	0.965	0.977	0.944	1.345	0.974	0.933	120	377	100	2056	2784	-0.180	964	1092	1367	1417	173875	175654	54.600	16.184	0	0	0
4	14	5	"rplF"	"STM3425"	17840	43230	130	1071	2152	2577	119	83	83	106	185	174	94	80	0	951	1643	1991	121	47	47	64	130	203	95	80	0	1.093	1.296	1.331	1.338	1.478	1.302	0.915	120	382	100	1892	3665	0.128	988	904	2069	1596	258278	197196	11.059	12.146	0	0	0
4	15	5	"rplN"	"STM3430"	18010	43230	120	1135	2348	4014	170	86	86	98	84	85	90	83	0	515	1035	1648	159	49	49	62	84	135	81	70	0	2.251	2.294	2.139	2.198	1.611	2.454	0.947	120	367	100	1515	3248	1.171	1049	466	2262	986	281739	124194	26.786	11.583	0	0	0
4	16	5	"rpsC"	"STM3434"	18210	43230	130	803	1142	1264	110	82	82	95	81	85	90	80	0	990	1401	1657	118	49	49	61	83	136	91	82	0	0.766	0.784	0.795	0.825	1.772	0.786	0.821	120	401	100	1662	2412	-0.384	721	941	1060	1352	137049	168070	12.926	16.145	0	0	0
4	17	5	"rplW"	"STM3438"	18390	43230	130	928	1200	1060	88	81	81	96	152	158	90	80	0	728	960	854	88	48	48	59	87	147	95	87	0	1.246	1.227	1.290	1.232	1.555	1.325	0.843	120	378	100	1527	2031	0.317	847	680	1119	912	143940	115192	7.263	10.356	0	0	0
4	18	5	"ppiA"	"STM3472"	18560	43230	130	571	739	589	79	82	82	84	25	29	100	100	0	1690	2259	1997	88	50	50	62	83	133	100	100	0	0.298	0.297	0.295	0.295	1.348	0.277	0.879	120	385	100	2129	2866	-1.746	489	1640	657	2209	88664	271088	26.200	26.470	0	0	0
4	19	5	"argI"	"STM4469"	18740	43220	130	132	170	103	60	82	82	87	49	56	52	29	0	1655	2244	2162	96	52	52	71	132	185	100	97	0	0.031	0.040	0.037	0.035	2.164	0.041	0.784	120	392	100	1653	2280	-5.003	50	1603	88	2192	20364	269246	1.694	16.462	0	0	0
4	20	5	"trpS2"	"STM4508"	18910	43220	130	136	165	118	71	80	80	84	38	45	59	32	0	1711	2766	3187	115	53	53	65	85	130	100	95	0	0.034	0.031	0.031	0.029	2.289	0.030	0.687	120	392	100	1714	2798	-4.888	56	1658	85	2713	19762	331891	2.132	31.776	0	0	0
4	21	5	"dnaT"	"STM4544"	19080	43210	130	135	289	337	116	78	78	82	22	26	66	55	0	475	1758	2787	158	49	49	63	133	211	69	60	0	0.134	0.123	0.137	0.158	3.069	0.112	0.885	120	415	100	483	1920	-2.902	57	426	211	1709	34669	211016	9.409	12.744	0	0	0
4	22	5	"lplA"	"STM4576"	19260	43220	110	153	294	354	120	81	81	96	71	73	50	33	0	786	2664	4370	164	47	47	173	715	413	51	37	0	0.097	0.081	0.079	0.091	1.983	0.073	0.873	80	450	100	811	2830	-3.360	72	739	213	2617	23534	213140	2.789	3.484	0	0	0
4	23	5	""	"STM4596"	19460	43210	130	183	391	486	124	82	82	92	65	70	61	43	0	884	2552	3862	151	48	48	156	675	432	59	41	0	0.121	0.123	0.122	0.118	2.690	0.116	0.806	120	468	100	937	2813	-3.049	101	836	309	2504	46873	306181	4.600	3.550	0	0	0
4	24	5	"rph"	"STM3734"	19630	43220	130	241	298	202	67	79	79	82	29	35	87	80	0	2500	2745	2178	79	47	47	67	145	216	93	89	0	0.066	0.081	0.077	0.079	1.950	0.076	0.831	120	563	100	2615	2917	-3.920	162	2453	219	2698	35715	329365	7.448	18.469	0	0	0
4	1	6	"yhgI"	"STM3511"	15530	43420	120	1210	1626	1539	94	80	80	81	19	23	100	100	0	1496	1880	1813	96	46	46	48	10	20	100	100	0	0.779	0.843	0.866	0.846	1.310	0.837	0.947	120	498	100	2580	3380	-0.360	1130	1450	1546	1834	195163	225625	81.316	183.200	0	0	0
4	2	6	"yhcK"	"STM3340"	15700	43410	110	459	507	335	66	80	80	83	23	27	100	100	0	2863	3086	2264	73	48	48	60	87	145	100	100	0	0.135	0.141	0.139	0.137	1.251	0.137	0.895	80	396	100	3194	3465	-2.893	379	2815	427	3038	40580	246862	18.435	34.782	0	0	0
4	3	6	"yhcC"	"STM3329"	15900	43420	120	137	142	51	35	81	81	88	53	60	53	11	0	3954	3888	1736	44	48	48	72	217	301	98	97	0	0.014	0.016	0.014	0.014	2.541	0.017	0.270	120	439	100	3962	3901	-6.124	56	3906	61	3840	17096	466525	1.019	17.585	0	0	0
4	4	6	"murA"	"STM3307"	16070	43420	120	617	688	374	54	82	82	91	65	71	96	95	0	2689	2835	1525	53	49	49	76	255	335	97	96	0	0.203	0.218	0.214	0.210	1.383	0.218	0.917	120	387	100	3175	3392	-2.303	535	2640	606	2786	82547	340189	9.185	10.820	0	0	0
4	5	6	"rbfA"	"STM3285"	16240	43410	120	303	437	396	90	84	84	90	44	48	97	90	0	1179	1769	1969	111	50	50	63	134	212	100	99	0	0.194	0.205	0.198	0.197	1.439	0.194	0.930	120	409	100	1348	2072	-2.366	219	1129	353	1719	52385	212332	7.886	12.731	0	0	0
4	6	6	"yhbT"	"STM3273"	16420	43410	120	522	891	1910	214	85	85	88	29	32	98	96	0	1305	2394	3906	163	49	49	54	36	66	100	99	0	0.348	0.344	0.316	0.308	1.561	0.447	0.897	120	399	100	1693	3151	-1.523	437	1256	806	2345	106970	287339	27.690	65.000	0	0	0
4	7	6	""	"STM3155"	16590	43410	120	102	130	99	76	81	81	84	20	23	50	30	0	397	910	1650	181	47	47	49	10	20	94	92	0	0.060	0.057	0.066	0.074	3.346	0.054	0.767	120	353	100	371	912	-4.059	21	350	49	863	15632	109255	2.300	86.100	0	0	0
4	8	6	"nupG"	"STM3113"	16770	43410	130	402	491	371	75	82	82	86	27	31	99	98	0	4075	5177	4633	89	49	49	59	66	111	100	99	0	0.079	0.080	0.079	0.079	1.298	0.077	0.951	120	399	100	4346	5537	-3.653	320	4026	409	5128	58879	621281	15.000	77.545	0	0	0
4	9	6	"gshB"	"STM3095"	16960	43400	120	393	733	841	114	84	84	88	28	31	95	91	0	1181	2446	3160	129	50	50	58	45	77	100	98	0	0.273	0.271	0.274	0.273	1.540	0.263	0.963	120	371	100	1440	3045	-1.872	309	1131	649	2396	88019	293572	23.036	53.067	0	0	0
4	10	6	""	"STM3075"	17130	43410	120	122	145	88	60	81	81	84	22	26	67	45	0	1419	2231	2711	121	48	48	52	17	32	100	99	0	0.030	0.029	0.032	0.029	2.568	0.027	0.671	120	334	100	1412	2247	-5.063	41	1371	64	2183	17406	267767	2.773	128.176	0	0	0
4	11	6	"iciA"	"STM3064"	17310	43410	140	166	213	159	74	81	81	83	20	24	84	70	0	1325	1914	2139	111	48	48	50	11	22	100	99	0	0.067	0.071	0.069	0.068	1.753	0.070	0.890	156	325	100	1362	1998	-3.909	85	1277	132	1866	33192	298648	6.500	169.455	0	0	0
4	12	6	"fldB"	"STM3045"	17490	43400	130	158	259	333	128	82	82	83	20	24	87	70	0	812	1791	3191	178	47	47	51	20	39	100	100	0	0.099	0.101	0.106	0.101	1.768	0.100	0.936	120	318	100	841	1921	-3.331	76	765	177	1744	31079	214974	8.800	87.000	0	0	0
4	13	6	"nadE"	"STM1310"	17660	43400	140	1140	2131	3015	141	82	82	86	34	39	94	91	0	1037	1838	2659	144	47	47	66	135	204	78	75	0	1.069	1.144	1.192	1.202	1.676	1.137	0.962	156	371	100	2048	3840	0.096	1058	990	2049	1791	332389	286784	60.147	13.126	0	0	0
4	14	6	"ydiE"	"STM1346"	17860	43410	130	141	213	173	81	81	81	94	82	87	42	29	0	309	559	632	113	47	47	69	143	207	58	47	0	0.229	0.258	0.256	0.249	2.556	0.253	0.889	120	343	100	322	644	-2.127	60	262	132	512	25582	67106	1.451	3.427	0	0	0
4	15	6	"lpp"	"STM1377"	18020	43400	150	1805	6176	11305	183	82	82	104	115	110	96	90	0	77	138	162	117	48	48	59	66	111	30	17	0	59.414	67.711	65.708	61.513	2.130	71.753	0.937	156	370	100	1752	6184	5.893	1723	29	6094	90	963509	21570	52.800	1.197	0	0	0
4	16	6	"sodB"	"STM1431"	18200	43400	120	1175	3404	5681	166	83	83	101	144	142	95	85	0	840	1864	3020	162	49	49	109	616	565	58	34	0	1.381	1.830	1.736	1.778	1.466	1.886	0.956	120	342	100	1883	5136	0.465	1092	791	3321	1815	408502	223680	22.938	2.849	0	0	0
4	17	6	"gst"	"STM1451"	18360	43400	130	1519	2895	3560	122	84	84	126	301	238	83	72	0	745	1327	1636	123	49	49	122	610	500	53	29	0	2.062	2.200	2.235	2.219	1.374	2.189	0.958	120	375	100	2131	4089	1.044	1435	696	2811	1278	347353	159286	9.199	1.975	0	0	0
4	18	6	"sodC"	"STM1044"	18550	43410	140	1380	2107	2060	97	84	84	113	277	245	94	80	0	1002	1580	1548	97	51	51	70	170	242	98	81	0	1.363	1.323	1.327	1.324	1.390	1.345	0.948	156	357	100	2247	3552	0.447	1296	951	2023	1529	328740	246448	7.199	8.882	0	0	0
4	19	6	"yhhV"	"STM3559"	18730	43400	140	182	381	416	109	83	83	89	64	71	55	46	0	526	1380	1751	126	53	53	65	133	204	64	58	0	0.209	0.225	0.237	0.254	2.292	0.224	0.874	156	366	100	572	1625	-2.256	99	473	298	1327	59423	215224	4.563	9.887	0	0	0
4	20	6	"yhhL"	"STM3573"	18890	43400	130	128	181	183	101	82	82	85	39	45	55	31	0	654	1060	1335	125	51	51	73	186	254	76	61	0	0.076	0.098	0.089	0.093	2.894	0.094	0.557	120	406	100	649	1108	-3.712	46	603	99	1009	21764	127154	2.462	5.306	0	0	0
4	21	6	"yhhQ"	"STM3579"	19090	43400	140	121	146	85	58	80	80	84	26	30	58	37	0	2139	3363	3530	104	49	49	87	235	270	87	82	0	0.020	0.020	0.019	0.020	2.911	0.021	0.765	156	439	100	2131	3380	-5.672	41	2090	66	3314	22715	524699	2.385	13.940	0	0	0
4	22	6	"nikR"	"STM3584"	19240	43400	110	119	200	202	101	82	82	95	59	62	40	25	0	410	1061	1652	155	48	48	158	502	317	41	25	0	0.102	0.116	0.124	0.124	2.235	0.124	0.891	80	350	100	399	1131	-3.290	37	362	118	1013	15997	84859	1.780	1.799	0	0	0
4	23	6	""	"STM3595"	19440	43400	130	989	1234	935	75	82	82	113	231	204	96	83	0	3335	4628	3956	85	48	48	190	685	360	97	88	0	0.276	0.252	0.260	0.260	1.243	0.241	0.955	120	509	100	4194	5732	-1.858	907	3287	1152	4580	148128	555348	4.853	6.479	0	0	0
4	24	6	""	"STM3600"	19620	43400	130	134	166	117	70	77	77	80	28	35	66	50	0	1491	2683	3371	125	47	47	57	74	129	100	100	0	0.039	0.034	0.033	0.034	1.898	0.033	0.885	120	569	100	1501	2725	-4.663	57	1444	89	2636	19962	321902	3.071	35.486	0	0	0
4	1	7	"yidF"	"STM3803"	15530	43590	120	207	265	202	76	80	80	82	21	25	95	88	0	1229	1820	1867	102	46	46	47	9	19	100	100	0	0.107	0.104	0.103	0.098	1.498	0.104	0.941	120	553	100	1310	1959	-3.220	127	1183	185	1774	31824	218455	8.714	197.000	0	0	0
4	2	7	"ibpA"	"STM3809"	15710	43600	120	207	366	383	104	79	79	82	21	25	84	75	0	409	808	1022	126	46	46	51	54	105	86	75	0	0.353	0.377	0.379	0.384	1.838	0.365	0.947	120	478	100	491	1049	-1.504	128	363	287	762	43979	97016	13.524	14.019	0	0	0
4	3	7	"ccmC"	"STM2252"	15890	43600	120	138	201	187	93	81	81	84	23	27	82	56	0	1112	1921	2753	143	47	47	48	10	20	100	100	0	0.054	0.064	0.063	0.060	1.926	0.064	0.897	120	409	100	1122	1994	-4.224	57	1065	120	1874	24114	230544	5.087	187.300	0	0	0
4	4	7	"torC"	"STM3823"	16060	43600	130	128	166	121	72	82	82	86	41	47	54	29	0	2595	3359	3192	95	48	48	52	26	50	100	100	0	0.018	0.025	0.022	0.019	2.599	0.029	0.579	120	434	100	2593	3395	-5.791	46	2547	84	3311	19924	403098	1.951	127.192	0	0	0
4	5	7	"dgoK"	"STM3829"	16250	43600	130	209	250	149	59	82	82	86	39	45	92	75	0	2745	3557	3048	85	48	48	52	25	48	100	100	0	0.047	0.048	0.048	0.045	1.663	0.046	0.792	120	464	100	2824	3677	-4.408	127	2697	168	3509	30048	426891	4.205	140.200	0	0	0
4	6	7	""	"STM3833"	16410	43590	110	247	278	163	58	82	82	87	26	29	87	83	0	2118	2452	1832	74	49	49	90	291	323	91	87	0	0.080	0.082	0.079	0.076	1.634	0.078	0.868	80	371	100	2234	2599	-3.648	165	2069	196	2403	22212	196145	7.346	8.117	0	0	0
4	7	7	""	"STM0098"	16600	43590	140	272	302	147	48	82	82	86	25	29	97	95	0	3619	4046	1967	48	49	49	84	267	317	98	96	0	0.053	0.055	0.050	0.051	1.468	0.058	0.852	156	442	100	3760	4217	-4.232	190	3570	220	3997	47112	631135	8.640	14.839	0	0	0
4	8	7	"ilvI"	"STM0116"	16770	43590	130	828	1029	455	44	82	82	87	26	29	100	100	0	10703	13012	6425	49	48	48	59	74	125	100	100	0	0.070	0.073	0.073	0.073	1.167	0.070	0.948	120	372	100	11401	13911	-3.836	746	10655	947	12964	123514	1561458	36.231	175.041	0	0	0
4	9	7	"ftsI"	"STM0122"	16950	43590	140	3160	3350	1330	39	84	84	92	45	48	100	98	0	9895	10167	3558	34	50	50	71	105	147	100	99	0	0.312	0.323	0.316	0.319	1.190	0.328	0.975	156	417	100	12921	13383	-1.678	3076	9845	3266	10117	522563	1586102	72.400	96.152	0	0	0
4	10	7	"murC"	"STM0129"	17140	43580	130	331	713	856	120	83	83	89	45	50	94	80	0	953	2135	2828	132	50	50	61	78	127	100	97	0	0.275	0.302	0.288	0.290	1.450	0.297	0.945	120	352	100	1151	2715	-1.864	248	903	630	2085	85524	256203	13.867	26.590	0	0	0
4	11	7	"guaC"	"STM0141"	17310	43590	150	398	714	762	106	81	81	83	22	26	99	97	0	1752	3279	3721	113	48	48	50	10	20	99	99	0	0.186	0.196	0.199	0.194	1.513	0.199	0.961	156	382	100	2021	3864	-2.426	317	1704	633	3231	111314	511507	28.682	322.900	0	0	0
4	12	7	"aroP"	"STM0150"	17480	43580	130	189	237	168	70	82	82	83	21	25	87	80	0	1449	2371	2571	108	47	47	50	19	38	100	99	0	0.076	0.067	0.064	0.063	2.028	0.063	0.915	120	385	100	1509	2479	-3.712	107	1402	155	2324	28433	284529	7.333	122.158	0	0	0
4	13	7	""	"STM1549"	17670	43580	150	327	696	814	116	82	82	85	29	34	97	88	0	890	1986	2493	125	48	48	61	107	175	99	91	0	0.291	0.317	0.296	0.291	1.545	0.318	0.943	156	422	100	1087	2552	-1.781	245	842	614	1938	108602	309838	21.069	17.991	0	0	0
4	14	7	""	"STM1554"	17840	43580	130	354	525	549	104	81	81	92	85	92	79	63	0	2441	2988	2211	73	48	48	59	79	133	100	100	0	0.114	0.151	0.104	0.108	2.052	0.191	0.719	120	366	100	2666	3384	-3.132	273	2393	444	2940	63016	358544	5.094	37.076	0	0	0
4	15	7	""	"STM1558"	18020	43580	130	4614	7124	6490	91	82	82	93	86	92	100	100	0	4013	6493	6450	99	49	49	53	30	56	100	100	0	1.143	1.093	1.110	1.119	1.190	1.058	0.946	120	345	100	8496	13486	0.193	4532	3964	7042	6444	854921	779173	81.756	214.667	0	0	0
4	16	7	"sfcA"	"STM1566"	18180	43570	130	2081	2698	1780	65	85	85	121	286	236	100	100	0	4764	6501	4658	71	51	51	169	874	517	100	100	0	0.424	0.405	0.413	0.414	1.198	0.386	0.939	120	397	100	6709	9063	-1.240	1996	4713	2613	6450	323759	780139	9.010	7.245	0	0	0
4	17	7	"fdnG"	"STM1570"	18380	43580	130	222	273	212	77	86	86	138	365	264	10	4	0	2025	2347	1638	69	53	53	181	881	486	80	57	0	0.069	0.082	0.071	0.064	1.969	0.151	0.565	120	400	100	2108	2481	-3.858	136	1972	187	2294	32743	281676	0.370	2.459	0	0	0
4	18	7	"narZ"	"STM1577"	18550	43580	120	307	379	225	59	82	82	85	23	27	98	95	0	284	334	216	64	51	51	54	21	38	98	95	0	0.966	1.049	1.017	1.048	1.499	1.048	0.868	120	310	100	458	580	-0.050	225	233	297	283	45448	40056	12.783	13.333	0	0	0
4	19	7	"yciO"	"STM1720"	18710	43580	130	512	836	905	108	83	83	96	105	109	78	64	0	842	1294	1538	118	49	49	75	190	253	73	60	0	0.541	0.605	0.608	0.605	1.779	0.575	0.925	120	385	100	1222	1998	-0.886	429	793	753	1245	100269	155276	7.048	6.416	0	0	0
4	20	7	"yciC"	"STM1734"	18910	43580	130	331	660	925	140	82	82	94	99	105	88	58	0	1028	2145	3007	140	49	49	84	244	290	100	79	0	0.254	0.276	0.243	0.247	1.367	0.275	0.910	120	431	100	1228	2674	-1.975	249	979	578	2096	79246	257446	5.717	8.447	0	0	0
4	21	7	""	"STM1747"	19090	43580	140	283	623	918	147	81	81	92	77	83	74	59	0	363	951	1573	165	49	49	75	196	261	64	42	0	0.643	0.601	0.666	0.691	1.993	0.578	0.910	156	355	100	516	1444	-0.636	202	314	542	902	97175	148305	6.896	4.469	0	0	0
4	22	7	"narI"	"STM1761"	19270	43570	150	143	203	169	83	84	84	212	904	426	0	0	0	962	2022	2704	133	49	49	151	363	240	72	57	0	0.065	0.060	0.063	0.060	2.003	0.060	0.882	156	372	100	972	2092	-3.952	59	913	119	1973	31698	315388	-0.010	5.154	0	0	0
4	23	7	"chaB"	"STM1770"	19420	43570	100	247	617	817	132	88	88	505	1518	300	10	1	0	117	232	249	107	48	48	190	499	262	11	1	0	2.304	2.875	2.480	2.369	3.045	3.190	0.831	80	293	100	228	713	1.204	159	69	529	184	49362	18587	0.074	0.084	0	0	0
4	24	7	""	"STM1785"	19610	43570	130	124	160	116	72	79	79	274	1070	390	0	0	0	2087	3813	4827	126	48	48	113	343	303	100	92	0	0.022	0.022	0.022	0.019	2.297	0.018	0.020	120	596	100	2084	3846	-5.502	45	2039	81	3765	19180	457560	-0.107	10.787	0	0	0
4	1	8	"nuoN"	"STM2316"	15520	43780	110	4593	4489	1142	25	80	80	88	58	65	100	100	0	7483	7617	2110	27	46	46	57	105	184	100	100	0	0.607	0.582	0.588	0.585	1.099	0.571	0.981	80	495	100	11950	11980	-0.721	4513	7437	4409	7571	359156	609323	75.879	72.000	0	0	0
4	2	8	"nuoC"	"STM2326"	15710	43790	130	2954	3132	1178	37	81	81	90	60	66	100	100	0	4397	4670	1693	36	47	47	58	109	187	100	100	0	0.660	0.660	0.656	0.651	1.181	0.654	0.958	120	459	100	7223	7674	-0.598	2873	4350	3051	4623	375881	560387	50.700	42.312	0	0	0
4	3	8	"yfbS"	"STM2333"	15880	43780	130	209	246	152	61	82	82	86	35	40	95	75	0	2043	2461	1931	78	48	48	49	13	26	100	100	0	0.064	0.068	0.066	0.064	1.599	0.068	0.860	120	417	100	2122	2577	-3.973	127	1995	164	2413	29535	295267	4.571	185.538	0	0	0
4	4	8	"yfcC"	"STM2339"	16060	43780	130	135	152	87	57	81	81	89	50	56	52	16	0	2042	2311	1283	55	47	47	49	17	34	100	100	0	0.027	0.031	0.028	0.025	2.223	0.032	0.450	120	410	100	2049	2335	-5.207	54	1995	71	2264	18192	277349	1.260	133.059	0	0	0
4	5	8	""	"STM2343"	16230	43780	120	228	270	124	45	81	81	86	43	50	98	85	0	1148	1409	804	57	46	46	53	71	133	100	100	0	0.133	0.139	0.132	0.134	1.395	0.136	0.869	120	381	100	1249	1552	-2.906	147	1102	189	1363	32457	169039	4.279	19.099	0	0	0
4	6	8	"yfcH"	"STM2350"	16410	43770	130	2519	2966	1960	66	82	82	86	27	31	100	100	0	4840	5436	3800	69	48	48	82	265	323	100	100	0	0.509	0.535	0.545	0.545	1.179	0.508	0.957	120	457	100	7229	8272	-0.976	2437	4792	2884	5388	355957	652305	106.667	20.204	0	0	0
4	7	8	"fdx"	"STM2538"	16590	43770	120	977	1162	642	55	84	84	85	22	25	100	100	0	1253	1520	841	55	48	48	52	23	44	100	100	0	0.741	0.732	0.732	0.726	1.233	0.729	0.949	120	390	100	2098	2550	-0.432	893	1205	1078	1472	139481	182384	48.955	63.826	0	0	0
4	8	8	"cadB"	"STM2558"	16770	43760	130	252	285	123	43	83	83	86	23	26	100	100	0	8270	9265	3599	38	48	48	53	39	73	100	100	0	0.021	0.022	0.020	0.020	1.483	0.022	0.823	120	366	100	8391	9419	-5.604	169	8222	202	9217	34151	1111756	8.652	236.205	0	0	0
4	9	8	"yfhG"	"STM2563"	16950	43760	120	516	557	238	42	83	83	86	24	27	100	100	0	2498	2650	1128	42	48	48	58	123	212	100	100	0	0.177	0.182	0.177	0.177	1.278	0.182	0.916	120	357	100	2883	3076	-2.500	433	2450	474	2602	66815	317946	19.625	21.073	0	0	0
4	10	8	""	"STM2570"	17120	43770	140	245	299	207	69	83	83	89	47	52	87	76	0	2657	3467	2798	80	49	49	76	199	261	96	95	0	0.062	0.063	0.058	0.058	1.493	0.066	0.898	156	399	100	2770	3634	-4.009	162	2608	216	3418	46703	540827	4.468	17.040	0	0	0
4	11	8	""	"STM2587"	17300	43760	120	146	163	63	38	82	82	84	22	26	94	69	0	2544	3146	2087	66	50	50	52	10	19	100	100	0	0.026	0.026	0.026	0.024	1.523	0.027	0.799	120	395	100	2558	3177	-5.284	64	2494	81	3096	19554	377487	3.591	309.400	0	0	0
4	12	8	""	"STM2593"	17490	43770	130	146	166	61	36	82	82	86	21	24	90	74	0	2188	2543	1535	60	50	50	52	17	32	100	100	0	0.030	0.034	0.031	0.030	1.644	0.032	0.734	120	441	100	2202	2577	-5.062	64	2138	84	2493	19893	305155	3.810	146.529	0	0	0
4	13	8	"yhbP"	"STM3270"	17660	43760	130	1046	1097	258	23	83	83	85	20	23	100	100	0	4250	4496	1111	24	48	48	66	149	225	100	100	0	0.229	0.228	0.226	0.228	1.140	0.225	0.960	120	402	100	5165	5462	-2.125	963	4202	1014	4448	131696	539482	50.600	29.732	0	0	0
4	14	8	""	"STM3277"	17840	43760	130	210	213	39	18	82	82	86	43	50	99	88	0	7939	8117	1281	15	49	49	59	100	169	100	100	0	0.016	0.016	0.016	0.016	1.296	0.016	0.843	120	376	100	8018	8199	-5.946	128	7890	131	8068	25584	974029	2.953	80.580	0	0	0
4	15	8	"pnp"	"STM3282"	18020	43760	140	5908	5922	1280	21	83	83	90	63	70	100	100	0	10285	10365	2429	23	50	50	53	18	33	100	100	0	0.569	0.566	0.563	0.570	1.098	0.562	0.981	156	354	100	16060	16154	-0.813	5825	10235	5839	10315	923816	1616872	92.571	572.889	0	0	0
4	16	8	"secG"	"STM3293"	18190	43760	130	1333	1341	409	30	84	84	108	244	225	100	99	0	2598	2593	858	33	51	51	137	682	497	100	90	0	0.490	0.494	0.497	0.495	1.115	0.494	0.967	120	399	100	3796	3799	-1.028	1249	2547	1257	2542	160885	311140	5.053	3.601	0	0	0
4	17	8	"yhbE"	"STM3302"	18370	43760	140	598	624	168	26	81	81	104	237	227	98	66	0	5858	5980	1320	22	52	52	135	662	490	100	100	0	0.089	0.092	0.090	0.089	1.193	0.091	0.919	156	425	100	6323	6471	-3.489	517	5806	543	5928	97307	932927	2.194	8.829	0	0	0
4	18	8	"yrbA"	"STM3308"	18540	43760	140	189	234	133	56	79	79	81	19	23	93	90	0	957	1278	955	74	49	49	53	30	56	100	100	0	0.121	0.126	0.119	0.115	1.573	0.124	0.871	156	384	100	1018	1384	-3.045	110	908	155	1229	36453	199302	8.053	40.833	0	0	0
4	19	8	""	"STM0718"	18730	43760	130	160	167	44	26	81	81	92	96	104	28	3	0	5457	5897	1701	28	48	48	72	175	243	100	100	0	0.015	0.015	0.014	0.013	1.530	0.015	0.760	120	458	100	5488	5935	-6.097	79	5409	86	5849	20005	707614	0.781	33.286	0	0	0
4	20	8	""	"STM0724"	18900	43750	100	84	90	29	32	80	80	82	19	23	28	12	0	80	107	71	66	50	50	57	28	49	56	26	0	0.133	0.175	0.379	0.375	4.067	0.212	0.275	80	334	100	34	67	-2.907	4	30	10	57	7239	8535	0.421	1.786	-50	0	0
4	21	8	"sdhD"	"STM0733"	19070	43750	130	2047	2326	1287	55	84	84	104	119	114	100	100	0	1679	1933	1055	54	51	51	77	111	144	100	100	0	1.206	1.191	1.209	1.192	1.189	1.195	0.945	120	422	100	3591	4124	0.270	1963	1628	2242	1882	279174	231997	18.672	16.721	0	0	0
4	22	8	"ybgC"	"STM0744"	19260	43750	140	243	282	150	53	85	85	133	284	213	16	4	0	1661	1922	1227	63	50	50	88	184	209	98	96	0	0.098	0.105	0.103	0.101	1.463	0.108	0.546	156	351	100	1769	2069	-3.350	158	1611	197	1872	44035	299820	0.525	9.967	0	0	0
4	23	8	"ybgF"	"STM0750"	19430	43750	140	2120	2213	1020	46	86	86	395	1315	332	83	17	0	3720	3962	1951	49	50	50	156	432	276	98	96	0	0.554	0.544	0.557	0.559	1.311	0.665	0.581	156	398	100	5704	6039	-0.851	2034	3670	2127	3912	345209	618090	1.383	8.810	0	0	0
4	24	8	"aroG"	"STM0760"	19610	43760	130	2874	2936	861	29	79	79	254	1052	414	98	86	0	5637	5814	1852	31	48	48	116	345	297	100	100	0	0.500	0.495	0.508	0.495	1.181	0.491	0.958	120	584	100	8384	8623	-1.000	2795	5589	2857	5766	352375	697633	2.549	16.516	0	0	0
4	1	9	""	"STM0868"	15530	43960	120	532	539	95	17	82	82	86	28	32	100	100	0	12674	12926	1489	11	47	47	51	26	50	100	100	0	0.036	0.035	0.036	0.035	1.224	0.035	0.943	120	478	100	13077	13336	-4.810	450	12627	457	12879	64651	1551089	16.179	495.192	0	0	0
4	2	9	"rimK"	"STM0875"	15700	43960	130	254	309	150	48	84	84	88	28	31	100	100	0	4495	5764	3305	57	49	49	62	126	203	100	100	0	0.038	0.039	0.036	0.038	1.417	0.039	0.873	120	365	100	4616	5940	-4.709	170	4446	225	5715	37068	691705	7.893	45.254	0	0	0
4	3	9	"ybjF"	"STM0882"	15880	43950	130	427	440	121	27	83	83	89	36	40	100	100	0	7710	7598	1320	17	48	48	56	64	114	100	100	0	0.045	0.047	0.045	0.046	1.281	0.046	0.854	120	413	100	8006	7907	-4.477	344	7662	357	7550	52788	911725	9.750	117.844	0	0	0
4	4	9	"artP"	"STM0891"	16070	43960	130	2664	2702	332	12	82	82	89	38	42	100	100	0	7154	7351	1025	13	47	47	52	35	67	100	100	0	0.363	0.359	0.356	0.359	1.085	0.352	0.965	120	385	100	9689	9924	-1.461	2582	7107	2620	7304	324290	882150	68.763	208.543	0	0	0
4	5	9	""	"STM0896"	16230	43950	130	152	162	63	38	81	81	85	25	29	87	61	0	4308	4466	1275	28	46	46	57	85	149	100	100	0	0.017	0.018	0.015	0.014	2.263	0.018	0.385	120	377	100	4333	4501	-5.908	71	4262	81	4420	19411	535970	3.080	51.871	0	0	0
4	6	9	""	"STM0901"	16420	43950	120	131	143	45	31	83	83	84	23	27	82	54	0	8114	8475	2383	28	47	47	57	81	142	100	100	0	0.006	0.007	0.006	0.006	2.177	0.007	0.476	120	427	100	8115	8488	-7.393	48	8067	60	8428	17158	1017008	2.565	103.926	0	0	0
4	7	9	""	"STM1035"	16600	43950	120	149	162	76	46	84	84	85	21	24	78	61	0	1810	2393	1941	81	48	48	51	15	29	100	100	0	0.037	0.033	0.035	0.030	2.210	0.033	0.764	120	359	100	1827	2423	-4.761	65	1762	78	2345	19497	287185	3.667	156.133	0	0	0
4	8	9	""	"STM1039"	16770	43940	140	160	164	60	36	83	83	87	25	28	86	66	0	3236	3402	1621	47	49	49	58	65	112	99	99	0	0.024	0.024	0.023	0.023	2.036	0.023	0.603	156	385	100	3264	3434	-5.371	77	3187	81	3353	25624	530668	3.080	51.446	0	0	0
4	9	9	"aceK"	"STM4185"	16940	43950	130	2616	2845	681	23	83	83	93	77	82	100	100	0	11653	12648	2861	22	50	50	82	215	262	100	100	0	0.218	0.219	0.216	0.219	1.098	0.217	0.967	120	398	100	14136	15360	-2.196	2533	11603	2762	12598	341402	1517802	35.740	58.447	0	0	0
4	10	9	""	"STM4196"	17120	43950	120	92	104	45	43	82	82	90	77	85	10	4	0	2070	3281	3786	115	48	48	79	218	275	100	97	0	0.005	0.007	0.008	0.008	3.050	0.009	0.084	120	386	100	2032	3255	-7.660	10	2022	22	3233	12478	393687	0.182	14.688	0	0	0
4	11	9	""	"STM4200"	17290	43950	120	352	355	103	29	83	83	85	20	23	98	97	0	14582	14385	4844	33	51	51	54	16	29	100	100	0	0.019	0.019	0.019	0.019	1.638	0.019	0.913	120	419	100	14800	14606	-5.755	269	14531	272	14334	42552	1726257	13.500	895.688	0	0	0
4	12	9	""	"STM4204"	17490	43950	120	200	234	174	74	83	83	86	21	24	85	81	0	5427	5893	3291	55	51	51	54	15	27	100	100	0	0.022	0.026	0.022	0.019	2.085	0.026	0.508	120	383	100	5493	5993	-5.522	117	5376	151	5842	28136	707163	7.048	389.267	0	0	0
4	13	9	"pduE"	"STM2042"	17650	43940	130	235	245	63	25	84	84	86	22	25	100	100	0	5268	5283	920	17	49	49	84	242	288	100	100	0	0.029	0.031	0.030	0.029	1.567	0.031	0.720	120	361	100	5370	5395	-5.111	151	5219	161	5234	29385	634012	7.227	21.483	0	0	0
4	14	9	"pduV"	"STM2056"	17840	43940	140	148	161	51	31	84	84	99	125	126	17	0	0	4218	4189	1024	24	50	50	130	439	337	99	99	0	0.015	0.019	0.017	0.016	2.092	0.019	0.567	156	343	100	4232	4216	-6.025	64	4168	77	4139	25190	653413	0.496	9.246	0	0	0
4	15	9	"stfF"	"STM0199"	18010	43940	140	209	219	58	26	82	82	99	135	136	45	1	0	5601	5616	1406	25	50	50	99	391	394	100	100	0	0.023	0.025	0.024	0.023	1.499	0.024	0.738	156	288	100	5678	5703	-5.450	127	5551	137	5566	34207	876130	0.889	14.110	0	0	0
4	16	9	"thiH"	"STM4159"	18180	43940	130	719	723	107	14	83	83	92	51	55	100	100	0	10342	10564	1545	14	51	51	129	499	386	100	100	0	0.062	0.061	0.060	0.061	1.132	0.059	0.938	120	352	100	10927	11153	-4.016	636	10291	640	10513	86808	1267660	12.373	20.912	0	0	0
4	17	9	"yojN"	"STM2269"	18370	43950	130	990	977	179	18	81	81	89	48	53	100	99	0	9840	9717	1557	16	49	49	118	475	402	100	100	0	0.093	0.093	0.092	0.091	1.149	0.091	0.951	120	389	100	10700	10564	-3.429	909	9791	896	9668	117250	1165997	18.500	20.208	0	0	0
4	18	9	""	"STM4261"	18540	43940	120	130	156	77	49	79	79	82	19	23	82	65	0	1337	1902	1683	88	48	48	49	9	18	100	100	0	0.040	0.042	0.041	0.036	1.957	0.040	0.776	120	369	100	1340	1931	-4.660	51	1289	77	1854	18706	228273	3.895	205.889	0	0	0
4	19	9	"traP"	"PSLT082"	18720	43940	130	194	225	87	38	81	81	83	20	24	100	95	0	5511	6607	3246	49	49	49	55	32	58	100	100	0	0.021	0.022	0.021	0.020	1.595	0.021	0.769	120	434	100	5575	6702	-5.595	113	5462	144	6558	26981	792814	7.100	204.750	0	0	0
4	20	9	""	"STM1542"	18900	43940	120	339	338	84	24	82	82	85	23	27	100	100	0	6357	6240	1915	30	51	51	60	41	68	100	100	0	0.041	0.041	0.042	0.041	1.270	0.040	0.903	120	442	100	6563	6445	-4.617	257	6306	256	6189	40576	748798	11.000	150.732	0	0	0
4	21	9	""	"STM4309"	19080	43940	120	329	340	50	14	85	85	100	101	101	100	90	0	18905	19248	1953	10	50	50	67	96	143	100	100	0	0.013	0.013	0.013	0.013	1.175	0.013	0.896	120	402	100	19099	19453	-6.272	244	18855	255	19198	40782	2309700	2.376	199.802	0	0	0
4	22	9	"adi"	"STM4296"	19260	43940	140	209	209	53	25	84	84	104	125	120	49	2	0	6290	6380	2169	33	49	49	71	110	154	99	98	0	0.020	0.020	0.020	0.019	1.463	0.019	0.570	156	339	100	6366	6456	-5.642	125	6241	125	6331	32639	995296	0.840	57.355	0	0	0
4	23	9	"lpxO"	"STM4286"	19430	43940	130	1909	2034	383	18	78	78	81	21	25	100	100	0	7224	7850	1553	19	48	48	57	38	66	100	100	0	0.255	0.251	0.250	0.251	1.104	0.245	0.958	120	317	100	9007	9758	-1.971	1831	7176	1956	7802	244137	942002	93.000	205.079	0	0	0
4	24	9	"nrfC"	"STM4279"	19600	43940	130	123	184	303	164	77	77	80	23	28	71	49	0	2842	3722	2827	75	48	48	63	77	122	100	100	0	0.016	0.029	0.019	0.016	2.521	0.044	0.357	120	514	100	2840	3781	-5.925	46	2794	107	3674	22056	446647	4.522	47.519	0	0	0
4	1	10	"yafB"	"STM0255"	15530	44120	130	716	759	187	24	82	82	85	28	32	100	100	0	9811	9470	1507	15	48	48	54	87	161	100	100	0	0.065	0.072	0.071	0.071	1.277	0.072	0.894	120	517	100	10397	10099	-3.945	634	9763	677	9422	91066	1136344	24.071	108.230	0	0	0
4	2	10	""	"STM0274"	15700	44120	130	392	463	612	132	84	84	85	22	25	100	100	0	15816	15914	1885	11	49	49	77	267	346	100	100	0	0.020	0.024	0.020	0.020	1.517	0.023	0.207	120	358	100	16075	16244	-5.678	308	15767	379	15865	55543	1909725	17.182	59.315	0	0	0
4	3	10	""	"STM0282"	15880	44130	130	434	554	834	150	83	83	89	58	65	100	99	0	7860	7675	1351	17	49	49	76	246	323	100	100	0	0.045	0.062	0.047	0.051	1.738	0.051	0.022	120	425	100	8162	8097	-4.476	351	7811	471	7626	66465	921008	8.017	30.890	0	0	0
4	4	10	""	"STM0288"	16060	44130	130	256	262	91	34	82	82	89	60	67	93	75	0	3561	3610	1251	34	49	49	55	36	65	100	100	0	0.050	0.051	0.049	0.046	1.605	0.047	0.560	120	395	100	3686	3741	-4.335	174	3512	180	3561	31396	433242	2.883	98.750	0	0	0
4	5	10	""	"STM0297"	16240	44130	140	128	159	123	77	83	83	84	22	26	69	50	0	544	1288	3224	250	49	49	59	58	98	99	99	0	0.091	0.061	0.079	0.075	2.331	0.036	0.733	156	404	100	540	1315	-3.459	45	495	76	1239	24787	200923	3.409	21.190	0	0	0
4	6	10	"yafJ"	"STM0311"	16410	44120	110	1536	1545	460	29	83	83	85	22	25	100	100	0	4904	4993	1729	34	48	48	52	34	65	100	100	0	0.299	0.296	0.295	0.301	1.138	0.287	0.979	80	374	100	6309	6407	-1.741	1453	4856	1462	4945	123565	399440	66.364	145.324	0	0	0
4	7	10	"ycfJ"	"STM1212"	16590	44120	130	984	1114	804	72	83	83	86	23	26	100	100	0	1214	1388	1024	73	49	49	52	14	26	100	100	0	0.773	0.770	0.769	0.773	1.192	0.779	0.968	120	436	100	2066	2370	-0.371	901	1165	1031	1339	133659	166552	44.696	95.429	0	0	0
4	8	10	"ycfX"	"STM1220"	16760	44120	130	1222	1266	435	34	83	83	87	29	33	100	100	0	6645	6893	1698	24	50	50	67	146	217	100	100	0	0.173	0.173	0.168	0.171	1.152	0.172	0.923	120	384	100	7734	8026	-2.534	1139	6595	1183	6843	151870	827216	40.655	46.753	0	0	0
4	9	10	""	"STM1236"	16940	44120	130	375	420	154	36	83	83	93	77	82	100	94	0	1882	1988	735	36	50	50	84	207	246	100	100	0	0.159	0.174	0.171	0.170	1.212	0.176	0.921	120	442	100	2124	2275	-2.649	292	1832	337	1938	50417	238509	4.247	9.198	0	0	0
4	10	10	""	"STM1253"	17130	44130	130	514	605	370	61	82	82	90	75	83	100	97	0	2033	2428	1512	62	50	50	66	119	180	100	100	0	0.218	0.220	0.216	0.216	1.227	0.218	0.920	120	440	100	2415	2901	-2.199	432	1983	523	2378	72629	291311	6.867	19.849	0	0	0
4	11	10	"yoaG"	"STM1272"	17310	44120	120	155	223	185	82	82	82	83	20	24	88	82	0	1519	2064	1883	91	50	50	53	17	32	100	100	0	0.050	0.070	0.058	0.053	1.794	0.084	0.915	120	384	100	1542	2155	-4.331	73	1469	141	2014	26728	247656	7.000	118.294	0	0	0
4	12	10	""	"STM1276"	17480	44120	130	726	756	172	22	82	82	84	20	23	100	100	0	2257	2279	517	22	51	51	55	19	34	100	100	0	0.292	0.303	0.301	0.301	1.120	0.301	0.970	120	381	100	2850	2902	-1.776	644	2206	674	2228	90774	273434	33.600	117.053	0	0	0
4	13	10	"rstB"	"STM1471"	17660	44120	140	533	723	2421	334	84	84	87	25	28	100	99	0	11584	11179	2037	18	52	52	83	226	272	100	100	0	0.039	0.057	0.040	0.041	1.422	0.097	0.046	156	370	100	11981	11766	-4.683	449	11532	639	11127	112757	1743880	25.440	49.097	0	0	0
4	14	10	"ydgH"	"STM1478"	17830	44110	130	3013	2978	425	14	84	84	105	141	134	100	100	0	8853	8699	1311	15	51	51	143	555	388	100	100	0	0.333	0.335	0.333	0.335	1.078	0.330	0.982	120	319	100	11731	11542	-1.587	2929	8802	2894	8648	357310	1043842	20.376	15.416	0	0	0
4	15	10	"ynfM"	"STM1486"	18010	44120	140	655	653	123	18	81	81	104	153	147	98	97	0	13772	13459	2603	19	50	50	133	561	421	99	99	0	0.042	0.043	0.043	0.043	1.249	0.041	0.832	156	273	100	14296	13981	-4.579	574	13722	572	13409	101853	2099644	3.588	23.754	0	0	0
4	16	10	""	"STM1493"	18180	44120	140	9020	9060	3218	35	83	83	89	38	42	100	100	0	9154	8916	3345	37	49	49	117	506	432	96	96	0	0.982	1.012	1.007	1.069	1.333	1.001	0.989	156	289	100	18042	17844	-0.027	8937	9105	8977	8867	1413356	1390942	236.079	17.389	0	0	0
4	17	10	"ynfD"	"STM1500"	18360	44110	130	4732	4657	1348	28	84	84	89	32	35	100	100	0	3672	3656	1164	31	48	48	94	409	435	100	99	0	1.283	1.267	1.278	1.286	1.162	1.262	0.976	120	343	100	8272	8181	0.359	4648	3624	4573	3608	558875	438727	142.750	8.709	0	0	0
4	18	10	"udg"	"STM2080"	18540	44120	130	3338	3355	461	13	84	84	87	24	27	100	100	0	12936	12843	1680	13	49	49	52	14	26	100	100	0	0.253	0.256	0.253	0.256	1.109	0.253	0.982	120	356	100	16141	16065	-1.986	3254	12887	3271	12794	402554	1541165	136.167	913.643	0	0	0
4	19	10	""	"STM2787"	18710	44120	120	542	563	154	27	82	82	84	20	23	100	100	0	3800	3756	904	24	50	50	56	34	60	100	100	0	0.123	0.130	0.127	0.128	1.198	0.128	0.937	120	364	100	4210	4187	-3.027	460	3750	481	3706	67608	450709	23.950	108.824	0	0	0
4	20	10	"gabT"	"STM2792"	18890	44110	130	25637	25400	3214	12	82	82	92	67	72	100	100	0	8956	8821	1397	15	50	50	60	56	93	100	100	0	2.869	2.887	2.869	2.930	1.167	2.885	0.990	120	404	100	34461	34089	1.521	25555	8906	25318	8771	3047953	1058571	377.731	156.446	0	0	0
4	21	10	"mobA"	"STM3994"	19080	44120	120	704	724	141	19	85	85	94	73	77	100	100	0	5881	6035	1052	17	48	48	56	52	92	100	100	0	0.106	0.107	0.105	0.106	1.165	0.105	0.914	120	333	100	6452	6626	-3.236	619	5833	639	5987	86935	724202	8.630	114.981	0	0	0
4	22	10	""	"STM4014"	19250	44110	140	134	136	37	27	82	82	84	20	23	80	63	0	4411	4213	1646	39	48	48	53	26	49	100	100	0	0.012	0.013	0.013	0.012	1.921	0.013	0.592	156	315	100	4415	4219	-6.391	52	4363	54	4165	21176	657185	2.600	160.000	0	0	0
4	23	10	""	"STM4033"	19430	44110	140	208	274	217	79	79	79	81	20	24	97	92	0	787	1081	989	91	49	49	63	49	77	100	99	0	0.175	0.189	0.178	0.169	1.570	0.195	0.901	156	405	100	867	1227	-2.516	129	738	195	1032	42686	168621	9.650	20.776	0	0	0
4	24	10	""	"STM4054"	19610	44110	130	135	150	91	60	77	77	79	23	29	88	62	0	3963	4546	1866	41	49	49	56	47	83	100	100	0	0.015	0.016	0.013	0.013	1.922	0.018	0.475	120	530	100	3972	4570	-6.076	58	3914	73	4497	18016	545568	3.087	95.532	0	0	0
4	1	11	""	"STM2943"	15520	44300	110	320	695	2133	306	77	77	80	21	26	100	100	0	12850	12753	1552	12	48	48	86	362	420	100	100	0	0.019	0.049	0.019	0.022	2.074	0.052	0.077	80	449	100	13045	13323	-5.719	243	12802	618	12705	55571	1020201	29.286	34.992	0	0	0
4	2	11	""	"STM2955"	15700	44300	140	232	292	209	71	82	82	84	22	26	91	88	0	1072	1376	1098	79	49	49	112	450	401	84	57	0	0.147	0.158	0.151	0.159	2.302	0.135	0.723	156	413	100	1173	1537	-2.770	150	1023	210	1327	45534	214629	9.455	2.809	0	0	0
4	3	11	"yqcC"	"STM2965"	15870	44310	120	186	218	122	55	84	84	89	62	69	71	40	0	638	861	685	79	50	50	56	22	39	100	99	0	0.173	0.165	0.160	0.159	1.710	0.157	0.845	120	361	100	690	945	-2.527	102	588	134	811	26117	103284	2.081	36.591	0	0	0
4	4	11	"fucO"	"STM2973"	16060	44310	130	598	598	77	12	84	84	89	61	68	100	100	0	11754	11620	1121	9	51	51	57	21	36	100	100	0	0.044	0.044	0.044	0.044	1.132	0.044	0.956	120	364	100	12217	12083	-4.509	514	11703	514	11569	71750	1394360	8.344	550.619	0	0	0
4	5	11	"fucK"	"STM2977"	16230	44300	120	309	329	88	26	83	83	87	30	34	100	100	0	6440	6356	1417	22	50	50	59	53	89	100	100	0	0.035	0.039	0.038	0.037	1.303	0.038	0.883	120	323	100	6616	6552	-4.821	226	6390	246	6306	39452	762716	8.067	118.811	0	0	0
4	6	11	"csdA"	"STM2984"	16400	44300	110	474	493	114	23	84	84	90	36	40	100	100	0	3406	3533	845	23	50	50	93	305	327	100	100	0	0.116	0.117	0.116	0.116	1.189	0.112	0.927	80	393	100	3746	3892	-3.105	390	3356	409	3483	39414	282619	11.194	11.279	0	0	0
4	7	11	"yqhE"	"STM3165"	16590	44310	130	17775	17981	2888	16	84	84	91	37	40	100	100	0	7132	7333	1197	16	49	49	85	286	336	100	100	0	2.498	2.457	2.486	2.456	1.097	2.484	0.967	120	439	100	24774	25181	1.321	17691	7083	17897	7284	2157717	879950	483.514	25.343	0	0	0
4	8	11	""	"STM3175"	16760	44300	130	310	376	219	58	82	82	88	38	43	99	97	0	3228	3663	1795	49	48	48	67	147	219	100	100	0	0.072	0.081	0.073	0.075	1.438	0.084	0.810	120	423	100	3408	3909	-3.802	228	3180	294	3615	45150	439512	7.579	24.463	0	0	0
4	9	11	"STMF1.5"	"Not LT2a91"	16940	44290	100	98	123	81	65	83	83	86	31	36	32	20	0	134	228	237	103	49	49	68	98	144	43	21	0	0.176	0.223	0.282	0.280	2.011	0.281	0.679	80	361	100	100	219	-2.503	15	85	40	179	9876	18268	1.194	1.633	-50	0	0
4	10	11	"yfiO"	"STM2663"	17130	44300	130	1052	1127	419	37	82	82	85	26	30	100	100	0	2858	3038	1029	33	50	50	61	65	106	100	100	0	0.345	0.350	0.349	0.347	1.203	0.342	0.919	120	411	100	3778	4033	-1.533	970	2808	1045	2988	135269	364612	40.077	45.800	0	0	0
4	11	11	""	"STM2680"	17310	44300	130	396	424	161	37	79	79	82	20	24	100	100	0	4328	4724	1974	41	50	50	53	19	35	100	100	0	0.074	0.074	0.071	0.072	1.249	0.072	0.916	120	337	100	4595	5019	-3.754	317	4278	345	4674	50847	566918	17.100	245.842	0	0	0
4	12	11	""	"STM2690"	17480	44300	130	791	889	345	38	82	82	88	35	39	100	99	0	5110	5508	1977	35	54	54	68	92	135	100	100	0	0.140	0.148	0.146	0.144	1.208	0.148	0.941	120	369	100	5765	6261	-2.834	709	5056	807	5454	106737	661015	22.886	59.130	0	0	0
4	13	11	"ybbN"	"STM0504"	17670	44290	130	1946	1906	460	24	84	84	88	30	34	100	100	0	6137	5847	1462	25	54	54	62	50	80	100	100	0	0.306	0.315	0.317	0.313	1.145	0.309	0.965	120	360	100	7945	7615	-1.708	1862	6083	1822	5793	228696	701635	60.600	115.700	0	0	0
4	14	11	"allA"	"STM0515"	17840	44300	130	636	633	147	23	82	82	94	78	82	100	99	0	6396	6284	1159	18	51	51	92	410	445	100	100	0	0.087	0.088	0.087	0.087	1.196	0.087	0.932	120	324	100	6899	6784	-3.518	554	6345	551	6233	76009	754128	6.910	15.102	0	0	0
4	15	11	""	"STM0520"	18010	44290	140	454	533	295	55	81	81	102	146	143	89	58	0	8342	7536	2258	29	49	49	120	533	444	99	98	0	0.045	0.060	0.049	0.050	1.789	0.062	0.726	156	294	100	8666	7939	-4.475	373	8293	452	7487	83178	1175571	2.952	13.914	0	0	0
4	16	11	"ybbY"	"STM0524"	18190	44290	140	433	489	179	36	81	81	82	18	21	99	98	0	13469	13273	2475	18	48	48	48	7	14	100	100	0	0.026	0.031	0.027	0.028	1.515	0.031	0.673	156	251	100	13773	13633	-5.253	352	13421	408	13225	76348	2070620	22.611	1889.286	0	0	0
4	17	11	"ylbE"	"STM0530"	18370	44290	140	262	293	120	40	82	82	88	28	31	95	92	0	6922	6714	2044	30	48	48	51	15	29	100	100	0	0.026	0.032	0.026	0.028	1.698	0.031	0.703	156	285	100	7054	6877	-5.255	180	6874	211	6666	45753	1047419	7.321	444.200	0	0	0
4	18	11	"cysS"	"STM0537"	18540	44300	140	2657	2603	595	22	84	84	88	25	28	99	99	0	12251	11955	2678	22	48	48	51	17	33	100	100	0	0.211	0.212	0.211	0.210	1.241	0.209	0.967	156	312	100	14776	14426	-2.246	2573	12203	2519	11907	406091	1864924	100.600	700.235	0	0	0
4	19	11	"yohJ"	"STM2181"	18710	44290	130	364	363	69	19	83	83	85	19	22	100	100	0	2484	2456	595	24	48	48	58	52	89	100	100	0	0.115	0.116	0.118	0.117	1.237	0.114	0.927	120	341	100	2717	2688	-3.116	281	2436	280	2408	43598	294752	14.632	46.115	0	0	0
4	20	11	"galS"	"STM2191"	18890	44290	140	461	514	197	38	82	82	91	68	74	98	98	0	8019	7871	1653	21	50	50	63	68	107	100	100	0	0.048	0.055	0.048	0.052	1.471	0.054	0.802	156	388	100	8348	8253	-4.394	379	7969	432	7821	80235	1227873	6.221	114.824	0	0	0
4	21	11	"lysP"	"STM2200"	19070	44290	140	2534	2526	655	25	80	80	91	75	82	99	99	0	13380	13581	3767	27	49	49	57	54	94	100	99	0	0.184	0.181	0.182	0.183	1.204	0.178	0.979	156	317	100	15785	15978	-2.442	2454	13331	2446	13532	394101	2118560	32.467	250.444	0	0	0
4	22	11	"yejH"	"STM2223"	19250	44290	140	519	531	107	20	81	81	141	449	318	46	0	0	12537	12457	1843	14	50	50	237	1310	552	100	99	0	0.035	0.036	0.036	0.036	1.195	0.036	0.934	156	402	100	12925	12857	-4.833	438	12487	450	12407	82820	1943333	0.869	9.328	0	0	0
4	23	11	""	"STM2231"	19430	44290	40	146	146	35	23	79	79	82	20	24	91	66	0	704	751	298	39	103	103	135	104	77	100	100	0	0.111	0.103	0.107	0.098	1.765	0.086	0.458	12	68	100	668	715	-3.165	67	601	67	648	1755	9010	3.200	5.923	0	0	0
4	24	11	""	"STM2240"	19600	44280	130	371	366	56	15	77	77	79	19	24	100	100	0	8394	8337	1396	16	49	49	62	79	127	100	100	0	0.035	0.035	0.035	0.035	1.207	0.035	0.895	120	604	100	8639	8577	-4.827	294	8345	289	8288	43934	1000445	15.105	104.747	0	0	0
4	1	12	"phoP"	"STM1231"	15520	44480	120	9656	9577	2434	25	76	76	78	19	24	100	100	0	4161	4118	1050	25	46	46	68	310	455	100	98	0	2.328	2.333	2.319	2.336	1.107	2.336	0.990	120	548	100	13695	13573	1.219	9580	4115	9501	4072	1149197	494162	499.947	13.065	0	0	0
4	2	12	"phoP"	"STM1231"	15700	44470	130	11624	11679	1782	15	82	82	84	23	27	100	100	0	5086	5112	782	15	46	46	77	353	458	100	100	0	2.290	2.289	2.283	2.289	1.056	2.288	0.989	120	430	100	16582	16663	1.195	11542	5040	11597	5066	1401465	613495	504.130	14.263	0	0	0
4	3	12	"phoQ"	"STM1230"	15880	44480	120	1269	1298	344	26	86	86	87	24	27	100	100	0	3377	3330	917	27	47	47	50	13	26	100	100	0	0.355	0.369	0.366	0.368	1.129	0.364	0.960	120	391	100	4513	4495	-1.493	1183	3330	1212	3283	155771	399648	50.458	252.308	0	0	0
4	4	12	"phoQ"	"STM1230"	16050	44470	130	3277	3215	690	21	84	84	86	23	26	100	100	0	8951	8624	1380	16	48	48	51	15	29	100	100	0	0.359	0.365	0.360	0.363	1.095	0.366	0.973	120	403	100	12096	11707	-1.479	3193	8903	3131	8576	385859	1034877	136.043	571.533	0	0	0
4	5	12	"phoQ"	"STM1230"	16230	44470	140	1637	1804	1723	95	84	84	88	32	36	99	99	0	4444	4359	1358	31	47	47	53	44	83	100	99	0	0.353	0.399	0.361	0.370	1.294	0.498	0.570	156	459	100	5950	6032	-1.501	1553	4397	1720	4312	281409	679945	53.625	97.864	0	0	0
4	6	12	"hupA"	"STM4170"	16410	44470	130	6853	6923	1726	24	86	86	93	38	40	100	100	0	1835	1887	513	27	47	47	80	279	348	100	100	0	3.785	3.716	3.745	3.732	1.120	3.725	0.969	120	460	100	8555	8677	1.920	6767	1788	6837	1840	830742	226445	179.737	6.477	0	0	0
4	7	12	"sopB"	"STM1091"	16580	44470	130	7171	7242	875	12	87	87	95	42	44	100	100	0	14579	14676	1651	11	48	48	68	152	223	100	100	0	0.488	0.489	0.488	0.489	1.058	0.489	0.986	120	496	100	21615	21783	-1.036	7084	14531	7155	14628	868991	1761082	170.167	96.105	0	0	0
4	8	12	"pipC"	"STM0375"	16770	44470	130	1321	1370	403	29	85	85	92	43	46	100	100	0	1800	1864	576	30	47	47	57	70	122	100	100	0	0.705	0.707	0.714	0.708	1.115	0.709	0.968	120	422	100	2989	3102	-0.504	1236	1753	1285	1817	164453	223715	29.721	25.814	0	0	0
4	9	12	"pipC"	"STM0375"	16940	44470	130	2105	2050	461	22	85	85	90	34	37	100	100	0	3012	2897	676	23	49	49	63	83	131	100	100	0	0.682	0.690	0.692	0.692	1.093	0.682	0.982	120	416	100	4983	4813	-0.553	2020	2963	1965	2848	246047	347591	57.647	34.145	0	0	0
4	10	12	"ssrB"	"STM1391"	17120	44470	140	1720	1931	1044	54	83	83	91	41	45	100	100	0	2494	2749	1492	54	50	50	63	60	95	100	100	0	0.670	0.685	0.692	0.690	1.161	0.684	0.976	156	493	100	4081	4547	-0.578	1637	2444	1848	2699	301207	428806	44.878	44.767	0	0	0
4	11	12	"ssrB"	"STM1391"	17300	44470	140	2873	2887	642	22	79	79	84	35	41	100	100	0	4152	4138	881	21	50	50	53	20	37	100	100	0	0.681	0.687	0.684	0.682	1.146	0.687	0.987	156	386	100	6896	6896	-0.554	2794	4102	2808	4088	450304	645545	80.086	204.250	0	0	0
4	12	12	"ssrB"	"STM1391"	17470	44460	130	2987	3032	420	13	83	83	88	38	43	100	100	0	4561	4616	702	15	53	53	64	84	131	100	100	0	0.644	0.646	0.645	0.647	1.063	0.637	0.986	120	395	100	7412	7512	-0.634	2904	4508	2949	4563	363853	553977	77.474	54.190	0	0	0
4	13	12	"lrp"	"STM0959"	17660	44460	130	3818	3904	622	15	83	83	89	39	43	100	100	0	4924	4955	729	14	51	51	65	91	140	100	100	0	0.766	0.779	0.781	0.778	1.068	0.787	0.987	120	415	100	8608	8725	-0.384	3735	4873	3821	4904	468518	594652	97.821	53.736	0	0	0
4	14	12	"lrp"	"STM0959"	17830	44470	140	3786	3695	652	17	80	80	85	28	32	100	100	0	4789	4703	830	17	48	48	53	35	66	100	100	0	0.782	0.777	0.769	0.777	1.083	0.775	0.986	156	414	100	8447	8270	-0.355	3706	4741	3615	4655	576469	733740	128.929	132.857	0	0	0
4	15	12	"gyrA"	"STM2272"	18020	44470	130	1607	1633	258	15	81	81	90	126	140	100	100	0	6962	6885	998	14	47	47	52	36	69	100	100	0	0.221	0.227	0.228	0.226	1.097	0.228	0.952	120	373	100	8441	8390	-2.180	1526	6915	1552	6838	196012	826145	12.246	189.806	0	0	0
4	16	12	"gyrA"	"STM2272"	18190	44460	150	2199	2303	1598	69	78	78	87	125	143	100	99	0	9495	9576	1720	17	46	46	48	11	22	100	100	0	0.224	0.233	0.223	0.224	1.198	0.427	0.204	156	379	100	11570	11755	-2.155	2121	9449	2225	9530	359239	1493840	17.728	866.182	0	0	0
4	17	12	"csrA"	"STM2826"	18360	44460	130	2900	3661	2422	66	78	78	82	26	31	100	100	0	929	1188	725	61	46	46	48	12	25	100	100	0	3.196	3.137	3.177	3.124	1.163	3.245	0.958	120	340	100	3705	4725	1.676	2822	883	3583	1142	439352	142556	137.654	95.000	0	0	0
4	18	12	"csrA"	"STM2826"	18540	44470	140	1729	2070	1064	51	83	83	92	44	47	100	99	0	524	624	315	50	47	47	50	16	32	100	100	0	3.451	3.444	3.532	3.453	1.236	3.475	0.959	156	394	100	2123	2564	1.787	1646	477	1987	577	322939	97418	44.955	35.875	0	0	0
4	19	12	"yhhP"	"STM3578"	18720	44470	120	187	286	274	95	88	88	95	42	44	85	56	0	823	976	591	60	48	48	52	27	51	100	100	0	0.128	0.213	0.129	0.132	2.348	0.283	0.677	120	373	100	874	1126	-2.969	99	775	198	928	34338	117136	4.548	34.222	0	0	0
4	20	12	"yhhP"	"STM3578"	18890	44470	120	189	208	90	43	83	83	85	22	25	97	90	0	1287	1271	374	29	49	49	52	25	48	100	100	0	0.086	0.102	0.090	0.088	1.659	0.105	0.644	120	407	100	1344	1347	-3.546	106	1238	125	1222	24946	152552	5.591	48.760	0	0	0
4	21	12	"yhhP"	"STM3578"	19080	44460	130	176	188	63	33	78	78	80	18	22	98	95	0	1174	1239	400	32	49	49	52	12	23	100	100	0	0.087	0.092	0.087	0.083	1.602	0.092	0.772	120	391	100	1223	1300	-3.521	98	1125	110	1190	22540	148660	6.000	98.917	0	0	0
4	22	12	"topA"	"STM1714"	19240	44460	130	7447	7645	1440	18	80	80	190	720	378	100	100	0	19323	19826	3895	19	49	49	267	1421	532	100	100	0	0.382	0.383	0.381	0.383	1.074	0.377	0.989	120	413	100	26641	27342	-1.388	7367	19274	7565	19777	917389	2379081	10.354	13.764	0	0	0
4	23	12	"topA"	"STM1714"	19430	44460	130	598	609	195	32	80	80	166	637	383	18	1	0	1332	1377	475	34	49	49	228	1257	551	54	1	0	0.404	0.398	0.398	0.396	1.155	0.399	0.519	120	530	100	1801	1857	-1.308	518	1283	529	1328	73099	165254	0.695	0.914	0	0	0
4	24	12	"fur"	"STM0693"	19610	44460	130	2044	2083	585	28	75	75	79	20	25	100	100	0	3416	3413	856	25	47	47	54	71	131	100	100	0	0.584	0.597	0.587	0.592	1.108	0.598	0.971	120	611	100	5338	5374	-0.775	1969	3369	2008	3366	249912	409584	100.200	47.310	0	0	0
4	1	13	"ctrl-buffer"	"ctrl-buffer"	15520	44650	100	87	88	18	20	76	76	78	23	29	26	2	0	60	62	13	20	44	44	47	23	48	30	2	0	0.688	0.667	1.111	1.103	2.793	2.450	0.236	80	402	100	27	30	-0.541	11	16	12	18	7066	4970	0.435	0.652	-50	0	0
4	2	13	"ctrl-buffer"	"ctrl-buffer"	15690	44650	100	79	84	32	38	77	77	80	22	27	18	3	0	56	60	22	36	45	45	46	7	15	67	28	0	0.182	0.467	1.111	1.351	3.672	0.678	0.143	80	386	100	13	22	-2.459	2	11	7	15	6698	4785	0.182	2.000	-50	0	0
4	3	13	"ctrl-buffer"	"ctrl-buffer"	15870	44650	100	85	101	93	92	84	84	87	26	29	17	7	0	57	63	21	33	45	45	47	10	21	55	28	0	0.083	0.944	0.857	0.916	4.800	21.392	0.024	80	384	100	13	35	-3.585	1	12	17	18	8092	5067	0.538	1.600	-50	0	0
4	4	13	"ctrl-buffer"	"ctrl-buffer"	16050	44650	100	84	96	42	43	80	80	84	25	29	25	13	0	60	73	51	69	45	45	47	10	21	58	36	0	0.267	0.571	1.000	1.027	3.836	0.971	0.367	80	382	100	19	44	-1.907	4	15	16	28	7702	5830	0.480	2.600	-50	0	0
4	5	13	"ctrl-buffer"	"ctrl-buffer"	16230	44650	100	94	103	46	44	82	82	85	26	30	28	10	0	66	73	24	32	46	46	51	29	56	31	7	0	0.600	0.778	0.833	0.931	3.869	1.764	0.062	80	419	100	32	48	-0.737	12	20	21	27	8272	5805	0.692	0.759	-50	0	0
4	6	13	"ctrl-buffer"	"ctrl-buffer"	16430	44660	110	188	244	142	58	84	84	89	30	33	90	80	0	213	284	174	61	47	47	54	29	53	100	96	0	0.627	0.675	0.640	0.602	1.597	0.749	0.886	80	499	100	270	397	-0.675	104	166	160	237	19502	22691	5.167	7.931	0	0	0
4	7	13	"ctrl-buffer"	"ctrl-buffer"	16630	44640	40	269	267	137	51	94	94	97	24	24	83	75	0	314	431	381	88	54	54	65	27	41	83	83	0	0.673	0.459	0.542	0.431	2.218	0.382	0.744	12	68	100	435	550	-0.571	175	260	173	377	3203	5166	7.083	13.556	0	0	0
4	8	13	"ctrl-buffer"	"ctrl-buffer"	16770	44650	120	192	206	72	34	83	83	90	38	42	93	70	0	229	253	119	47	46	46	72	151	209	68	14	0	0.596	0.594	0.594	0.566	1.542	0.584	0.698	120	466	100	292	330	-0.748	109	183	123	207	24742	30346	3.053	1.199	0	0	0
4	9	13	"ctrl-buffer"	"ctrl-buffer"	16950	44640	130	179	237	149	62	82	82	90	34	37	94	71	0	201	275	231	84	49	49	56	35	62	99	89	0	0.638	0.686	0.693	0.666	1.617	0.641	0.725	120	460	100	249	381	-0.648	97	152	155	226	28489	32964	4.324	6.257	0	0	0
4	10	13	"ctrl-buffer"	"ctrl-buffer"	17130	44630	40	359	776	753	97	86	86	93	29	31	91	83	0	470	962	988	102	55	55	64	28	43	100	100	0	0.658	0.761	0.767	0.728	2.222	0.750	0.905	12	68	100	688	1597	-0.604	273	415	690	907	9316	11540	23.552	32.071	0	0	0
4	11	13	"ctrl-buffer"	"ctrl-buffer"	17310	44640	100	152	219	268	122	79	79	81	21	25	80	63	0	177	282	424	150	52	52	54	15	27	96	88	0	0.584	0.609	0.602	0.581	1.960	0.578	0.698	80	358	100	198	370	-0.776	73	125	140	230	17553	22521	6.571	15.200	0	0	0
4	12	13	"ctrl-buffer"	"ctrl-buffer"	17470	44640	100	80	82	22	26	79	79	81	20	24	15	3	0	61	64	14	21	48	48	49	8	16	71	36	0	0.077	0.188	0.833	0.724	3.585	4.251	0.062	80	359	100	14	19	-3.700	1	13	3	16	6557	5122	0.050	1.875	-50	0	0
4	13	13	"ctrl-buffer"	"ctrl-buffer"	17640	44640	100	82	84	26	30	78	78	82	26	31	18	5	0	66	67	16	23	47	47	49	19	38	47	11	0	0.211	0.300	1.053	0.965	3.778	3.318	0.063	80	372	100	23	26	-2.248	4	19	6	20	6730	5369	0.077	0.947	-50	0	0
4	14	13	"ctrl-buffer"	"ctrl-buffer"	17820	44640	100	84	87	21	24	76	76	81	26	32	20	3	0	64	66	16	24	46	46	48	19	39	42	10	0	0.444	0.550	0.790	0.789	3.842	2.839	0.070	80	353	100	26	31	-1.170	8	18	11	20	6943	5297	0.231	0.947	-50	0	0
4	15	13	"ctrl-buffer"	"ctrl-buffer"	18000	44640	100	78	85	26	30	76	76	86	126	146	0	0	0	52	56	15	26	46	46	49	31	63	7	1	0	0.333	0.900	1.395	1.593	3.486	13.353	0.073	80	371	100	8	19	-1.585	2	6	9	10	6771	4456	-0.008	0.226	-50	0	0
4	16	13	"ctrl-buffer"	"ctrl-buffer"	18180	44640	100	91	97	35	36	77	77	80	20	25	42	20	0	57	63	28	44	45	45	46	7	15	66	40	0	1.167	1.111	1.770	1.655	2.626	1.863	0.357	80	356	100	26	38	0.222	14	12	20	18	7764	5003	0.850	2.429	-50	0	0
4	17	13	"ctrl-buffer"	"ctrl-buffer"	18350	44640	100	88	91	25	27	77	77	80	20	25	41	13	0	59	64	27	42	46	46	47	9	19	58	27	0	0.846	0.778	1.418	1.454	3.153	1.220	0.103	80	356	100	24	32	-0.241	11	13	14	18	7298	5128	0.550	1.889	-50	0	0
4	18	13	"ctrl-buffer"	"ctrl-buffer"	18530	44640	100	79	85	25	29	80	80	85	41	48	8	0	0	51	53	11	20	45	45	48	13	27	17	7	0	-0.167	0.625	2.000	2.389	2.895	4.075	0.487	80	353	100	5	13	Error	-1	6	5	8	6781	4231	0.000	0.385	-50	0	0
4	19	13	"ctrl-buffer"	"ctrl-buffer"	18710	44640	100	91	104	46	44	84	84	91	42	46	21	8	0	57	60	15	25	46	46	48	13	27	43	16	0	0.636	1.429	1.808	1.651	3.551	5.198	0.309	80	389	100	18	34	-0.652	7	11	20	14	8304	4792	0.310	0.923	-50	0	0
4	20	13	"ctrl-buffer"	"ctrl-buffer"	18890	44640	100	82	83	23	27	80	80	83	22	26	17	6	0	52	54	12	22	45	45	47	10	21	33	10	0	0.286	0.333	1.753	1.910	3.812	5.170	0.077	80	376	100	9	12	-1.807	2	7	3	9	6622	4337	0.000	0.700	-50	0	0
4	21	13	"ctrl-buffer"	"ctrl-buffer"	19060	44640	100	81	82	22	26	78	78	79	18	22	18	10	0	51	54	14	25	46	46	48	10	20	30	11	0	0.600	0.500	1.929	1.921	3.363	5.348	0.044	80	392	100	8	12	-0.737	3	5	4	8	6565	4356	0.167	0.600	-50	0	0
4	22	13	"ctrl-buffer"	"ctrl-buffer"	19240	44640	100	74	76	19	25	78	78	82	26	31	8	2	0	50	51	12	23	46	46	59	217	367	0	0	0	-1.000	-0.400	2.000	2.016	2.898	8.094	0.035	80	402	100	0	3	Error	-4	4	-2	5	6107	4070	-0.231	-0.037	-50	0	0
4	23	13	"ctrl-buffer"	"ctrl-buffer"	19420	44630	100	77	78	17	21	77	77	116	533	459	0	0	0	51	52	11	21	45	45	49	48	97	1	0	0	0.000	0.143	2.000	1.785	3.039	8.151	0.025	80	401	100	6	8	Error	0	6	1	7	6200	4127	-0.071	0.063	-50	0	0
4	24	13	"ctrl-buffer"	"ctrl-buffer"	19600	44630	100	82	81	21	25	75	75	77	18	23	18	7	0	51	53	10	18	45	45	47	9	19	32	12	0	1.167	0.750	1.696	1.738	3.469	5.516	0.056	80	433	100	13	14	0.222	7	6	6	8	6490	4221	0.222	0.667	-50	0	0
4	1	14	""	"STM1553"	15520	44840	140	160	163	32	19	75	75	78	23	29	97	91	0	5908	5731	1195	20	44	44	46	17	36	100	100	0	0.014	0.015	0.015	0.014	1.601	0.014	0.678	156	849	100	5949	5775	-6.108	85	5864	88	5687	25451	894069	3.696	334.412	0	0	0
4	2	14	""	"STM3783"	15700	44840	140	209	229	104	45	74	74	77	21	27	100	94	0	1381	1527	872	57	45	45	49	16	32	100	100	0	0.101	0.105	0.103	0.101	1.402	0.104	0.886	156	693	100	1471	1637	-3.307	135	1336	155	1482	35703	238179	7.238	92.375	0	0	0
4	3	14	""	"STM2242"	15880	44830	130	94	110	47	42	77	77	80	23	28	43	21	0	1640	2053	1580	76	48	48	51	16	31	100	100	0	0.011	0.016	0.016	0.013	2.364	0.019	0.421	120	575	100	1609	2038	-6.549	17	1592	33	2005	13198	246354	1.304	125.125	0	0	0
4	4	14	"yfiM"	"STM2653"	16060	44830	140	216	254	142	55	78	78	83	37	44	96	86	0	1960	2283	1671	73	48	48	51	11	21	100	100	0	0.072	0.079	0.079	0.078	1.531	0.076	0.823	156	700	100	2050	2411	-3.792	138	1912	176	2235	39546	356205	4.622	202.909	0	0	0
4	5	14	"oxyS"	"STM4124"	16220	44830	110	127	150	124	82	82	82	87	42	48	52	16	0	805	901	481	53	48	48	73	101	138	100	97	0	0.059	0.080	0.055	0.055	2.370	0.095	0.266	80	462	100	802	921	-4.072	45	757	68	853	11969	72068	1.500	8.198	0	0	0
4	6	14	""	"STM4302"	16420	44830	130	87	95	36	37	79	79	82	22	26	30	12	0	1358	1835	1601	87	47	47	65	87	133	100	99	0	0.006	0.009	0.011	0.011	2.789	0.012	0.236	120	649	100	1319	1804	-7.356	8	1311	16	1788	11382	220195	0.591	20.345	0	0	0
4	7	14	"ssaT"	"STM1421"	16590	44820	130	112	238	268	112	78	78	83	29	34	53	33	0	752	3763	6041	160	47	47	65	116	178	100	93	0	0.048	0.043	0.046	0.041	2.131	0.043	0.934	120	656	100	739	3876	-4.374	34	705	160	3716	28580	451600	5.345	31.879	0	0	0
4	8	14	"nrdI"	"STM2806"	16760	44820	90	385	474	354	74	81	81	93	47	50	71	59	0	2834	3184	2830	88	49	49	135	333	246	71	61	0	0.109	0.125	0.137	0.160	1.979	0.121	0.930	52	313	100	3089	3528	-3.196	304	2785	393	3135	24622	165561	8.106	9.156	0	0	0
4	9	14	"sipA"	"STM2882"	16940	44820	150	1464	1954	1282	65	80	80	87	39	44	100	100	0	6014	8209	5479	66	49	49	79	193	244	100	100	0	0.232	0.230	0.233	0.230	1.271	0.226	0.952	156	778	100	7349	10034	-2.108	1384	5965	1874	8160	304811	1280624	47.872	42.124	0	0	0
4	10	14	"dctA"	"STM3614"	17120	44820	120	1966	2638	4891	185	77	77	84	38	45	100	100	0	9110	9591	2375	24	52	52	59	37	62	100	100	0	0.209	0.268	0.210	0.220	1.424	0.465	0.223	120	566	100	10947	12100	-2.262	1889	9058	2561	9539	316597	1150952	67.211	257.622	0	0	0
4	11	14	"aroB"	"STM3486"	17290	44810	120	204	462	547	118	75	75	77	20	25	96	90	0	398	1190	1610	135	51	51	53	13	24	100	100	0	0.372	0.340	0.350	0.348	1.553	0.333	0.949	120	542	100	476	1526	-1.428	129	347	387	1139	55429	142823	19.250	87.462	0	0	0
4	12	14	"purN"	"STM2500"	17480	44820	130	266	322	235	72	77	77	78	20	25	95	91	0	2700	3408	3190	93	48	48	50	15	30	100	100	0	0.071	0.073	0.071	0.071	1.440	0.071	0.953	120	585	100	2841	3605	-3.811	189	2652	245	3360	38675	408930	12.200	223.867	0	0	0
4	13	14	"yjgG"	"STM4462"	17650	44820	150	92	100	41	41	75	75	78	20	25	43	21	0	390	588	632	107	46	46	47	17	36	100	100	0	0.049	0.046	0.058	0.054	2.475	0.050	0.498	156	710	100	361	567	-4.339	17	344	25	542	15655	91703	1.100	31.824	0	0	0
4	14	14	""	"STM0437"	17830	44820	140	337	349	116	33	74	74	77	20	25	100	100	0	13580	13863	2461	17	45	45	47	16	34	100	100	0	0.019	0.020	0.019	0.019	1.267	0.019	0.776	156	644	100	13798	14093	-5.685	263	13535	275	13818	54377	2162562	13.600	863.500	0	0	0
4	15	14	""	"STM0565"	18010	44820	140	99	108	42	38	76	76	80	39	48	29	8	0	1414	1573	760	48	45	45	47	11	23	100	99	0	0.017	0.021	0.021	0.020	2.415	0.021	0.306	156	644	100	1392	1560	-5.895	23	1369	32	1528	16849	245314	0.718	138.727	0	0	0
4	16	14	"res"	"STM0358"	18190	44820	140	2170	2085	447	21	77	77	82	47	57	99	99	0	19382	18592	4154	22	45	45	47	10	21	100	100	0	0.108	0.108	0.109	0.109	1.162	0.107	0.981	156	623	100	21430	20555	-3.208	2093	19337	2008	18547	325252	2900298	42.617	1854.500	0	0	0
4	17	14	""	"STM2003"	18360	44810	140	173	175	43	24	78	78	79	20	25	98	94	0	3610	3683	987	26	45	45	46	8	17	100	100	0	0.027	0.027	0.027	0.025	1.441	0.027	0.779	156	595	100	3660	3735	-5.230	95	3565	97	3638	27360	574499	4.800	454.625	0	0	0
4	18	14	"nfo"	"STM2203"	18540	44820	140	1237	1196	250	20	78	78	79	19	24	99	99	0	11406	10996	2187	19	45	45	46	8	17	100	100	0	0.102	0.102	0.102	0.101	1.163	0.102	0.979	156	686	100	12520	12069	-3.293	1159	11361	1118	10951	186521	1715320	58.789	1368.750	0	0	0
4	19	14	"EMPTY"	"EMPTY"	18710	44810	100	75	76	17	22	78	78	80	19	23	10	0	0	47	46	5	10	45	45	45	6	13	13	2	0	-1.500	-2.000	2.875	2.914	2.963	78.524	0.001	80	393	100	-1	-1	Error	-3	2	-2	1	6041	3682	-0.211	0.167	-75	0	0
4	20	14	"EMPTY"	"EMPTY"	18880	44810	100	71	75	17	22	75	75	78	19	24	10	2	0	45	46	7	15	45	45	45	6	13	15	6	0	100000.000	0.000	3.250	3.163	2.847	13.714	0.033	80	440	100	-4	1	16.610	-4	0	0	1	6012	3644	-0.158	0.167	-75	0	0
4	21	14	"EMPTY"	"EMPTY"	19060	44810	100	76	77	19	24	75	75	77	19	24	10	3	0	46	46	6	13	44	44	45	7	15	12	5	0	0.500	1.000	3.125	3.043	3.151	14.981	0.022	80	452	100	3	4	-1.000	1	2	2	2	6123	3650	0.000	0.143	-75	0	0
4	22	14	"EMPTY"	"EMPTY"	19240	44810	100	71	76	19	25	76	76	78	19	24	13	3	0	46	46	6	13	44	44	48	41	85	0	0	0	-2.500	0.000	3.429	3.293	2.898	10.956	0.061	80	452	100	-3	2	Error	-5	2	0	2	6068	3668	-0.105	-0.049	-75	0	0
4	23	14	"EMPTY"	"EMPTY"	19420	44810	100	77	78	17	21	75	75	78	19	24	16	2	0	45	45	6	13	45	45	48	40	83	0	0	0	100000.000	100000.000	2.563	2.637	3.161	12.354	0.042	80	452	100	2	3	16.610	2	0	3	0	6253	3610	0.000	-0.075	-75	0	0
4	24	14	"EMPTY"	"EMPTY"	19590	44810	100	71	73	16	21	73	73	75	18	24	13	1	0	45	46	7	15	45	45	46	6	13	18	6	0	100000.000	0.000	2.500	2.596	2.801	160.922	0.000	80	484	100	-2	1	16.610	-2	0	0	1	5853	3665	-0.111	0.000	-75	0	0
5	1	1	"yggG"	"STM3077"	2000	47110	110	432	598	509	85	70	70	94	105	111	77	60	0	1991	2971	3002	101	61	61	547	2040	372	48	25	0	0.188	0.181	0.179	0.186	1.768	0.136	0.779	80	542	100	2292	3438	-2.415	362	1930	528	2910	47849	237663	4.800	1.188	0	0	0
5	2	1	""	"STM1249"	2170	47110	100	711	1237	1706	137	74	74	86	59	68	97	93	0	660	1154	1673	144	59	59	363	1333	367	17	11	0	1.060	1.062	1.048	1.062	1.870	0.660	0.472	80	436	100	1238	2258	0.084	637	601	1163	1095	98927	92319	19.508	0.593	0	0	0
5	3	1	"csgA"	"STM1144"	2360	47110	120	294	397	313	78	71	71	77	36	46	93	85	0	1443	2110	2044	96	54	54	101	301	298	90	78	0	0.161	0.159	0.157	0.159	1.811	0.142	0.824	120	556	100	1612	2382	-2.639	223	1389	326	2056	47588	253224	8.889	6.674	0	0	0
5	4	1	"malT"	"STM3515"	2540	47100	110	2680	2707	410	15	73	73	80	47	58	100	100	0	16606	17183	2540	14	54	54	136	717	527	100	100	0	0.158	0.154	0.153	0.153	1.084	0.151	0.965	80	452	100	19159	19763	-2.667	2607	16552	2634	17129	216580	1374653	55.894	23.775	0	0	0
5	5	1	""	"STM0212"	2720	47110	120	247	296	184	62	72	72	85	61	71	84	70	0	1251	1492	1262	84	56	56	139	681	489	70	40	0	0.146	0.156	0.151	0.165	1.877	0.110	0.664	120	513	100	1370	1660	-2.772	175	1195	224	1436	35566	179006	3.459	1.987	0	0	0
5	6	1	"gltX"	"STM2415"	2880	47100	110	422	526	361	68	74	74	82	61	74	98	88	0	1500	1995	1769	88	56	56	76	98	128	100	100	0	0.241	0.233	0.242	0.237	1.383	0.211	0.872	80	420	100	1792	2391	-2.053	348	1444	452	1939	42088	159580	7.279	19.582	0	0	0
5	7	1	""	"STM0055"	3060	47100	120	158	186	100	53	79	79	90	73	81	52	24	0	1159	1581	1306	82	56	56	84	269	320	90	76	0	0.072	0.070	0.065	0.064	2.631	0.062	0.519	120	550	100	1182	1632	-3.803	79	1103	107	1525	22287	189717	1.315	5.565	0	0	0
5	8	1	"acnA"	"STM1712"	3230	47100	110	32420	32431	6704	20	85	85	365	2296	629	100	100	0	8339	8318	1765	21	54	54	179	969	541	100	100	0	3.903	3.914	3.912	3.911	1.132	3.958	0.959	80	475	100	40620	40610	1.965	32335	8285	32346	8264	2594514	665476	13.966	8.399	0	0	0
5	9	1	"rfbF"	"STM2092"	3430	47110	110	533	743	863	116	82	82	352	2306	655	5	1	0	1357	2285	2989	130	52	52	181	1015	560	61	31	0	0.346	0.296	0.290	0.296	1.799	0.289	0.906	80	420	100	1756	2894	-1.533	451	1305	661	2233	59445	182764	0.170	2.073	0	0	0
5	10	1	"osmY"	"STM4561"	3590	47100	120	9078	15747	17230	109	79	79	81	22	27	100	100	2	625	1087	1206	110	49	49	51	9	17	100	99	0	15.623	15.094	14.084	15.761	1.727	15.020	0.887	120	499	100	9575	16706	3.966	8999	576	15668	1038	1889608	130411	712.091	115.111	0	0	0
5	11	1	"hflB"	"STM3296"	3780	47100	120	13627	13739	2900	21	76	76	79	22	27	100	100	0	10057	10254	2413	23	49	49	57	71	124	100	100	0	1.354	1.339	1.324	1.346	1.130	1.328	0.964	120	514	100	23559	23868	0.437	13551	10008	13663	10205	1648620	1230492	620.909	143.620	0	0	0
5	12	1	"yheM"	"STM3450"	3950	47100	120	162	179	73	40	73	73	76	21	27	91	77	0	1099	1344	909	67	49	49	51	11	21	98	98	0	0.085	0.082	0.083	0.084	1.839	0.072	0.759	120	463	100	1139	1401	-3.560	89	1050	106	1295	21493	161324	4.905	117.545	0	0	0
5	13	1	"yifL"	"STM3946"	4130	47090	130	2107	2275	1088	47	73	73	78	25	32	100	100	0	1580	1687	799	47	50	50	53	33	62	99	99	0	1.329	1.345	1.271	1.352	1.334	1.373	0.892	120	559	100	3564	3839	0.411	2034	1530	2202	1637	273003	202456	87.880	49.515	0	0	0
5	14	1	""	"STM3941"	4310	47090	130	1545	1829	1012	55	75	75	79	31	39	100	98	0	1706	2292	1535	66	50	50	54	17	31	99	99	0	0.888	0.782	0.837	0.836	1.520	0.716	0.839	120	564	100	3126	3996	-0.172	1470	1656	1754	2242	219536	275086	56.452	131.647	0	0	0
5	15	1	"hemD"	"STM3937"	4480	47090	120	6061	5878	2087	35	74	74	78	30	38	100	100	0	7547	7271	2767	38	50	50	53	15	28	100	100	0	0.799	0.804	0.781	0.815	1.359	0.780	0.920	120	510	100	13484	13025	-0.324	5987	7497	5804	7221	705341	872540	193.333	481.200	0	0	0
5	16	1	"wecF"	"STM3928"	4670	47090	120	442	531	325	61	73	73	74	19	25	100	100	0	1635	1922	1074	55	51	51	55	14	25	100	100	0	0.233	0.245	0.224	0.223	1.454	0.259	0.864	120	517	100	1953	2329	-2.102	369	1584	458	1871	63664	230607	24.053	133.357	0	0	0
5	17	1	"wecD"	"STM3924"	4850	47090	120	2391	2475	1002	40	74	74	77	21	27	100	100	0	5365	5223	2183	41	52	52	58	20	34	100	100	0	0.436	0.464	0.463	0.467	1.286	0.456	0.919	120	472	100	7630	7572	-1.197	2317	5313	2401	5171	296948	626759	114.190	258.250	0	0	0
5	18	1	"wecB"	"STM3920"	5020	47080	130	6028	6267	2044	32	75	75	79	22	27	100	100	0	12723	12957	3481	26	51	51	57	29	50	100	100	0	0.470	0.480	0.469	0.470	1.233	0.475	0.941	120	568	100	18625	19098	-1.090	5953	12672	6192	12906	752047	1554781	281.273	444.828	0	0	0
5	19	1	""	"STM4431"	5200	47090	130	93	115	59	51	75	75	78	20	25	47	33	0	926	2394	3184	132	49	49	54	28	51	81	75	0	0.021	0.017	0.025	0.034	4.553	0.016	0.671	120	533	100	895	2385	-5.607	18	877	40	2345	13796	287273	1.850	83.571	0	0	0
5	20	1	""	"STM4435"	5380	47090	130	184	220	129	58	74	74	75	17	22	80	69	0	3318	3760	3268	86	48	48	49	9	18	100	100	0	0.034	0.039	0.041	0.040	2.062	0.037	0.859	120	524	100	3380	3858	-4.894	110	3270	146	3712	26354	451230	8.529	412.333	0	0	0
5	21	1	""	"STM4442"	5560	47090	120	106	143	101	70	73	73	75	17	22	62	47	0	543	1511	2302	152	47	47	48	10	20	93	90	0	0.067	0.048	0.063	0.077	3.650	0.040	0.758	120	450	100	529	1534	-3.910	33	496	70	1464	17201	181331	4.000	146.300	0	0	0
5	22	1	"treC"	"STM4453"	5730	47090	140	91	107	51	47	73	73	77	34	44	35	19	0	372	866	1083	125	46	46	59	110	186	66	57	0	0.055	0.041	0.054	0.083	5.023	0.042	0.466	156	577	100	344	854	-4.179	18	326	34	820	16621	135108	0.882	7.336	0	0	0
5	23	1	""	"STM4467"	5900	47080	120	84	88	31	35	72	72	74	18	24	36	17	0	228	312	254	81	47	47	48	13	27	99	95	0	0.066	0.060	0.096	0.088	3.582	0.052	0.187	120	474	100	193	281	-3.915	12	181	16	265	10596	37430	0.778	20.308	0	0	0
5	24	1	"idnK"	"STM4485"	6090	47090	130	110	177	132	74	73	73	87	167	191	27	8	0	648	1933	2341	121	47	47	58	99	170	86	69	0	0.062	0.055	0.064	0.064	2.463	0.053	0.798	120	760	100	638	1990	-4.022	37	601	104	1886	21242	231908	0.539	18.939	0	0	0
5	1	2	"yjaH"	"STM4171"	1980	47280	100	110	158	150	94	83	83	170	205	120	10	6	0	610	1368	2026	148	115	115	2258	4801	212	7	1	0	0.055	0.060	0.056	0.044	2.488	0.040	0.792	80	373	100	522	1328	-4.196	27	495	75	1253	12673	109474	-0.059	-0.185	-50	0	0
5	2	2	"purD"	"STM4175"	2160	47280	100	81	86	28	32	89	89	151	166	109	0	0	0	537	824	753	91	257	257	2096	4513	215	0	0	0	-0.029	-0.005	0.022	0.028	3.065	0.029	0.773	80	385	100	272	564	Error	-8	280	-3	567	6913	65938	-0.392	-0.282	-50	0	0
5	3	2	"livJ"	"STM3567"	2340	47280	120	158	189	106	56	75	75	91	71	78	55	28	0	910	1349	1362	100	54	54	410	1559	380	30	10	0	0.097	0.088	0.083	0.108	2.914	0.044	0.537	120	455	100	939	1409	-3.366	83	856	114	1295	22721	161905	1.380	0.602	0	0	0
5	4	2	"yihS"	"STM4021"	2530	47270	120	90	95	32	33	72	72	79	45	56	17	4	0	925	1155	938	81	52	52	116	682	587	68	26	0	0.021	0.021	0.025	0.022	2.800	0.022	0.339	120	435	100	891	1126	-5.600	18	873	23	1103	11405	138590	0.356	1.523	0	0	0
5	5	2	"prlC"	"STM3594"	2690	47270	110	387	551	488	88	72	72	91	115	126	76	58	0	1036	1632	1672	102	53	53	155	721	465	62	37	0	0.320	0.303	0.322	0.323	2.012	0.281	0.857	80	359	100	1298	2058	-1.642	315	983	479	1579	44073	130593	4.000	2.049	0	0	0
5	6	2	"atpB"	"STM3871"	2880	47270	120	794	1003	874	87	74	74	95	124	130	93	85	0	1106	1545	1427	92	52	52	107	377	352	85	63	0	0.683	0.622	0.617	0.643	1.483	0.602	0.930	120	425	100	1774	2422	-0.550	720	1054	929	1493	120316	185351	7.323	3.814	0	0	0
5	7	2	"xseA"	"STM2512"	3040	47270	110	134	184	136	73	77	77	89	90	101	36	21	0	640	1187	1314	110	52	52	105	433	412	58	40	0	0.097	0.094	0.090	0.102	2.838	0.095	0.610	80	386	100	645	1242	-3.367	57	588	107	1135	14684	94947	1.056	2.499	0	0	0
5	8	2	"sprB"	"STM2866"	3230	47270	120	163	210	134	63	81	81	317	2253	710	0	0	0	2309	3142	3125	99	50	50	191	972	508	72	54	0	0.036	0.042	0.041	0.040	2.065	0.040	0.712	120	466	100	2341	3221	-4.784	82	2259	129	3092	25212	376980	-0.047	3.036	0	0	0
5	9	2	"sinR"	"STM0304"	3400	47260	120	131	181	128	70	80	80	336	2372	705	0	0	0	1151	2217	2460	110	50	50	154	938	609	55	34	0	0.046	0.047	0.051	0.050	2.762	0.046	0.829	120	420	100	1152	2268	-4.432	51	1101	101	2167	21772	266072	-0.065	2.199	0	0	0
5	10	2	"hilC"	"STM2867"	3590	47260	120	132	199	145	72	80	80	82	24	29	60	52	0	1181	2513	2956	117	49	49	51	11	21	91	82	0	0.046	0.048	0.053	0.075	3.407	0.045	0.859	120	407	100	1184	2583	-4.444	52	1132	119	2464	23829	301594	4.875	223.818	0	0	0
5	11	2	"bcfB"	"STM0022"	3760	47270	110	115	133	72	54	77	77	86	69	80	31	13	0	1252	2394	2556	106	50	50	64	87	135	97	95	0	0.032	0.024	0.025	0.030	2.797	0.020	0.580	80	374	100	1240	2400	-4.983	38	1202	56	2344	10651	191485	0.681	26.782	0	0	0
5	12	2	"bcfH"	"STM0028"	3950	47260	120	118	143	77	53	76	76	84	68	80	38	20	0	1662	2696	2819	104	50	50	64	83	129	80	76	0	0.026	0.025	0.028	0.038	4.266	0.024	0.708	120	404	100	1654	2713	-5.262	42	1612	67	2646	17163	323480	0.868	31.711	0	0	0
5	13	2	"orf5"	"PSLT015"	4120	47260	120	104	137	88	64	75	75	78	26	33	50	34	0	1544	3068	4424	144	50	50	53	13	24	100	99	0	0.019	0.021	0.021	0.025	2.906	0.018	0.720	120	396	100	1523	3080	-5.687	29	1494	62	3018	16469	368126	2.269	231.923	0	0	0
5	14	2	"srgC"	"PSLT008"	4310	47270	120	99	134	83	61	75	75	80	33	41	44	30	0	989	3663	5038	137	50	50	53	14	26	100	100	0	0.026	0.016	0.018	0.024	3.531	0.015	0.664	120	417	100	963	3672	-5.290	24	939	59	3613	16040	439519	1.636	257.857	0	0	0
5	15	2	"uvrA"	"STM4254"	4490	47270	120	162	259	254	98	76	76	78	30	38	70	55	0	712	1404	1756	125	50	50	53	15	28	99	96	0	0.130	0.135	0.136	0.135	2.377	0.128	0.812	120	364	100	748	1537	-2.944	86	662	183	1354	31052	168458	6.033	90.067	0	0	0
5	16	2	""	"STM4260"	4650	47260	120	109	131	87	66	76	76	79	25	31	53	38	0	1597	2834	3233	114	52	52	59	23	38	100	99	0	0.021	0.020	0.020	0.022	2.847	0.018	0.497	120	402	100	1578	2837	-5.549	33	1545	55	2782	15779	340068	2.080	120.652	0	0	0
5	17	2	""	"STM4261"	4840	47260	120	113	240	262	109	77	77	79	20	25	65	47	0	1042	4652	7159	153	52	52	58	22	37	100	100	0	0.036	0.035	0.037	0.039	2.639	0.036	0.927	120	364	100	1026	4763	-4.781	36	990	163	4600	28832	558299	8.050	208.818	0	0	0
5	18	2	""	"STM4261"	5000	47260	120	126	181	149	82	76	76	78	18	23	79	60	0	1750	3509	5021	143	51	51	59	34	57	100	100	0	0.029	0.030	0.030	0.028	1.970	0.026	0.845	120	380	100	1749	3563	-5.087	50	1699	105	3458	21690	421051	5.722	101.471	0	0	0
5	19	2	"livM"	"STM3562"	5200	47260	120	127	175	125	71	74	74	77	19	24	74	60	0	1316	2279	2525	110	51	51	69	100	144	92	88	0	0.042	0.045	0.049	0.051	2.541	0.046	0.887	120	396	100	1318	2329	-4.577	53	1265	101	2228	21023	273532	5.158	22.100	0	0	0
5	20	2	"mviN"	"STM1170"	5350	47250	120	107	116	51	43	75	75	78	21	26	57	42	0	451	881	1030	116	50	50	74	138	186	60	54	0	0.080	0.049	0.072	0.108	4.471	0.042	0.600	120	390	100	433	872	-3.647	32	401	41	831	13923	105775	1.810	5.848	0	0	0
5	21	2	"citA"	"STM0689"	5540	47260	120	95	140	126	90	74	74	76	18	23	51	39	0	128	649	1381	212	48	48	50	13	26	64	56	0	0.262	0.110	0.218	0.309	5.246	0.082	0.741	120	387	100	101	667	-1.930	21	80	66	601	16828	77902	3.556	46.077	0	0	0
5	22	2	"ssaL"	"STM1412"	5700	47250	100	218	506	663	131	75	75	82	44	53	63	55	0	474	1724	2529	146	48	48	73	154	210	63	57	0	0.336	0.257	0.234	0.238	2.528	0.251	0.941	80	294	100	569	2107	-1.575	143	426	431	1676	40483	137946	9.636	10.721	0	0	0
5	23	2	"ssaP"	"STM1417"	5890	47250	130	132	220	192	87	75	75	87	117	134	37	25	0	679	2014	2581	128	50	50	79	160	202	67	59	0	0.091	0.074	0.081	0.121	3.702	0.073	0.886	120	444	100	686	2109	-3.464	57	629	145	1964	26425	241670	1.137	12.094	0	0	0
5	24	2	"fusA"	"STM3446"	6030	47230	60	261	474	668	140	79	79	110	197	179	46	18	0	198	437	669	153	53	53	94	191	203	40	18	0	1.255	1.029	1.030	1.103	1.965	1.014	0.933	32	146	100	327	779	0.328	182	145	395	384	15155	13997	1.848	1.796	0	0	0
5	1	3	"moeB"	"STM0845"	1980	47440	160	122	263	285	108	72	72	111	142	127	37	26	0	503	2749	4242	154	59	59	996	3282	329	28	15	0	0.113	0.071	0.089	0.144	4.191	0.056	0.836	208	894	100	494	2881	-3.151	50	444	191	2690	54781	571749	1.070	0.534	0	0	0
5	2	3	"carA"	"STM0066"	2160	47450	110	82	111	78	70	76	76	94	78	82	17	11	0	470	2565	3969	154	56	56	515	1699	329	33	23	0	0.014	0.014	0.020	0.030	5.442	0.015	0.554	80	398	100	420	2544	-6.109	6	414	35	2509	8894	205166	0.218	1.207	0	0	0
5	3	3	"prfA"	"STM1776"	2350	47460	120	198	378	369	97	74	74	80	49	61	60	51	0	1248	2462	2898	117	51	51	109	364	333	55	53	0	0.104	0.126	0.136	0.205	3.987	0.118	0.856	120	465	100	1321	2715	-3.271	124	1197	304	2411	45342	295470	6.082	6.464	0	0	0
5	4	3	"invC"	"STM2894"	2530	47460	120	146	240	219	91	71	71	75	26	34	61	54	0	860	2040	2461	120	52	52	56	17	30	88	78	0	0.093	0.085	0.093	0.111	2.831	0.082	0.859	120	403	100	883	2157	-3.429	75	808	169	1988	28852	244805	6.346	116.706	0	0	0
5	5	3	"envE"	"STM1242"	2700	47450	120	154	296	281	94	73	73	87	100	114	47	37	0	1231	3443	4353	126	52	52	112	389	347	65	53	0	0.069	0.066	0.073	0.099	3.196	0.061	0.852	120	475	100	1260	3614	-3.863	81	1179	223	3391	35489	413215	2.090	8.563	0	0	0
5	6	3	"eutE"	"STM2463"	2890	47430	110	90	114	74	64	74	74	80	38	47	31	16	0	230	624	835	133	50	50	88	230	261	43	36	0	0.089	0.070	0.079	0.139	5.701	0.061	0.413	80	389	100	196	614	-3.492	16	180	40	574	9086	49922	0.895	2.330	0	0	0
5	7	3	"rfaK"	"STM3714"	3040	47450	110	126	211	180	85	75	75	81	37	45	57	41	0	1095	2566	3309	128	51	51	102	350	343	61	53	0	0.049	0.054	0.058	0.072	2.521	0.051	0.861	80	406	100	1095	2651	-4.355	51	1044	136	2515	16885	205319	3.514	7.040	0	0	0
5	8	3	"ipk"	"STM1779"	3210	47450	110	108	331	459	138	80	80	109	188	172	25	23	0	118	848	1354	159	52	52	189	731	386	27	22	0	0.424	0.315	0.352	0.457	4.277	0.293	0.834	80	408	100	94	1047	-1.237	28	66	251	796	26511	67833	1.181	0.902	0	0	0
5	9	3	"nanH"	"STM0928"	3400	47450	120	86	96	41	42	77	77	104	177	170	0	0	0	995	1841	2086	113	51	51	149	658	441	57	40	0	0.010	0.011	0.016	0.018	4.041	0.022	0.119	120	456	100	953	1809	-6.713	9	944	19	1790	11546	220862	-0.045	2.571	0	0	0
5	10	3	"pagC"	"STM1246"	3580	47450	130	1101	4704	6210	132	75	75	80	26	32	85	77	0	114	618	760	122	51	51	54	19	35	59	54	0	16.286	8.164	8.418	8.230	2.519	8.696	0.863	120	468	100	1089	5196	4.026	1026	63	4629	567	564446	74184	177.846	29.684	0	0	0
5	11	3	"leuC"	"STM0111"	3760	47440	120	142	161	110	68	78	78	90	87	96	29	6	0	1465	1574	783	49	50	50	59	35	59	99	99	0	0.045	0.054	0.045	0.045	1.917	0.047	0.122	120	430	100	1479	1607	-4.467	64	1415	83	1524	19331	188914	0.816	43.286	0	0	0
5	12	3	"fliL"	"STM1975"	3940	47450	120	105	113	41	36	76	76	87	88	101	9	0	0	1314	1559	1075	68	50	50	57	30	52	100	100	0	0.023	0.025	0.023	0.022	2.351	0.020	0.043	120	420	100	1293	1546	-5.446	29	1264	37	1509	13540	187037	0.295	50.067	0	0	0
5	13	3	"yfeK"	"STM2438"	4120	47440	120	80	102	61	59	75	75	78	24	30	30	20	0	356	1234	2441	197	49	49	51	13	25	86	74	0	0.016	0.023	0.045	0.073	7.724	0.022	0.606	120	414	100	312	1212	-5.940	5	307	27	1185	12220	148065	1.000	91.000	0	0	0
5	14	3	""	"STM1012"	4300	47450	120	107	150	148	98	76	76	79	27	34	57	30	0	951	1847	3055	165	49	49	51	10	19	100	100	0	0.034	0.041	0.040	0.040	2.591	0.043	0.792	120	388	100	933	1872	-4.863	31	902	74	1798	17971	221674	2.630	179.600	0	0	0
5	15	3	""	"STM1016"	4470	47440	130	89	97	34	35	76	76	79	20	25	34	20	0	1505	2282	2347	102	49	49	54	16	29	100	100	0	0.009	0.009	0.013	0.012	2.343	0.008	0.251	120	382	100	1469	2254	-6.807	13	1456	21	2233	11587	273836	0.900	139.250	0	0	0
5	16	3	"yfbG"	"STM2299"	4640	47450	120	810	1655	2330	140	77	77	82	25	30	87	85	0	1194	2392	3577	149	51	51	58	24	41	85	82	0	0.641	0.674	0.691	0.757	2.311	0.610	0.888	120	387	100	1876	3919	-0.641	733	1143	1578	2341	198541	286983	62.920	97.250	0	0	0
5	17	3	"orf32"	"STM1380"	4830	47440	120	166	241	209	86	76	76	80	25	31	75	65	0	1354	2865	4009	139	51	51	57	24	42	100	97	0	0.069	0.059	0.064	0.073	2.100	0.050	0.818	120	379	100	1393	2979	-3.856	90	1303	165	2814	28920	343742	6.440	117.000	0	0	0
5	18	3	"ybaK"	"STM0495"	5000	47440	140	162	362	474	130	75	75	92	150	163	40	28	0	637	1969	3302	167	51	51	80	220	275	64	54	0	0.148	0.150	0.164	0.183	2.555	0.134	0.871	156	415	100	673	2205	-2.752	87	586	287	1918	56487	307164	1.800	8.586	0	0	0
5	19	3	"finO"	"PSLT111"	5190	47440	120	253	361	304	84	75	75	79	21	26	94	87	0	3476	5232	5079	97	53	53	94	191	203	96	93	0	0.052	0.055	0.055	0.055	1.843	0.050	0.740	120	427	100	3601	5465	-4.265	178	3423	286	5179	43265	627835	13.429	26.901	0	0	0
5	20	3	"holE"	"STM1876"	5380	47450	110	88	121	94	77	77	77	81	26	32	28	21	0	237	792	1301	164	52	52	93	196	210	48	40	0	0.059	0.059	0.071	0.102	5.417	0.066	0.799	80	386	100	196	784	-4.072	11	185	44	740	9716	63384	1.538	3.566	0	0	0
5	21	3	"yebE"	"STM1880"	5540	47440	130	700	1365	1770	129	75	75	78	22	28	88	78	0	1399	2704	3655	135	50	50	53	20	37	90	87	0	0.463	0.486	0.540	0.526	2.457	0.472	0.894	120	412	100	1974	3944	-1.110	625	1349	1290	2654	163775	324477	58.500	132.550	0	0	0
5	22	3	""	"STM1533"	5710	47440	140	165	383	464	121	74	74	77	23	29	69	55	0	562	1949	2958	151	48	48	58	51	87	71	67	0	0.177	0.163	0.187	0.227	2.832	0.146	0.857	156	442	100	605	2210	-2.498	91	514	309	1901	59721	304018	13.304	37.078	0	0	0
5	23	3	""	"STM1543"	5890	47430	130	111	126	60	47	73	73	76	22	28	63	47	0	1851	3203	3377	105	48	48	56	36	64	97	95	0	0.021	0.017	0.018	0.020	2.591	0.015	0.645	120	418	100	1841	3208	-5.568	38	1803	53	3155	15158	384391	2.273	87.417	0	0	0
5	24	3	"dpiA"	"STM0626"	6050	47430	130	145	183	117	63	75	75	84	103	122	33	17	0	1269	2000	2132	106	49	49	70	121	172	90	84	0	0.057	0.055	0.059	0.060	2.339	0.053	0.732	120	608	100	1290	2059	-4.123	70	1220	108	1951	21930	239956	0.961	15.950	0	0	0
5	1	4	"ycjF"	"STM1684"	1980	47640	120	292	376	306	81	66	66	68	17	25	97	89	0	2392	3605	3447	95	55	55	68	39	57	100	100	0	0.097	0.087	0.083	0.085	1.847	0.081	0.848	120	516	100	2563	3860	-3.370	226	2337	310	3550	45066	432562	18.118	90.692	0	0	0
5	2	4	"yhcQ"	"STM3365"	2160	47640	120	218	300	219	73	71	71	73	20	27	94	90	0	2513	3994	3831	95	52	52	74	206	278	99	95	0	0.060	0.058	0.057	0.059	1.750	0.052	0.825	120	465	100	2608	4171	-4.065	147	2461	229	3942	35976	479291	11.350	19.029	0	0	0
5	3	4	""	"STM3355"	2350	47640	130	106	134	92	68	72	72	74	23	31	61	36	0	2475	3777	4859	128	52	52	55	15	27	100	100	0	0.014	0.017	0.016	0.016	3.087	0.015	0.576	120	460	100	2457	3787	-6.155	34	2423	62	3725	16091	453187	2.609	248.133	0	0	0
5	4	4	""	"STM3378"	2530	47630	120	305	370	313	84	71	71	74	24	32	90	83	0	1771	2275	2410	105	54	54	59	21	35	98	94	0	0.136	0.135	0.135	0.136	2.223	0.123	0.853	120	389	100	1951	2520	-2.875	234	1717	299	2221	44450	273026	12.333	105.524	0	0	0
5	5	4	"yhcN"	"STM3361"	2690	47640	120	144	207	190	91	73	73	75	18	24	68	59	0	639	1428	2086	146	53	53	59	19	32	96	90	0	0.121	0.097	0.096	0.120	2.524	0.083	0.785	120	408	100	657	1509	-3.045	71	586	134	1375	24793	171351	7.333	72.053	0	0	0
5	6	4	"smpB"	"STM2688"	2880	47630	120	257	453	537	118	76	76	80	30	37	95	85	0	1274	2416	3493	144	52	52	79	186	235	96	88	0	0.148	0.159	0.163	0.158	1.822	0.147	0.903	120	457	100	1403	2741	-2.755	181	1222	377	2364	54320	289903	12.433	12.565	0	0	0
5	7	4	"yabF"	"STM0085"	3040	47630	120	287	360	299	83	77	77	82	38	46	89	77	0	1140	1454	1415	97	52	52	75	223	297	83	75	0	0.193	0.202	0.209	0.196	2.355	0.188	0.834	120	418	100	1298	1685	-2.373	210	1088	283	1402	43171	174490	7.316	6.184	0	0	0
5	8	4	"ftsA"	"STM0132"	3220	47620	120	540	701	624	89	80	80	103	170	165	87	68	0	2056	2492	2384	95	56	56	158	653	413	90	70	0	0.230	0.255	0.241	0.236	1.668	0.239	0.826	120	457	100	2460	3057	-2.120	460	2000	621	2436	84063	299009	3.518	3.574	0	0	0
5	9	4	"aceF"	"STM0153"	3400	47620	120	774	1229	1903	154	76	76	84	53	63	99	96	0	1724	2764	4211	152	53	53	77	231	300	98	92	0	0.418	0.425	0.425	0.420	1.495	0.410	0.816	120	444	100	2369	3864	-1.259	698	1671	1153	2711	147509	331727	21.604	11.632	0	0	0
5	10	4	"yacE"	"STM0140"	3590	47630	120	239	332	230	69	74	74	80	33	41	100	91	0	1763	2556	2222	86	51	51	57	22	38	100	100	0	0.096	0.103	0.097	0.100	1.464	0.099	0.875	120	419	100	1877	2763	-3.375	165	1712	258	2505	39782	306764	7.636	113.591	0	0	0
5	11	4	"asnC"	"STM3876"	3760	47620	130	156	186	99	53	76	76	85	64	75	57	28	0	1992	2540	1932	76	53	53	60	29	48	100	100	0	0.041	0.044	0.040	0.039	1.911	0.044	0.708	120	442	100	2019	2597	-4.599	80	1939	110	2487	22302	304820	1.578	85.517	0	0	0
5	12	4	""	"STM3863"	3940	47620	130	100	120	66	55	76	76	84	64	76	19	9	0	1333	2558	3605	140	52	52	58	25	43	99	96	0	0.019	0.018	0.022	0.023	3.816	0.016	0.452	120	458	100	1305	2550	-5.738	24	1281	44	2506	14347	306920	0.563	100.000	0	0	0
5	13	4	"truA"	"STM2368"	4120	47620	120	115	202	192	95	76	76	79	25	31	58	45	0	433	1072	1537	143	50	50	53	15	28	97	87	0	0.102	0.123	0.132	0.137	2.626	0.116	0.849	120	416	100	422	1148	-3.296	39	383	126	1022	24241	128663	4.920	67.933	0	0	0
5	14	4	"yfcE"	"STM2347"	4290	47620	130	361	529	573	108	76	76	90	150	166	72	47	0	1092	1776	2124	119	50	50	55	39	70	99	99	0	0.274	0.262	0.271	0.258	1.552	0.267	0.929	120	458	100	1327	2179	-1.870	285	1042	453	1726	63421	213138	2.927	44.128	0	0	0
5	15	4	"nuoM"	"STM2317"	4480	47620	130	1389	2194	1900	86	77	77	91	154	169	100	99	0	2697	3761	3400	90	50	50	56	35	62	100	100	0	0.496	0.570	0.565	0.561	1.470	0.518	0.784	120	422	100	3959	5828	-1.013	1312	2647	2117	3711	263289	451343	13.656	105.857	0	0	0
5	16	4	"menE"	"STM2305"	4650	47620	120	374	530	472	89	76	76	79	20	25	100	100	0	3209	4874	5200	106	50	50	53	13	24	100	100	0	0.094	0.094	0.097	0.096	1.378	0.089	0.939	120	371	100	3457	5278	-3.406	298	3159	454	4824	63557	584891	22.550	370.846	0	0	0
5	17	4	""	"STM2289"	4820	47620	120	176	359	576	160	75	75	78	23	29	69	60	0	474	1940	3903	201	50	50	54	16	29	97	91	0	0.238	0.150	0.168	0.182	2.533	0.148	0.889	120	371	100	525	2174	-2.070	101	424	284	1890	43069	232758	12.217	117.875	0	0	0
5	18	4	"nupC"	"STM2409"	4990	47610	130	458	893	1098	122	77	77	113	370	327	50	30	0	1184	2462	3220	130	52	52	126	679	538	61	45	0	0.337	0.339	0.356	0.328	1.847	0.331	0.814	120	409	100	1513	3226	-1.571	381	1132	816	2410	107166	295445	2.108	3.440	0	0	0
5	19	4	"ybdN"	"STM0605"	5190	47610	120	113	180	178	98	76	76	112	375	334	6	1	0	961	2122	3298	155	51	51	130	689	530	51	39	0	0.041	0.050	0.053	0.056	2.697	0.055	0.378	120	397	100	947	2175	-4.620	37	910	104	2071	21619	254633	0.181	2.891	0	0	0
5	20	4	"gabP"	"STM2793"	5350	47610	130	1739	3460	4390	126	77	77	81	27	33	100	100	0	2535	4533	5174	114	50	50	72	140	194	100	100	0	0.669	0.755	0.760	0.727	1.629	0.789	0.769	120	420	100	4147	7866	-0.580	1662	2485	3383	4483	415212	544008	125.148	31.864	0	0	0
5	21	4	"srlE"	"STM2833"	5540	47620	120	109	124	51	41	77	77	82	31	37	50	30	0	1411	1829	1622	88	51	51	67	91	135	95	92	0	0.024	0.026	0.029	0.027	2.660	0.024	0.476	120	394	100	1392	1825	-5.409	32	1360	47	1778	14885	219513	1.355	19.363	0	0	0
5	22	4	"hypB"	"STM2855"	5710	47620	130	163	210	184	87	73	73	77	23	29	85	71	0	1158	1892	2552	134	48	48	51	12	23	100	100	0	0.081	0.074	0.075	0.071	2.202	0.069	0.865	120	386	100	1200	1981	-3.624	90	1110	137	1844	25175	226985	5.783	153.417	0	0	0
5	23	4	"yqaA"	"STM2819"	5890	47610	120	202	367	486	132	75	75	78	23	29	80	70	0	853	1917	2933	152	47	47	50	12	24	99	95	0	0.158	0.156	0.162	0.157	2.362	0.154	0.877	120	406	100	933	2162	-2.666	127	806	292	1870	44033	230045	12.565	155.583	0	0	0
5	24	4	"ygaA"	"STM2839"	6070	47610	130	104	156	194	124	74	74	75	18	24	60	48	0	986	1873	3542	189	47	47	54	65	120	86	81	0	0.032	0.045	0.046	0.053	2.791	0.050	0.859	120	598	100	969	1908	-4.968	30	939	82	1826	18702	224701	4.500	27.985	0	0	0
5	1	5	""	"STM1791"	1980	47820	120	102	114	64	56	67	67	69	20	28	71	44	0	3730	4527	3140	69	54	54	69	46	66	99	99	0	0.010	0.011	0.010	0.010	2.563	0.009	0.250	120	483	100	3711	4520	-6.715	35	3676	47	4473	13690	543184	2.250	96.913	0	0	0
5	2	5	""	"STM1787"	2150	47820	120	111	113	32	28	69	69	71	19	26	77	54	0	3970	4969	2890	58	51	51	60	38	63	100	100	0	0.011	0.009	0.009	0.008	2.182	0.008	0.582	120	379	100	3961	4962	-6.544	42	3919	44	4918	13575	596240	2.211	129.184	0	0	0
5	3	5	"yciI"	"STM1738"	2330	47810	120	335	477	409	85	71	71	73	18	24	97	92	0	1348	1766	1715	97	52	52	55	16	29	100	100	0	0.204	0.237	0.233	0.224	1.523	0.228	0.928	120	427	100	1560	2120	-2.295	264	1296	406	1714	57195	211967	22.444	106.938	0	0	0
5	4	5	"yciN"	"STM1715"	2510	47810	110	263	295	143	48	71	71	74	20	27	95	93	0	1290	1443	827	57	53	53	64	54	84	97	95	0	0.155	0.161	0.160	0.156	1.435	0.159	0.942	80	401	100	1429	1614	-2.688	192	1237	224	1390	23639	115455	11.050	25.537	0	0	0
5	5	5	"kduD"	"STM3017"	2690	47820	120	147	156	64	41	73	73	78	31	39	80	56	0	2733	3003	1792	59	54	54	66	55	83	98	98	0	0.028	0.028	0.028	0.026	2.073	0.030	0.699	120	376	100	2753	3032	-5.178	74	2679	83	2949	18766	360344	2.516	53.400	0	0	0
5	6	5	"ppdB"	"STM2999"	2860	47810	120	99	112	64	57	74	74	80	44	55	24	8	0	1865	2691	2759	102	53	53	56	14	25	100	100	0	0.014	0.014	0.013	0.013	2.827	0.012	0.182	120	388	100	1837	2676	-6.180	25	1812	38	2638	13387	322901	0.727	188.214	0	0	0
5	7	5	"rbn"	"STM4027"	3050	47810	120	279	342	249	72	75	75	78	30	38	94	83	0	1707	2196	1924	87	53	53	56	14	25	100	99	0	0.123	0.125	0.125	0.125	1.726	0.122	0.893	120	388	100	1858	2410	-3.019	204	1654	267	2143	41084	263530	8.800	152.857	0	0	0
5	8	5	""	"STM0870"	3210	47800	110	160	181	106	58	78	78	81	24	29	72	63	0	1515	1844	1681	91	54	54	62	40	64	96	92	0	0.056	0.058	0.056	0.059	2.976	0.059	0.852	80	370	100	1543	1893	-4.155	82	1461	103	1790	14458	147533	4.167	44.550	0	0	0
5	9	5	"ybhP"	"STM0813"	3400	47810	120	367	525	466	88	78	78	83	43	51	90	80	0	1190	1745	1860	106	52	52	61	47	77	95	92	0	0.254	0.264	0.292	0.279	1.737	0.252	0.897	120	427	100	1427	2140	-1.977	289	1138	447	1693	63030	209387	10.279	35.830	0	0	0
5	10	5	"ybgR"	"STM0758"	3580	47810	130	299	549	626	114	78	78	83	42	50	80	70	0	1003	2152	2833	131	52	52	56	25	44	92	87	0	0.232	0.224	0.242	0.233	2.054	0.216	0.934	120	417	100	1172	2571	-2.105	221	951	471	2100	65935	258185	11.095	83.840	0	0	0
5	11	5	"fldA"	"STM0694"	3750	47810	120	337	714	1299	181	79	79	83	34	40	84	74	0	685	1668	3204	192	53	53	59	29	49	85	84	0	0.408	0.393	0.405	0.444	2.174	0.376	0.929	120	394	100	890	2250	-1.293	258	632	635	1615	85624	200217	18.559	55.483	0	0	0
5	12	5	"gltJ"	"STM0664"	3930	47810	120	170	658	1039	157	75	75	83	42	50	60	50	0	312	1606	2963	184	51	51	56	18	32	79	70	0	0.364	0.375	0.471	0.476	2.379	0.346	0.938	120	426	100	356	2138	-1.458	95	261	583	1555	78936	192744	13.690	86.111	0	0	0
5	13	5	"yljA"	"STM0944"	4110	47810	120	397	782	1354	173	77	77	97	244	251	56	36	0	407	843	1374	162	51	51	56	49	87	83	76	0	0.899	0.890	0.854	0.896	2.218	0.949	0.946	120	430	100	676	1497	-0.154	320	356	705	792	93797	101125	2.807	16.061	0	0	0
5	14	5	"orfB"	"STM0930"	4280	47800	110	932	1061	706	66	80	80	112	273	243	92	76	0	1130	1390	965	69	53	53	82	225	274	96	92	0	0.791	0.734	0.763	0.743	1.392	0.791	0.891	80	402	100	1929	2318	-0.338	852	1077	981	1337	84878	111197	3.476	5.813	0	0	0
5	15	5	""	"STM4317"	4470	47800	120	167	230	211	91	79	79	103	183	177	23	10	0	620	1016	1283	126	54	54	82	211	257	79	60	0	0.155	0.157	0.160	0.152	2.167	0.174	0.420	120	455	100	654	1113	-2.685	88	566	151	962	27590	121895	0.694	4.427	0	0	0
5	16	5	"amiB"	"STM4358"	4650	47800	120	727	887	800	90	77	77	83	46	55	99	96	0	2493	2832	1784	62	52	52	59	40	67	100	100	0	0.266	0.291	0.265	0.270	1.533	0.277	0.544	120	385	100	3091	3590	-1.909	650	2441	810	2780	106484	339811	17.478	69.325	0	0	0
5	17	5	"hflC"	"STM4364"	4820	47800	130	692	1784	2746	153	78	78	82	24	29	88	82	0	688	2067	3380	163	52	52	60	52	86	75	69	0	0.965	0.847	0.946	0.970	2.114	0.791	0.933	120	418	100	1250	3721	-0.051	614	636	1706	2015	214085	247987	70.917	38.596	0	0	0
5	18	5	"yjfH"	"STM4369"	5000	47790	120	250	673	1357	201	77	77	101	343	339	30	15	0	892	2379	4518	189	51	51	110	649	590	57	39	0	0.206	0.256	0.212	0.230	2.067	0.277	0.884	120	422	100	1014	2924	-2.281	173	841	596	2328	80703	285479	1.668	3.496	0	0	0
5	19	5	"kbl"	"STM3709"	5170	47790	120	282	691	1032	149	74	74	94	340	361	40	21	0	524	1569	2469	157	50	50	101	648	641	44	30	0	0.439	0.406	0.388	0.422	1.871	0.399	0.908	120	406	100	682	2136	-1.188	208	474	617	1519	82976	188298	1.756	2.265	0	0	0
5	20	5	"gpsA"	"STM3700"	5350	47790	130	447	932	1350	144	75	75	82	38	46	86	78	0	915	1748	2680	153	50	50	78	153	196	77	66	0	0.430	0.505	0.530	0.498	1.864	0.498	0.942	120	481	100	1237	2555	-1.217	372	865	857	1698	111858	209727	22.368	10.915	0	0	0
5	21	5	""	"STM3657"	5550	47780	110	219	335	578	172	75	75	82	40	48	78	62	0	579	1148	2165	188	50	50	81	169	208	81	62	0	0.272	0.237	0.256	0.245	2.477	0.246	0.947	80	377	100	673	1358	-1.877	144	529	260	1098	26777	91825	6.325	6.314	0	0	0
5	22	5	"dppA"	"STM3630"	5710	47800	130	428	3875	9045	233	72	72	77	25	32	84	75	0	189	1311	3028	230	49	49	53	21	39	67	60	0	2.543	3.013	3.406	3.281	2.521	3.039	0.967	120	433	100	496	5065	1.346	356	140	3803	1262	465029	157343	151.920	59.905	0	0	0
5	23	5	"bcsC"	"STM3617"	5890	47790	120	528	1140	1520	133	76	76	79	25	31	83	78	0	1351	2524	3485	138	49	49	55	26	47	88	85	0	0.347	0.430	0.448	0.449	2.268	0.403	0.890	120	422	100	1754	3539	-1.526	452	1302	1064	2475	136747	302887	42.440	94.962	0	0	0
5	24	5	""	"STM3602"	6070	47800	120	117	187	189	101	74	74	76	18	23	64	54	0	603	1789	3094	172	49	49	54	43	79	82	75	0	0.078	0.065	0.068	0.082	2.612	0.056	0.861	120	540	100	597	1853	-3.687	43	554	113	1740	22469	214706	6.167	40.349	0	0	0
5	1	6	"yraL"	"STM3263"	1980	47990	120	155	167	76	45	66	66	70	30	42	81	64	0	2644	2816	1856	65	50	50	61	48	78	100	95	0	0.034	0.037	0.035	0.035	1.597	0.036	0.745	120	496	100	2683	2867	-4.865	89	2594	101	2766	20048	337882	3.233	57.396	0	0	0
5	2	6	"tdcB"	"STM3244"	2150	47990	120	89	109	57	52	68	68	74	34	45	40	22	0	1197	2421	3093	127	50	50	54	20	37	99	95	0	0.018	0.017	0.020	0.023	2.556	0.016	0.593	120	426	100	1168	2412	-5.771	21	1147	41	2371	13131	290490	1.029	118.350	0	0	0
5	3	6	"yqjH"	"STM3214"	2340	47990	120	191	317	312	98	71	71	75	30	40	83	68	0	1370	2551	3294	129	51	51	54	17	31	100	100	0	0.091	0.098	0.101	0.097	1.908	0.092	0.936	120	470	100	1439	2746	-3.458	120	1319	246	2500	38033	306115	8.067	146.882	0	0	0
5	4	6	"icc"	"STM3183"	2520	47990	120	351	500	490	98	72	72	76	30	39	93	87	0	1678	2663	3059	114	53	53	61	47	77	99	96	0	0.172	0.164	0.160	0.158	1.834	0.156	0.930	120	437	100	1904	3038	-2.542	279	1625	428	2610	59976	319541	14.133	55.362	0	0	0
5	5	6	"hybA"	"STM3149"	2690	47980	120	86	110	96	87	72	72	77	31	40	31	15	0	718	1591	2387	150	54	54	63	40	63	80	72	0	0.021	0.025	0.030	0.049	7.075	0.015	0.147	120	387	100	678	1575	-5.568	14	664	38	1537	13145	190955	1.065	38.200	0	0	0
5	6	6	""	"STM3141"	2870	47980	120	132	166	109	65	75	75	113	445	393	2	0	0	1487	2531	2915	115	51	51	61	77	126	97	97	0	0.040	0.037	0.040	0.036	2.388	0.034	0.337	120	406	100	1493	2571	-4.655	57	1436	91	2480	19940	303741	0.119	32.078	0	0	0
5	7	6	"uup"	"STM1062"	3050	47980	120	223	393	518	131	76	76	113	460	407	15	8	0	1767	3347	5257	157	51	51	58	72	124	95	90	0	0.086	0.096	0.105	0.099	2.098	0.095	0.932	120	367	100	1863	3613	-3.545	147	1716	317	3296	47176	401633	0.609	45.681	0	0	0
5	8	6	"helD"	"STM1075"	3220	47980	140	422	831	1054	126	77	77	84	41	48	87	78	0	1640	3892	5673	145	51	51	58	47	81	92	89	0	0.217	0.196	0.207	0.239	2.535	0.179	0.846	156	394	100	1934	4595	-2.203	345	1589	754	3841	129649	607224	18.220	81.574	0	0	0
5	9	6	"hpaD"	"STM1103"	3390	47970	120	161	258	252	97	75	75	81	39	48	65	51	0	754	1657	2236	134	50	50	60	68	113	77	70	0	0.122	0.114	0.129	0.147	2.346	0.110	0.856	120	373	100	790	1790	-3.033	86	704	183	1607	30970	198829	4.538	23.485	0	0	0
5	10	6	"agp"	"STM1117"	3570	47980	130	1172	1231	593	48	77	77	80	32	40	100	99	0	2380	2549	1380	54	51	51	57	52	91	99	99	0	0.470	0.462	0.466	0.478	1.358	0.442	0.921	120	428	100	3424	3652	-1.089	1095	2329	1154	2498	147770	305915	35.969	47.923	0	0	0
5	11	6	"ymdC"	"STM1148"	3760	47980	120	160	345	384	111	77	77	82	32	39	57	51	0	408	1422	1970	138	51	51	62	100	161	66	60	0	0.232	0.195	0.206	0.224	2.900	0.187	0.901	120	415	100	440	1639	-2.105	83	357	268	1371	41359	170592	8.219	13.600	0	0	0
5	12	6	"ycfN"	"STM1208"	3930	47970	100	141	275	389	141	75	75	98	132	134	32	15	0	275	1128	2348	208	50	50	127	436	343	33	28	0	0.293	0.186	0.221	0.306	3.409	0.165	0.793	80	347	100	291	1278	-1.769	66	225	200	1078	22004	90232	1.341	2.296	0	0	0
5	13	6	"mopA"	"STM4330"	4120	47980	130	6542	12553	15321	122	78	78	109	262	240	100	99	1	2075	4022	4759	118	50	50	99	335	338	97	90	0	3.192	3.141	3.176	3.144	1.391	3.256	0.938	120	447	100	8489	16447	1.675	6464	2025	12475	3972	1506309	482594	47.496	11.710	0	0	0
5	14	6	"rstA"	"STM1475"	4290	47980	130	1391	1587	716	45	81	81	111	272	245	99	98	0	3334	3832	1840	48	53	53	81	223	275	99	99	0	0.399	0.399	0.405	0.401	1.197	0.398	0.883	120	404	100	4591	5285	-1.325	1310	3281	1506	3779	190382	459814	5.426	16.821	0	0	0
5	15	6	"speG"	"STM1502"	4460	47980	120	348	540	521	96	78	78	87	55	63	99	89	0	1041	1805	2015	111	53	53	63	41	65	100	100	0	0.273	0.264	0.267	0.271	1.436	0.240	0.889	120	398	100	1258	2214	-1.872	270	988	462	1752	64741	216550	8.236	42.488	0	0	0
5	16	6	"smf"	"STM3405"	4650	47970	130	371	1295	3353	258	78	78	85	54	63	93	81	0	1718	4866	10933	224	51	51	59	38	64	100	100	0	0.176	0.253	0.197	0.204	1.615	0.277	0.833	120	427	100	1960	6032	-2.508	293	1667	1217	4815	155369	583942	22.407	126.500	0	0	0
5	17	6	"rplO"	"STM3421"	4830	47980	130	1049	1521	1492	98	78	78	83	31	37	100	100	0	1131	1635	1626	99	52	52	76	127	167	100	99	0	0.900	0.912	0.883	0.889	1.312	0.927	0.955	120	442	100	2050	3026	-0.152	971	1079	1443	1583	182560	196150	46.387	12.276	0	0	0
5	18	6	"yheL"	"STM3449"	5010	47980	130	117	208	249	119	75	75	79	22	27	69	49	0	374	1123	1964	174	51	51	64	77	120	73	64	0	0.130	0.124	0.147	0.177	3.072	0.122	0.901	120	422	100	365	1205	-2.943	42	323	133	1072	25005	134792	5.864	13.753	0	0	0
5	19	6	""	"STM3601"	5180	47970	120	107	158	138	87	73	73	75	18	24	64	49	0	713	2041	3126	153	50	50	55	24	43	88	76	0	0.051	0.043	0.052	0.081	3.530	0.040	0.813	120	383	100	697	2076	-4.285	34	663	85	1991	18991	244865	4.611	82.750	0	0	0
5	20	6	"yhjK"	"STM3615"	5350	47970	120	198	290	273	94	76	76	89	113	126	54	25	0	2507	4661	6228	133	50	50	61	92	150	99	94	0	0.050	0.046	0.047	0.049	1.695	0.042	0.909	120	415	100	2579	4825	-4.332	122	2457	214	4611	34814	559263	1.779	50.000	0	0	0
5	21	6	"yhjS"	"STM3622"	5530	47970	120	2126	2678	2067	77	77	77	82	28	34	100	100	0	5548	6814	5192	76	50	50	61	81	132	100	100	0	0.373	0.385	0.386	0.388	1.346	0.381	0.940	120	463	100	7547	9365	-1.424	2049	5498	2601	6764	321412	817651	92.714	83.370	0	0	0
5	22	6	""	"STM3631"	5710	47980	130	340	351	98	27	74	74	77	23	29	99	99	0	15246	15589	4014	25	50	50	54	22	40	100	100	0	0.018	0.018	0.018	0.017	1.300	0.018	0.924	120	427	100	15462	15816	-5.836	266	15196	277	15539	42123	1870739	11.913	706.136	0	0	0
5	23	6	"yiaF"	"STM3647"	5890	47970	120	376	645	870	134	76	76	96	240	250	59	35	0	721	1358	1870	137	50	50	67	180	268	92	72	0	0.447	0.435	0.443	0.429	1.586	0.478	0.918	120	360	100	971	1877	-1.161	300	671	569	1308	77432	162944	2.288	7.172	0	0	0
5	24	6	"glyS"	"STM3655"	6060	47980	120	1466	1730	1035	59	76	76	175	742	424	90	40	0	7461	9118	5904	64	50	50	127	547	430	100	100	0	0.188	0.182	0.189	0.186	1.224	0.174	0.950	120	485	100	8801	10722	-2.415	1390	7411	1654	9068	207622	1094126	2.096	16.437	0	0	0
5	1	7	""	"STM3834"	1960	48160	110	193	210	74	35	68	68	72	32	44	100	90	0	4424	4906	2538	51	49	49	65	133	204	100	100	0	0.029	0.029	0.028	0.029	1.355	0.028	0.770	80	525	100	4500	4999	-5.129	125	4375	142	4857	16778	392474	4.313	36.398	0	0	0
5	2	7	"yidC"	"STM3842"	2160	48170	110	385	419	254	60	71	71	74	30	40	93	90	0	2266	2651	1762	66	50	50	64	130	203	96	93	0	0.142	0.134	0.128	0.122	1.795	0.130	0.889	80	456	100	2530	2949	-2.819	314	2216	348	2601	33503	212088	11.500	19.900	0	0	0
5	3	7	""	"STM3845"	2320	48170	110	179	191	61	31	70	70	75	35	46	93	81	0	3419	3714	1661	44	52	52	69	158	228	100	100	0	0.032	0.033	0.033	0.032	1.459	0.033	0.753	80	429	100	3476	3783	-4.949	109	3367	121	3662	15240	297114	3.314	23.070	0	0	0
5	4	7	"phoU"	"STM3853"	2510	48180	120	236	278	186	66	71	71	75	31	41	94	85	0	1800	2164	1759	81	55	55	71	147	207	97	96	0	0.095	0.098	0.093	0.092	1.694	0.096	0.888	120	495	100	1910	2316	-3.403	165	1745	207	2109	33354	259668	6.548	14.238	0	0	0
5	5	7	"pstS"	"STM3857"	2690	48170	120	560	634	285	44	72	72	75	20	26	100	100	0	5734	6404	2761	43	55	55	62	25	40	100	100	0	0.086	0.089	0.088	0.087	1.213	0.089	0.960	120	459	100	6167	6911	-3.541	488	5679	562	6349	76121	768485	27.950	253.680	0	0	0
5	6	7	"atpA"	"STM3867"	2860	48170	120	5791	6522	3428	52	77	77	111	446	401	100	100	0	5828	7113	4037	56	51	51	63	79	125	100	100	0	0.989	0.913	0.943	0.931	1.131	0.894	0.956	120	403	100	11491	13507	-0.016	5714	5777	6445	7062	782650	853552	14.374	89.241	0	0	0
5	7	7	"aceE"	"STM0152"	3040	48160	120	2978	3730	2231	59	79	79	111	439	395	99	97	0	6302	7956	4734	59	51	51	59	71	120	100	100	0	0.464	0.462	0.459	0.463	1.170	0.463	0.946	120	402	100	9150	11556	-1.109	2899	6251	3651	7905	447627	954695	8.244	111.225	0	0	0
5	8	7	""	"STM0159"	3220	48160	120	191	542	1737	320	79	79	84	40	47	75	60	0	1364	2828	4499	159	50	50	53	13	24	100	100	0	0.085	0.167	0.083	0.080	2.429	0.299	0.699	120	365	100	1426	3241	-3.552	112	1314	463	2778	65000	339318	11.450	213.462	0	0	0
5	9	7	"cueO"	"STM0168"	3390	48160	120	215	378	421	111	76	76	81	29	35	87	75	0	1215	2341	3135	133	49	49	54	50	92	98	95	0	0.119	0.132	0.128	0.130	1.779	0.129	0.934	120	404	100	1305	2594	-3.068	139	1166	302	2292	45400	280890	10.241	45.740	0	0	0
5	10	7	"yadH"	"STM0173"	3570	48160	120	136	208	192	92	74	74	78	22	28	73	61	0	983	1873	2535	135	49	49	54	48	88	93	89	0	0.066	0.073	0.079	0.079	2.143	0.072	0.903	120	437	100	996	1958	-3.913	62	934	134	1824	24965	224719	5.909	37.896	0	0	0
5	11	7	"stiA"	"STM0177"	3750	48160	120	97	129	100	77	75	75	77	18	23	52	35	0	718	1720	2267	131	49	49	52	15	28	97	90	0	0.033	0.032	0.037	0.039	3.454	0.038	0.729	120	437	100	691	1725	-4.926	22	669	54	1671	15465	206369	2.889	111.200	0	0	0
5	12	7	"folK"	"STM0183"	3930	48160	120	92	117	77	65	76	76	90	112	124	13	3	0	667	1533	1955	127	49	49	103	374	363	60	45	0	0.026	0.028	0.033	0.045	4.290	0.032	0.339	120	463	100	634	1525	-5.271	16	618	41	1484	14019	183917	0.241	3.824	0	0	0
5	13	7	""	"STM1585"	4110	48160	120	111	183	191	104	76	76	84	54	64	42	27	0	915	1807	2716	150	50	50	59	65	110	83	75	0	0.040	0.061	0.060	0.062	3.672	0.051	0.541	120	414	100	900	1864	-4.627	35	865	107	1757	21948	216849	1.833	26.892	0	0	0
5	14	7	"srfA"	"STM1593"	4290	48150	120	108	131	70	53	76	76	84	56	66	34	18	0	1448	2142	2006	93	50	50	54	14	25	100	100	0	0.023	0.026	0.024	0.028	2.808	0.020	0.191	120	368	100	1430	2147	-5.449	32	1398	55	2092	15709	257085	0.839	149.143	0	0	0
5	15	7	"ydcR"	"STM1598"	4460	48150	120	558	895	955	106	73	73	79	31	39	90	83	0	2557	4425	5060	114	49	49	51	12	23	100	99	0	0.193	0.188	0.190	0.198	1.808	0.181	0.925	120	384	100	2993	5198	-2.370	485	2508	822	4376	107344	530960	26.323	364.500	0	0	0
5	16	7	"ydcN"	"STM1605"	4640	48150	120	98	130	92	70	73	73	78	31	39	43	28	0	588	1542	2061	133	49	49	50	9	18	100	100	0	0.046	0.038	0.040	0.041	2.953	0.036	0.591	120	411	100	564	1550	-4.430	25	539	57	1493	15543	185002	1.677	165.778	0	0	0
5	17	7	""	"STM1613"	4800	48150	110	149	185	130	70	74	74	84	73	86	50	26	0	474	627	609	97	50	50	89	303	340	61	38	0	0.177	0.192	0.187	0.202	2.867	0.185	0.856	80	377	100	499	688	-2.499	75	424	111	577	14835	50143	1.384	1.776	0	0	0
5	18	7	""	"STM1620"	4990	48150	120	107	134	94	70	75	75	86	71	82	21	8	0	936	2299	3517	152	51	51	101	316	312	67	59	0	0.036	0.026	0.030	0.041	3.331	0.024	0.602	120	418	100	917	2307	-4.790	32	885	59	2248	16020	275822	0.676	6.956	0	0	0
5	19	7	""	"STM1786"	5170	48150	120	95	111	67	60	75	75	395	2990	756	0	0	0	1348	2711	5098	188	51	51	256	1871	730	39	15	0	0.015	0.014	0.017	0.017	2.903	0.012	0.736	120	402	100	1317	2696	-6.019	20	1297	36	2660	13331	325370	-0.095	1.312	0	0	0
5	20	7	"treA"	"STM1796"	5340	48140	100	6501	8099	6567	81	93	93	2325	5694	244	57	18	0	4237	4980	3954	79	59	59	1383	3452	249	61	17	0	1.534	1.627	1.641	1.628	1.168	1.649	0.982	80	353	100	10586	12927	0.617	6408	4178	8006	4921	647920	398378	1.014	1.042	-50	0	0
5	21	7	"fadR"	"STM1805"	5520	48150	120	209	429	647	150	89	89	1708	4827	282	0	0	0	574	1501	2610	173	55	55	1031	2871	278	12	7	0	0.231	0.235	0.234	0.208	2.222	1.114	0.509	120	454	100	639	1786	-2.113	120	519	340	1446	51423	180090	-0.265	0.164	0	0	0
5	22	7	"ycgL"	"STM1813"	5720	48150	130	259	439	520	118	73	73	77	30	38	82	75	0	622	1158	1560	134	49	49	55	37	67	84	81	0	0.325	0.330	0.329	0.394	2.482	0.333	0.972	120	393	100	759	1475	-1.623	186	573	366	1109	52730	138915	12.067	29.811	0	0	0
5	23	7	""	"STM1827"	5880	48140	130	335	1021	1761	172	74	74	104	264	253	50	31	0	2760	4631	5387	116	49	49	73	196	268	91	84	0	0.096	0.207	0.084	0.117	2.671	0.179	0.224	120	344	100	2972	5529	-3.377	261	2711	947	4582	122478	555677	3.473	23.255	0	0	0
5	24	7	"manZ"	"STM1832"	6040	48150	130	2412	2877	1686	58	77	77	205	796	388	95	80	0	1839	2129	1188	55	49	49	147	598	406	95	77	0	1.304	1.346	1.349	1.338	1.189	1.368	0.942	120	525	100	4125	4880	0.383	2335	1790	2800	2080	345205	255508	3.357	3.314	0	0	0
5	1	8	""	"STM2357"	1970	48350	110	346	386	138	35	67	67	71	26	36	100	100	0	4819	5691	2488	43	48	48	56	97	173	100	100	0	0.058	0.057	0.057	0.057	1.248	0.055	0.919	80	522	100	5050	5962	-4.096	279	4771	319	5643	30899	455309	12.115	58.093	0	0	0
5	2	8	""	"STM2361"	2140	48350	110	357	387	127	32	68	68	71	20	28	100	100	0	4813	5157	1709	33	48	48	55	63	114	100	100	0	0.061	0.062	0.061	0.061	1.305	0.059	0.901	80	467	100	5054	5428	-4.043	289	4765	319	5109	30929	412559	15.800	80.984	0	0	0
5	3	8	"dedA"	"STM2367"	2320	48350	110	213	233	81	34	69	69	73	28	38	100	96	0	2931	3017	1207	40	51	51	70	162	231	100	100	0	0.050	0.055	0.054	0.052	1.303	0.053	0.882	80	466	100	3024	3130	-4.322	144	2880	164	2966	18600	241388	5.714	18.191	0	0	0
5	4	8	""	"STM2376"	2500	48350	110	92	525	3109	592	69	69	71	21	29	52	20	0	2532	3156	1801	57	52	52	57	19	33	100	100	0	0.009	0.147	0.008	0.011	3.878	0.608	0.077	80	416	100	2503	3560	-6.753	23	2480	456	3104	41974	252455	21.619	163.105	0	0	0
5	5	8	"yfcL"	"STM2380"	2680	48380	130	113	140	128	91	71	71	74	22	29	68	47	0	854	1271	2040	160	53	53	59	22	37	97	97	0	0.052	0.057	0.056	0.056	2.066	0.060	0.902	120	468	100	843	1287	-4.253	42	801	69	1218	16826	152573	3.000	55.091	0	0	0
5	6	8	"yfcY"	"STM2389"	2860	48340	120	400	533	463	86	74	74	76	20	26	99	96	0	2724	3928	3880	98	51	51	56	19	33	99	99	0	0.122	0.118	0.121	0.119	1.339	0.116	0.948	120	399	100	2999	4336	-3.036	326	2673	459	3877	64018	471398	22.850	203.789	0	0	0
5	7	8	""	"STM2594"	3030	48340	120	140	162	92	56	76	76	78	30	38	76	50	0	2398	2884	2096	72	50	50	53	19	35	99	99	0	0.027	0.030	0.028	0.025	2.151	0.031	0.648	120	407	100	2412	2920	-5.197	64	2348	86	2834	19470	346052	2.800	149.000	0	0	0
5	8	8	""	"STM2598"	3210	48330	120	142	159	77	48	77	77	81	31	38	79	53	0	1451	1864	1382	74	49	49	51	12	23	100	99	0	0.046	0.045	0.042	0.043	1.723	0.046	0.698	120	398	100	1467	1897	-4.431	65	1402	82	1815	19136	223643	2.516	151.083	0	0	0
5	9	8	""	"STM2603"	3390	48340	120	201	250	178	71	76	76	80	24	30	91	85	0	1777	2371	1722	72	49	49	50	9	18	100	100	0	0.072	0.075	0.072	0.068	1.926	0.074	0.694	120	423	100	1853	2496	-3.789	125	1728	174	2322	30044	284574	7.083	257.889	0	0	0
5	10	8	""	"STM2607"	3560	48330	110	100	129	84	65	73	73	76	20	26	60	38	0	915	1540	2016	130	49	49	56	49	87	100	100	0	0.031	0.038	0.032	0.033	2.275	0.038	0.780	80	407	100	893	1547	-5.003	27	866	56	1491	10280	123218	2.650	30.286	0	0	0
5	11	8	""	"STM1028"	3740	48330	110	102	129	78	60	73	73	75	18	24	58	45	0	1282	2058	2318	112	49	49	71	132	185	98	97	0	0.024	0.028	0.026	0.025	2.238	0.028	0.679	80	446	100	1262	2065	-5.410	29	1233	56	2009	10346	164606	3.000	15.053	0	0	0
5	12	8	""	"STM2617"	3920	48330	110	144	149	39	26	75	75	79	29	36	87	58	0	6308	6627	1822	27	49	49	103	434	421	100	100	0	0.011	0.011	0.011	0.010	1.742	0.011	0.435	80	446	100	6328	6652	-6.503	69	6259	74	6578	11926	530139	2.414	15.032	0	0	0
5	13	8	"yrbD"	"STM3311"	4100	48320	110	527	668	376	56	77	77	93	79	84	100	96	0	2569	3213	1811	56	51	51	145	576	397	100	95	0	0.179	0.187	0.180	0.182	1.202	0.188	0.936	80	402	100	2968	3753	-2.484	450	2518	591	3162	53462	257008	7.278	5.326	0	0	0
5	14	8	"yhbN"	"STM3318"	4280	48330	120	659	816	710	87	77	77	96	87	90	96	93	0	1890	2310	2012	87	52	52	103	363	352	95	85	0	0.317	0.327	0.331	0.323	1.306	0.328	0.924	120	436	100	2420	2997	-1.659	582	1838	739	2258	97963	277167	8.276	6.080	0	0	0
5	15	8	""	"STM3333"	4460	48330	120	244	289	190	65	74	74	80	32	40	97	91	0	5737	7265	6252	86	49	49	51	12	23	100	100	0	0.030	0.030	0.030	0.030	1.355	0.029	0.910	120	414	100	5858	7431	-5.064	170	5688	215	7216	34621	871762	6.531	601.167	0	0	0
5	16	8	"sspA"	"STM3342"	4640	48330	120	1116	1430	1181	82	74	74	79	39	49	100	100	0	1538	2043	1667	81	49	49	50	9	18	100	100	0	0.700	0.680	0.669	0.689	1.307	0.686	0.955	120	427	100	2531	3350	-0.515	1042	1489	1356	1994	171565	245139	34.641	221.444	0	0	0
5	17	8	"yhcM"	"STM3346"	4810	48320	110	260	299	159	53	74	74	83	71	85	87	67	0	4635	4852	2822	58	50	50	74	269	363	100	100	0	0.041	0.047	0.046	0.044	1.375	0.046	0.878	80	421	100	4771	5027	-4.624	186	4585	225	4802	23935	388197	3.042	17.762	0	0	0
5	18	8	""	"STM3356"	5000	48320	120	148	172	84	48	74	74	78	26	33	85	62	0	3558	4532	3109	68	51	51	69	149	215	100	99	0	0.021	0.022	0.021	0.019	2.177	0.021	0.723	120	450	100	3581	4579	-5.567	74	3507	98	4481	20631	543835	3.615	29.953	0	0	0
5	19	8	""	"STM0761"	5170	48330	120	182	198	93	46	76	76	146	1097	751	0	0	0	2129	2319	1538	66	50	50	95	589	620	88	75	0	0.051	0.054	0.052	0.051	1.602	0.053	0.835	120	402	100	2185	2391	-4.294	106	2079	122	2269	23701	278312	0.047	3.776	0	0	0
5	20	8	""	"STM0765"	5340	48320	100	126	639	1739	272	84	84	2265	5870	259	3	0	0	6376	7342	3275	44	54	54	1407	3573	253	100	32	0	0.007	0.076	0.007	0.010	4.590	1.076	0.312	80	379	100	6364	7843	-7.234	42	6322	555	7288	51088	587399	-0.277	1.661	-50	0	0
5	21	8	"galM"	"STM0773"	5520	48320	120	1816	1881	530	28	81	81	1428	4265	298	0	0	0	7375	7625	2298	30	52	52	888	2539	285	97	92	0	0.237	0.238	0.235	0.240	1.163	0.699	0.302	120	442	100	9058	9373	-2.077	1735	7323	1800	7573	225733	915042	0.106	2.653	0	0	0
5	22	8	"modA"	"STM0781"	5700	48320	120	783	895	499	55	72	72	76	29	38	100	100	0	4934	5755	3291	57	48	48	57	43	75	100	100	0	0.146	0.144	0.142	0.143	1.185	0.144	0.963	120	412	100	5597	6530	-2.781	711	4886	823	5707	107349	690602	28.241	132.512	0	0	0
5	23	8	"hutI"	"STM0787"	5870	48320	120	2835	2854	904	31	72	72	84	93	110	99	99	0	8483	8509	2637	30	49	49	62	81	130	99	99	0	0.328	0.329	0.326	0.330	1.240	0.329	0.985	120	428	100	11197	11242	-1.610	2763	8434	2782	8460	342456	1021126	29.785	104.284	0	0	0
5	24	8	"hutU"	"STM0790"	6060	48330	110	6840	6848	979	14	73	73	80	64	80	100	100	0	7031	7051	998	14	47	47	54	55	101	100	100	0	0.969	0.967	0.971	0.966	1.100	0.972	0.986	80	467	100	13751	13779	-0.046	6767	6984	6775	7004	547871	564059	105.750	127.218	0	0	0
5	1	9	""	"STM0902"	1960	48530	110	104	110	34	30	68	68	72	29	40	56	22	0	9755	10069	1995	19	49	49	56	79	141	100	100	0	0.004	0.004	0.004	0.003	2.313	0.003	0.246	80	509	100	9742	10062	-8.075	36	9706	42	10020	8789	805539	1.310	126.747	0	0	0
5	2	9	""	"STM0906"	2150	48530	110	80	94	48	51	71	71	74	22	29	35	18	0	1092	1896	2150	113	49	49	62	102	164	100	96	0	0.009	0.012	0.017	0.015	3.092	0.016	0.337	80	445	100	1052	1870	-6.857	9	1043	23	1847	7551	151702	0.909	17.980	0	0	0
5	3	9	""	"STM0912"	2320	48520	110	98	103	27	26	70	70	73	22	30	60	30	0	10100	11416	3504	30	49	49	52	14	26	100	100	0	0.003	0.003	0.003	0.002	2.167	0.003	0.215	80	433	100	10079	11400	-8.488	28	10051	33	11367	8200	913307	1.364	811.714	0	0	0
5	4	9	""	"STM0917"	2500	48520	110	78	87	38	43	70	70	72	21	29	30	11	0	943	1532	1568	102	51	51	55	23	41	100	100	0	0.009	0.011	0.019	0.016	4.030	0.007	0.072	80	439	100	900	1498	-6.801	8	892	17	1481	6939	122544	0.714	64.217	0	0	0
5	5	9	""	"STM0921"	2690	48520	120	83	94	43	45	72	72	74	21	28	33	15	0	3866	4054	2736	67	53	53	56	20	35	100	99	0	0.003	0.005	0.006	0.006	3.529	0.006	0.175	120	419	100	3824	4023	-8.437	11	3813	22	4001	11260	486510	0.952	199.900	0	0	0
5	6	9	""	"STM0925"	2860	48520	110	88	93	31	33	72	72	76	28	36	30	6	0	856	1052	566	53	52	52	55	14	25	100	100	0	0.020	0.021	0.028	0.023	2.777	0.018	0.085	80	379	100	820	1021	-5.651	16	804	21	1000	7412	84185	0.607	71.214	0	0	0
5	7	9	""	"STM4205"	3020	48510	110	112	125	67	53	74	74	76	26	34	55	31	0	3636	4677	5050	107	51	51	76	260	342	100	93	0	0.011	0.011	0.011	0.010	2.186	0.012	0.753	80	391	100	3623	4677	-6.560	38	3585	51	4626	10019	374146	1.885	17.696	0	0	0
5	8	9	""	"STM4209"	3210	48510	120	97	108	43	39	76	76	82	37	45	30	13	0	1348	1530	980	64	52	52	74	238	321	97	87	0	0.016	0.022	0.024	0.021	2.379	0.023	0.182	120	468	100	1317	1510	-5.948	21	1296	32	1478	12956	183568	0.703	6.118	0	0	0
5	9	9	""	"STM4213"	3390	48520	120	274	273	76	27	75	75	82	35	42	99	95	0	11487	11422	3416	29	51	51	53	16	30	100	100	0	0.017	0.017	0.018	0.017	1.262	0.017	0.906	120	412	100	11635	11569	-5.845	199	11436	198	11371	32719	1370692	5.457	710.563	0	0	0
5	10	9	""	"STM4218"	3570	48520	120	83	93	42	45	72	72	77	28	36	24	10	0	1382	1816	2204	121	50	50	55	45	81	98	94	0	0.008	0.012	0.014	0.014	4.092	0.013	0.410	120	444	100	1343	1787	-6.920	11	1332	21	1766	11121	217879	0.571	39.133	0	0	0
5	11	9	"yjbF"	"STM4223"	3740	48510	110	120	143	70	48	74	74	79	35	44	60	32	0	3659	5354	4059	75	51	51	83	198	238	100	100	0	0.013	0.013	0.012	0.011	2.026	0.015	0.694	80	445	100	3654	5372	-6.293	46	3608	69	5303	11437	428282	1.829	26.621	0	0	0
5	12	9	"yjbN"	"STM4243"	3930	48510	110	646	691	219	31	76	76	97	130	134	100	98	0	3511	3864	1314	34	52	52	117	443	378	100	100	0	0.165	0.161	0.160	0.160	1.153	0.160	0.899	80	458	100	4029	4427	-2.601	570	3459	615	3812	55277	309100	4.569	8.458	0	0	0
5	13	9	""	"STM1009"	4100	48510	120	568	565	140	24	78	78	115	166	144	96	90	0	29827	28410	5914	20	52	52	106	344	324	100	100	0	0.016	0.017	0.016	0.017	1.212	0.016	0.761	120	493	100	30265	28845	-5.925	490	29775	487	28358	67770	3409149	2.711	82.279	0	0	0
5	14	9	""	"STM1866"	4290	48510	120	2539	3353	3464	103	77	77	91	80	87	99	98	0	2072	2070	1159	55	52	52	86	310	360	93	86	0	1.219	1.623	1.558	1.503	1.659	2.364	0.764	120	427	100	4482	5294	0.285	2462	2020	3276	2018	402409	248375	40.775	6.400	0	0	0
5	15	9	"hisP"	"STM2351"	4460	48510	120	1906	2038	744	36	80	80	85	35	41	99	99	0	6319	6557	2279	34	51	51	58	44	75	100	99	0	0.291	0.301	0.298	0.294	1.210	0.302	0.986	120	418	100	8094	8464	-1.779	1826	6268	1958	6506	244570	786866	55.800	147.705	0	0	0
5	16	9	"flgL"	"STM1184"	4640	48510	120	2711	2746	1031	37	77	77	82	39	47	100	100	0	9374	9561	3357	35	50	50	54	16	29	100	100	0	0.282	0.281	0.281	0.281	1.143	0.283	0.984	120	412	100	11958	12180	-1.824	2634	9324	2669	9511	329515	1147357	68.308	594.188	0	0	0
5	17	9	"nrdA"	"STM2277"	4810	48510	120	5541	5352	892	16	74	74	79	37	46	100	100	0	21931	21067	3528	16	51	51	55	35	63	100	100	0	0.250	0.251	0.252	0.252	1.077	0.250	0.991	120	432	100	27347	26294	-2.001	5467	21880	5278	21016	642231	2528081	142.514	600.343	0	0	0
5	18	9	"envF"	"STM1240"	4980	48510	110	128	140	54	38	75	75	77	21	27	78	61	0	4284	4386	2502	57	51	51	58	79	136	100	100	0	0.013	0.015	0.015	0.013	2.189	0.014	0.622	80	403	100	4286	4400	-6.320	53	4233	65	4335	11220	350862	3.000	54.785	0	0	0
5	19	9	"nrfA"	"STM4277"	5160	48500	120	203	227	85	37	75	75	78	22	28	98	97	0	9331	9480	2561	27	51	51	65	92	141	100	100	0	0.014	0.016	0.015	0.014	1.736	0.016	0.792	120	449	100	9408	9581	-6.180	128	9280	152	9429	27180	1137582	6.773	102.337	0	0	0
5	20	9	"araH"	"STM1931"	5340	48510	130	90	154	176	114	74	74	76	17	22	45	27	0	404	2107	4191	198	50	50	74	263	355	64	31	0	0.045	0.039	0.044	0.049	2.245	0.040	0.916	120	480	100	370	2137	-4.468	16	354	80	2057	18441	252811	4.588	7.730	0	0	0
5	21	9	"yecM"	"STM1908"	5520	48500	130	191	254	175	68	75	75	76	17	22	96	92	0	2027	3137	2754	87	49	49	73	262	358	97	94	0	0.059	0.058	0.058	0.056	1.410	0.059	0.925	120	494	100	2094	3267	-4.092	116	1978	179	3088	30518	376412	10.471	11.695	0	0	0
5	22	9	"yecO"	"STM1905"	5690	48500	110	383	459	352	76	76	76	78	21	26	95	87	0	2756	3543	3117	87	50	50	67	101	150	100	100	0	0.113	0.110	0.105	0.103	1.442	0.108	0.956	80	394	100	3013	3876	-3.140	307	2706	383	3493	36706	283454	18.143	34.416	0	0	0
5	23	9	""	"STM1669"	5870	48510	120	253	252	47	18	74	74	77	21	27	99	98	0	20477	19865	3370	16	50	50	95	513	540	100	99	0	0.009	0.009	0.009	0.009	1.235	0.009	0.894	120	455	100	20606	19993	-6.834	179	20427	178	19815	30291	2383837	8.333	38.538	0	0	0
5	24	9	"yicM"	"STM3776"	6050	48500	120	316	313	58	18	74	74	76	18	23	99	99	0	16055	15831	2383	15	49	49	50	13	26	100	100	0	0.015	0.015	0.015	0.015	1.257	0.015	0.931	120	538	100	16248	16021	-6.047	242	16006	239	15782	37513	1899710	13.167	1213.923	0	0	0
5	1	10	"yafK"	"STM0312"	1970	48690	110	282	295	77	26	68	68	71	27	38	100	100	0	4338	4664	1508	32	49	49	56	80	142	100	100	0	0.050	0.049	0.049	0.049	1.210	0.047	0.889	80	490	100	4503	4842	-4.325	214	4289	227	4615	23600	373108	8.296	57.600	0	0	0
5	2	10	"proB"	"STM0321"	2150	48700	120	1407	1301	421	32	69	69	73	28	38	98	98	0	9210	8520	2790	32	50	50	52	9	17	99	99	0	0.146	0.145	0.146	0.151	1.635	0.144	0.979	120	455	100	10498	9702	-2.775	1338	9160	1232	8470	156130	1022355	43.857	940.889	0	0	0
5	3	10	""	"STM0327"	2320	48700	120	1035	1122	774	68	71	71	84	151	179	91	87	0	1421	1810	1831	101	51	51	55	17	30	100	99	0	0.704	0.597	0.650	0.669	1.442	0.452	0.735	120	463	100	2334	2810	-0.507	964	1370	1051	1759	134602	217145	6.874	103.235	0	0	0
5	4	10	""	"STM0332"	2500	48690	110	253	270	78	28	71	71	73	18	24	100	98	0	6648	7276	2303	31	50	50	68	168	247	100	100	0	0.028	0.028	0.026	0.027	1.306	0.026	0.896	80	447	100	6780	7425	-5.180	182	6598	199	7226	21635	582106	10.944	42.905	0	0	0
5	5	10	""	"STM1047"	2680	48690	110	352	365	87	23	75	75	80	44	55	100	100	0	9010	8802	1335	15	52	52	75	181	241	100	100	0	0.031	0.033	0.032	0.032	1.236	0.033	0.848	80	432	100	9235	9040	-5.015	277	8958	290	8750	29224	704173	6.477	48.215	0	0	0
5	6	10	"pepN"	"STM1057"	2850	48690	110	4737	4750	787	16	75	75	79	28	35	100	100	0	9568	9700	1711	17	52	52	61	66	108	100	100	0	0.490	0.485	0.488	0.485	1.081	0.477	0.980	80	411	100	14178	14323	-1.029	4662	9516	4675	9648	379997	775973	166.821	146.045	0	0	0
5	7	10	"yeaO"	"STM1277"	3030	48690	120	279	374	279	74	74	74	82	57	69	94	85	0	1267	1664	1459	87	51	51	72	235	326	94	88	0	0.169	0.186	0.181	0.195	1.638	0.182	0.876	120	473	100	1421	1913	-2.568	205	1216	300	1613	44906	199649	5.123	6.774	0	0	0
5	8	10	"mipA"	"STM1286"	3200	48690	110	5993	6237	1244	19	75	75	86	64	74	100	100	0	5127	5245	1141	21	50	50	54	23	42	100	100	0	1.166	1.186	1.191	1.190	1.082	1.177	0.980	80	394	100	10995	11357	0.221	5918	5077	6162	5195	498928	419585	96.109	225.696	0	0	0
5	9	10	"gapA"	"STM1290"	3380	48690	120	24148	22584	8211	36	79	79	86	39	45	99	99	0	2617	2524	1018	40	50	50	53	20	37	99	99	0	9.376	9.097	9.258	9.547	1.342	8.998	0.980	120	442	100	26636	24979	3.229	24069	2567	22505	2474	2710060	302874	576.872	123.550	0	0	0
5	10	10	"topB"	"STM1298"	3570	48690	120	629	722	484	67	76	76	82	33	40	100	100	0	7493	8012	3190	39	50	50	53	13	24	100	100	0	0.074	0.081	0.075	0.077	1.322	0.087	0.784	120	424	100	7996	8608	-3.751	553	7443	646	7962	86609	961478	19.394	612.231	0	0	0
5	11	10	"astB"	"STM1306"	3730	48680	110	17220	17548	3149	17	79	79	242	1215	502	100	100	0	6685	6818	1406	20	52	52	154	620	402	100	100	0	2.584	2.582	2.580	2.603	1.116	2.572	0.983	80	420	100	23774	24235	1.370	17141	6633	17469	6766	1403801	545416	14.244	10.748	0	0	0
5	12	10	"celF"	"STM1316"	3920	48690	110	966	1064	289	27	78	78	246	1169	475	15	0	0	12366	12784	1908	14	53	53	158	589	372	100	100	0	0.072	0.077	0.076	0.076	1.176	0.076	0.874	80	458	100	13201	13717	-3.793	888	12313	986	12731	85104	1022704	0.700	21.436	0	0	0
5	13	10	"rfbX"	"STM2088"	4100	48690	120	418	421	125	29	76	76	101	135	133	96	78	0	4321	4229	1424	33	52	52	76	122	160	98	98	0	0.080	0.083	0.081	0.084	1.407	0.077	0.557	120	503	100	4611	4522	-3.642	342	4269	345	4177	50468	507520	2.370	34.041	0	0	0
5	14	10	"rfbB"	"STM2097"	4280	48680	110	2127	2133	259	12	76	76	94	118	125	100	100	0	12326	12266	1927	15	51	51	165	847	513	100	100	0	0.167	0.168	0.167	0.170	1.137	0.162	0.974	80	425	100	14326	14272	-2.581	2051	12275	2057	12215	170619	981287	17.280	14.287	0	0	0
5	15	10	"wcaD"	"STM2112"	4450	48680	110	205	201	46	22	78	78	93	102	109	70	3	0	13004	13206	1575	11	52	52	180	854	474	100	100	0	0.010	0.009	0.009	0.009	1.406	0.010	0.420	80	429	100	13079	13277	-6.672	127	12952	123	13154	16108	1056498	1.059	15.253	0	0	0
5	16	10	"wza"	"STM2118"	4630	48680	110	175	189	78	41	78	78	81	23	28	98	95	0	9711	9606	1521	15	53	53	73	154	210	100	100	0	0.010	0.012	0.010	0.010	1.598	0.011	0.563	80	426	100	9755	9664	-6.638	97	9658	111	9553	15100	768513	4.696	61.903	0	0	0
5	17	10	"yegD"	"STM2125"	4810	48680	120	283	281	79	28	76	76	78	20	25	97	96	0	9267	8251	2750	33	51	51	55	33	60	99	99	0	0.022	0.025	0.024	0.025	1.368	0.024	0.896	120	404	100	9423	8405	-5.476	207	9216	205	8200	33664	990175	10.150	248.364	0	0	0
5	18	10	""	"STM2135"	4980	48690	120	357	352	74	21	76	76	80	33	41	97	97	0	14261	13791	3445	24	51	51	57	53	92	99	99	0	0.020	0.020	0.020	0.021	1.509	0.020	0.938	120	409	100	14491	14016	-5.660	281	14210	276	13740	42279	1654877	8.242	259.132	0	0	0
5	19	10	""	"STM4057"	5150	48680	110	223	278	174	62	75	75	80	33	41	91	81	0	1767	1856	1213	65	53	53	67	66	98	98	96	0	0.086	0.113	0.098	0.101	2.066	0.109	0.729	80	408	100	1862	2006	-3.534	148	1714	203	1803	22255	148487	6.000	27.106	0	0	0
5	20	10	""	"STM4066"	5340	48680	120	456	457	145	31	73	73	76	19	25	100	99	0	8214	8071	3026	37	52	52	61	36	59	100	99	0	0.047	0.048	0.048	0.050	1.406	0.047	0.954	120	466	100	8545	8403	-4.414	383	8162	384	8019	54805	968572	20.053	222.500	0	0	0
5	21	10	"ydeZ"	"STM4076"	5510	48680	110	773	858	490	57	74	74	83	86	103	100	100	0	4725	5339	3128	58	51	51	99	504	509	100	100	0	0.150	0.148	0.144	0.145	1.226	0.151	0.957	80	414	100	5373	6072	-2.741	699	4674	784	5288	68630	427120	9.012	10.397	0	0	0
5	22	10	"glpX"	"STM4085"	5690	48670	110	2307	2429	561	23	76	76	84	85	101	100	100	0	5980	6215	1518	24	50	50	103	498	483	100	100	0	0.376	0.382	0.384	0.382	1.112	0.370	0.960	80	433	100	8161	8518	-1.410	2231	5930	2353	6165	194347	497205	27.588	12.273	0	0	0
5	23	10	"menA"	"STM4090"	5860	48670	110	210	251	144	57	74	74	79	29	36	97	92	0	3984	5310	3722	70	50	50	129	656	508	100	100	0	0.035	0.034	0.032	0.031	1.416	0.033	0.853	80	411	100	4070	5437	-4.854	136	3934	177	5260	20095	424781	5.931	7.898	0	0	0
5	24	10	"metB"	"STM4100"	6050	48680	120	475	467	110	23	73	73	76	24	31	100	98	0	9881	9632	2663	27	49	49	106	569	536	99	98	0	0.041	0.041	0.042	0.041	1.276	0.040	0.938	120	545	100	10234	9977	-4.612	402	9832	394	9583	56017	1155839	16.292	16.742	0	0	0
5	1	11	""	"STM2986"	1970	48880	110	101	106	35	33	70	70	79	46	58	30	5	0	4278	4752	2654	55	49	49	51	10	19	100	100	0	0.007	0.008	0.007	0.007	2.201	0.007	0.201	80	489	100	4260	4739	-7.092	31	4229	36	4703	8478	380176	0.587	470.100	0	0	0
5	2	11	"recD"	"STM2993"	2140	48870	110	395	411	98	23	70	70	78	45	57	98	98	0	6442	6680	1492	22	50	50	53	21	39	100	100	0	0.051	0.051	0.051	0.050	1.208	0.050	0.915	80	399	100	6717	6971	-4.298	325	6392	341	6630	32862	534408	7.400	315.571	0	0	0
5	3	11	"ygdQ"	"STM3006"	2320	48870	110	451	466	143	30	68	68	83	160	192	97	70	0	5393	5738	2078	36	51	51	55	22	40	100	100	0	0.072	0.070	0.069	0.070	1.199	0.065	0.517	80	412	100	5725	6085	-3.802	383	5342	398	5687	37254	459077	2.394	258.318	0	0	0
5	4	11	"araE"	"STM3016"	2490	48870	110	260	265	60	22	71	71	83	147	177	81	7	0	9177	9617	1939	20	52	52	70	162	231	100	100	0	0.021	0.020	0.020	0.020	1.304	0.018	0.177	80	488	100	9314	9759	-5.593	189	9125	194	9565	21188	769394	1.238	58.932	0	0	0
5	5	11	"yohM"	"STM3024"	2690	48870	110	228	250	94	37	75	75	82	48	58	100	88	0	9314	9518	1445	15	51	51	62	73	117	100	100	0	0.017	0.018	0.017	0.017	1.533	0.018	0.528	80	456	100	9416	9642	-5.920	153	9263	175	9467	20028	761448	3.500	129.534	0	0	0
5	6	11	"stdA"	"STM3029"	2860	48870	120	184	193	71	36	75	75	79	27	34	90	79	0	4571	4789	2398	50	50	50	53	20	37	100	99	0	0.024	0.025	0.024	0.024	1.746	0.024	0.683	120	411	100	4630	4857	-5.374	109	4521	118	4739	23110	574686	4.222	236.800	0	0	0
5	7	11	""	"STM2691"	3030	48870	120	296	323	145	44	76	76	120	408	340	10	0	0	3174	3438	1699	49	50	50	60	85	141	100	100	0	0.070	0.073	0.071	0.070	1.436	0.070	0.824	120	429	100	3344	3635	-3.828	220	3124	247	3388	38708	412605	0.498	39.741	0	0	0
5	8	11	""	"STM2698"	3210	48860	110	94	111	101	90	79	79	90	49	54	17	5	0	381	530	507	95	51	51	54	21	38	100	100	0	0.045	0.067	0.068	0.060	3.021	0.041	0.061	80	416	100	345	511	-4.459	15	330	32	479	8892	42403	0.429	22.667	0	0	0
5	9	11	""	"STM2705"	3390	48870	120	116	119	39	32	84	84	106	97	91	5	0	0	2216	2459	1682	68	51	51	56	18	32	99	98	0	0.015	0.015	0.015	0.016	2.565	0.012	0.044	120	425	100	2197	2443	-6.080	32	2165	35	2408	14338	295075	0.134	133.500	0	0	0
5	10	11	"yjfY"	"STM4389"	3560	48860	110	133	170	110	64	83	83	106	99	93	25	13	0	749	1162	1066	91	52	52	61	45	73	100	100	0	0.072	0.078	0.064	0.057	2.341	0.081	0.603	80	390	100	747	1197	-3.801	50	697	87	1110	13566	92961	0.646	24.467	0	0	0
5	11	11	"thrL"	"STM0001"	3740	48860	100	79	87	34	39	78	78	161	969	601	0	0	0	155	229	254	110	51	51	94	451	479	8	3	0	0.010	0.051	0.153	0.142	4.152	0.079	0.216	80	400	100	105	187	-6.700	1	104	9	178	6990	18286	-0.076	0.299	-50	0	0
5	12	11	""	"STM0270"	3920	48860	110	156	161	43	26	77	77	81	29	35	91	67	0	4421	4665	1351	28	51	51	68	107	157	100	100	0	0.018	0.018	0.017	0.016	1.680	0.016	0.200	80	432	100	4449	4698	-5.790	79	4370	84	4614	12858	373197	2.759	42.963	0	0	0
5	13	11	""	"STM0538"	4100	48870	110	257	288	110	38	77	77	83	34	40	100	97	0	4509	4443	871	19	53	53	64	64	100	100	100	0	0.040	0.048	0.044	0.044	1.573	0.050	0.709	80	393	100	4636	4601	-4.630	180	4456	211	4390	23074	355417	6.029	68.422	0	0	0
5	14	11	""	"STM0554"	4270	48870	110	153	163	57	34	77	77	91	92	101	40	2	0	2269	2616	1530	58	51	51	90	531	590	100	98	0	0.034	0.034	0.031	0.032	1.654	0.027	0.268	80	453	100	2294	2651	-4.867	76	2218	86	2565	13043	209300	0.783	4.757	0	0	0
5	15	11	""	"STM0567"	4460	48860	110	326	338	103	30	76	76	82	37	45	100	100	0	3258	3216	1046	32	51	51	66	145	219	100	100	0	0.078	0.083	0.082	0.081	1.207	0.080	0.852	80	458	100	3457	3427	-3.681	250	3207	262	3165	27053	257311	6.919	21.724	0	0	0
5	16	11	""	"STM0575"	4630	48860	110	203	206	37	17	78	78	82	28	34	100	98	0	7426	7498	1121	14	52	52	76	149	196	100	100	0	0.017	0.017	0.017	0.017	1.323	0.016	0.793	80	412	100	7499	7574	-5.882	125	7374	128	7446	16445	599823	4.429	49.812	0	0	0
5	17	11	""	"STM0580"	4810	48860	120	276	295	101	34	78	78	96	155	161	74	15	0	3088	3269	1118	34	52	52	72	141	195	100	100	0	0.065	0.067	0.066	0.064	1.327	0.069	0.902	120	444	100	3234	3434	-3.939	198	3036	217	3217	35375	392317	1.284	22.674	0	0	0
5	18	11	"ybdZ"	"STM0587"	4990	48860	120	205	245	130	53	78	78	100	162	162	40	13	0	682	871	596	68	52	52	58	29	50	98	98	0	0.202	0.204	0.199	0.186	1.563	0.207	0.380	120	420	100	757	986	-2.311	127	630	167	819	29352	104513	0.895	28.034	0	0	0
5	19	11	""	"STM2244"	5160	48850	110	192	235	174	74	77	77	88	73	82	78	31	0	2223	2323	683	29	54	54	63	37	58	100	100	0	0.053	0.070	0.055	0.055	1.805	0.064	0.361	80	433	100	2284	2427	-4.237	115	2169	158	2269	18823	185807	2.014	61.081	0	0	0
5	20	11	"yegT"	"STM2142"	5340	48850	110	598	588	126	21	74	74	77	20	25	100	100	0	6475	6048	1315	21	52	52	58	25	43	100	100	0	0.082	0.086	0.083	0.085	1.150	0.084	0.960	80	426	100	6947	6510	-3.616	524	6423	514	5996	47006	483859	25.550	239.600	0	0	0
5	21	11	"yehU"	"STM2159"	5520	48850	110	589	597	75	12	75	75	81	82	101	100	100	0	10948	11150	1442	12	51	51	91	475	521	100	100	0	0.047	0.047	0.046	0.047	1.138	0.046	0.962	80	447	100	11411	11621	-4.406	514	10897	522	11099	47788	892009	6.293	23.282	0	0	0
5	22	11	"yohC"	"STM2169"	5700	48850	120	3120	2984	1127	37	73	73	76	22	28	100	100	0	4231	4105	1508	36	49	49	57	58	101	99	98	0	0.729	0.718	0.724	0.720	1.294	0.719	0.979	120	480	100	7229	6967	-0.457	3047	4182	2911	4056	358050	492644	132.182	69.793	0	0	0
5	23	11	"yohI"	"STM2174"	5870	48850	110	959	993	234	23	74	74	78	26	33	100	100	0	10264	10312	1293	12	50	50	91	380	417	100	100	0	0.087	0.090	0.087	0.088	1.188	0.089	0.927	80	412	100	11099	11181	-3.529	885	10214	919	10262	79447	824995	35.192	26.897	0	0	0
5	24	11	"yfhD"	"STM2567"	6050	48850	120	391	397	104	26	72	72	75	23	30	98	98	0	9269	9027	2204	24	48	48	62	126	203	100	100	0	0.035	0.036	0.036	0.035	1.294	0.036	0.933	120	561	100	9540	9304	-4.853	319	9221	325	8979	47597	1083209	14.000	71.151	0	0	0
5	1	12	"hupA"	"STM4170"	1960	49050	120	3148	3515	2402	68	67	67	76	44	57	99	98	0	1387	1514	940	62	48	48	50	12	24	99	98	0	2.301	2.352	2.271	2.369	1.652	2.521	0.906	120	565	100	4420	4914	1.202	3081	1339	3448	1466	421843	181647	78.159	122.000	0	0	0
5	2	12	"hupA"	"STM4170"	2150	49040	120	2244	2938	3456	117	69	69	80	56	70	98	98	0	661	962	1177	122	48	48	51	19	37	99	99	0	3.548	3.139	3.068	3.107	1.567	3.127	0.899	120	470	100	2788	3783	1.827	2175	613	2869	914	352550	115450	51.036	47.947	0	0	0
5	3	12	"hilA"	"STM2876"	2320	49050	120	206	240	107	44	68	68	72	23	31	99	95	0	5571	6035	2522	41	49	49	53	16	30	100	100	0	0.025	0.029	0.026	0.026	1.594	0.028	0.776	120	468	100	5660	6158	-5.322	138	5522	172	5986	28742	724199	7.304	373.875	0	0	0
5	4	12	"hilA"	"STM2876"	2500	49050	110	187	187	45	24	71	71	76	26	34	100	92	0	5273	5334	1415	26	50	50	57	41	71	100	100	0	0.022	0.022	0.022	0.021	1.433	0.021	0.717	80	434	100	5339	5400	-5.493	116	5223	116	5284	14974	426747	4.269	128.707	0	0	0
5	5	12	"hilC"	"STM2867"	2670	49040	110	262	280	80	28	75	75	78	31	39	100	100	0	4615	4618	1106	23	50	50	53	20	37	100	100	0	0.041	0.045	0.044	0.043	1.299	0.043	0.801	80	449	100	4752	4773	-4.610	187	4565	205	4568	22389	369448	6.516	228.250	0	0	0
5	6	12	"hilC"	"STM2867"	2860	49040	120	260	278	101	36	75	75	77	30	38	98	97	0	4582	4989	1986	39	49	49	52	20	38	100	100	0	0.041	0.041	0.039	0.040	1.379	0.040	0.858	120	437	100	4718	5143	-4.615	185	4533	203	4940	33310	598710	6.700	246.850	0	0	0
5	7	12	"hns"	"STM1751"	3010	49040	110	8744	9510	3284	34	77	77	182	636	349	100	100	0	1705	1760	657	37	49	49	71	128	180	98	97	0	5.234	5.513	5.370	5.746	1.400	5.520	0.951	80	385	100	10323	11144	2.388	8667	1656	9433	1711	760762	140795	14.667	13.195	0	0	0
5	8	12	"hns"	"STM1751"	3200	49030	110	3264	3801	3161	83	81	81	170	569	334	97	86	0	712	881	665	75	50	50	68	114	167	97	88	0	4.808	4.477	4.296	4.408	1.425	4.701	0.905	80	484	100	3845	4551	2.265	3183	662	3720	831	304051	70492	6.381	7.132	0	0	0
5	9	12	"hns"	"STM1751"	3400	49030	130	9189	10305	4402	42	82	82	105	95	90	100	100	0	1696	1951	943	48	51	51	55	19	34	100	100	0	5.536	5.381	5.523	5.436	1.154	5.306	0.961	120	484	100	10752	12123	2.469	9107	1645	10223	1900	1236648	234159	107.368	99.789	0	0	0
5	10	12	"hilD"	"STM2875"	3570	49040	120	598	647	219	33	78	78	102	99	97	100	98	0	3354	3462	849	24	50	50	57	42	73	100	100	0	0.157	0.167	0.162	0.161	1.316	0.161	0.850	120	429	100	3824	3981	-2.668	520	3304	569	3412	77603	415484	5.505	81.071	0	0	0
5	11	12	"hilD"	"STM2875"	3740	49030	130	145	280	324	115	75	75	80	35	43	75	49	0	740	2338	3598	153	50	50	56	42	75	100	100	0	0.101	0.090	0.084	0.081	2.207	0.086	0.899	120	538	100	760	2493	-3.301	70	690	205	2288	33597	280573	5.714	54.333	0	0	0
5	12	12	"stpA"	"STM2799"	3930	49030	120	1132	1501	1253	83	74	74	79	33	41	100	99	0	1783	2286	1903	83	50	50	61	63	103	99	98	0	0.611	0.638	0.645	0.639	1.348	0.642	0.951	120	455	100	2791	3663	-0.712	1058	1733	1427	2236	180087	274277	43.091	35.317	0	0	0
5	13	12	"csrA"	"STM2826"	4100	49030	120	2893	2895	1371	47	75	75	82	37	45	99	99	0	1309	1429	761	53	50	50	60	60	100	97	95	0	2.238	2.045	2.147	2.187	1.512	2.017	0.928	120	423	100	4077	4199	1.162	2818	1259	2820	1379	347404	171532	76.027	22.817	0	0	0
5	14	12	"dps"	"STM0831"	4280	49040	120	7399	9673	6655	68	74	74	86	58	67	100	100	0	489	641	446	69	50	50	54	26	48	98	96	0	16.686	16.242	16.356	16.787	1.610	16.455	0.904	120	445	100	7764	10190	4.061	7325	439	9599	591	1160701	76976	165.293	22.577	0	0	0
5	15	12	"dps"	"STM0831"	4460	49040	120	19460	18881	7520	39	75	75	87	61	70	99	99	0	1247	1208	486	40	50	50	59	86	145	96	95	0	16.195	16.240	16.372	16.189	1.501	16.684	0.923	120	442	100	20582	19964	4.017	19385	1197	18806	1158	2265675	144969	308.098	13.360	0	0	0
5	16	12	"dps"	"STM0831"	4630	49030	120	37344	31474	11939	37	78	78	87	48	55	100	100	0	2151	1823	681	37	52	52	77	145	188	95	91	0	17.754	17.728	17.848	17.936	1.388	18.130	0.940	120	455	100	39365	33167	4.150	37266	2099	31396	1771	3776935	218806	653.896	12.041	0	0	0
5	17	12	"oxyR"	"STM4125"	4810	49030	110	339	579	605	104	78	78	97	137	141	70	48	0	435	815	791	97	51	51	61	58	95	100	91	0	0.680	0.656	0.582	0.608	1.684	0.676	0.822	80	413	100	645	1265	-0.557	261	384	501	764	46280	65206	3.518	13.000	0	0	0
5	18	12	"oxyR"	"STM4125"	4990	49030	110	2012	1990	446	22	80	80	109	170	155	100	100	0	3919	3917	960	24	51	51	69	64	92	100	100	0	0.499	0.494	0.495	0.497	1.133	0.481	0.933	80	404	100	5800	5776	-1.001	1932	3868	1910	3866	159196	313387	11.065	60.125	0	0	0
5	19	12	"fur"	"STM0693"	5150	49030	110	2324	2323	335	14	78	78	100	101	101	100	100	0	4547	4574	727	15	53	53	85	182	214	100	100	0	0.500	0.497	0.494	0.498	1.096	0.482	0.965	80	435	100	6740	6766	-1.001	2246	4494	2245	4521	185876	365916	22.010	24.665	0	0	0
5	20	12	"fur"	"STM0693"	5340	49030	120	747	879	574	65	75	75	86	82	95	99	97	0	1463	1745	1222	70	49	49	67	163	243	100	99	0	0.475	0.474	0.468	0.466	1.375	0.462	0.934	120	506	100	2086	2500	-1.073	672	1414	804	1696	105440	209373	9.671	10.294	0	0	0
5	21	12	"envR"	"STM3389"	5510	49030	110	81	86	26	30	74	74	75	17	22	37	16	0	1546	1888	1490	78	48	48	52	23	44	100	100	0	0.005	0.007	0.013	0.012	3.250	0.009	0.102	80	412	100	1505	1852	-7.741	7	1498	12	1840	6888	151046	0.647	79.826	0	0	0
5	22	12	"envR"	"STM3389"	5690	49030	120	90	90	27	30	71	71	74	17	22	50	22	0	1388	1637	1289	78	48	48	52	28	53	100	100	0	0.014	0.012	0.017	0.019	2.914	0.010	0.204	120	485	100	1359	1608	-6.140	19	1340	19	1589	10815	196473	0.941	56.607	0	0	0
5	23	12	"envR"	"STM3389"	5870	49020	110	112	119	31	26	74	74	75	20	26	76	47	0	4551	4718	812	17	48	48	67	147	219	100	100	0	0.008	0.010	0.009	0.008	2.486	0.010	0.455	80	434	100	4541	4715	-6.889	38	4503	45	4670	9522	377464	2.200	31.639	0	0	0
5	24	12	"arcB"	"STM3328"	6040	49030	110	210	289	260	89	72	72	75	20	26	98	88	0	959	1445	1600	110	47	47	72	178	247	95	85	0	0.151	0.155	0.157	0.157	1.849	0.151	0.842	80	478	100	1050	1615	-2.724	138	912	217	1398	23144	115620	10.700	7.713	0	0	0
5	1	13	"ctrl-10-10ng/ul"	"ctrl-10-10ng/ul"	1960	49220	100	63	65	15	23	65	65	69	30	43	2	0	0	49	50	9	18	46	46	50	54	108	0	0	0	-0.667	0.000	2.000	2.321	3.625	8.989	0.053	80	446	100	1	4	Error	-2	3	0	4	5185	4005	-0.133	0.000	-50	0	0
5	2	13	"ctrl-108-10ng/ul"	"ctrl-108-10ng/ul"	2150	49220	80	72	118	128	108	66	66	72	52	72	21	15	0	50	136	278	204	46	46	47	7	14	40	30	0	1.500	0.578	1.268	1.357	3.913	0.444	0.628	52	298	100	10	142	0.585	6	4	52	90	6157	7064	0.885	12.714	0	0	0
5	3	13	"ctrl-Y1-10ng/ul"	"ctrl-Y1-10ng/ul"	2310	49220	100	65	77	68	88	67	67	69	20	28	16	5	0	48	58	63	108	46	46	48	8	16	23	11	0	-1.000	0.833	1.705	1.853	3.809	1.175	0.613	80	377	100	0	22	Error	-2	2	10	12	6127	4647	0.400	1.250	-50	0	0
5	4	13	"ctrl-Y3-10ng/ul"	"ctrl-Y3-10ng/ul"	2490	49220	100	73	79	28	35	72	72	74	23	31	13	5	0	51	63	36	57	48	48	49	12	24	22	15	0	0.333	0.467	1.550	1.523	4.060	0.992	0.098	80	404	100	4	22	-1.585	1	3	7	15	6293	5007	0.217	1.167	-50	0	0
5	5	13	"ctrl-Y5-10ng/ul"	"ctrl-Y5-10ng/ul"	2670	49220	100	74	77	30	38	74	74	77	25	32	13	1	0	49	50	9	18	48	48	50	13	26	7	1	0	0.000	1.500	2.809	2.891	3.720	13.663	0.053	80	420	100	1	5	Error	0	1	3	2	6127	3960	0.000	0.000	-50	0	0
5	6	13	"EMPTY"	"EMPTY"	2840	49220	100	78	97	55	56	72	72	75	24	32	30	22	0	49	83	79	95	47	47	48	10	20	31	25	0	3.000	0.694	1.583	1.559	3.086	0.925	0.300	80	392	100	8	61	1.585	6	2	25	36	7784	6615	0.917	3.500	-75	0	0
5	7	13	"ctrl-10-50ng/ul"	"ctrl-10-50ng/ul"	3020	49220	100	69	71	18	25	72	72	99	341	344	0	0	0	47	48	9	18	47	47	52	45	86	1	0	0	100000.000	-1.000	3.136	2.844	3.564	7.945	0.056	80	420	100	-3	0	16.610	-3	0	-1	1	5693	3860	-0.082	-0.089	-50	0	0
5	8	13	"ctrl-108-50ng/ul"	"ctrl-108-50ng/ul"	3200	49210	100	68	70	18	25	71	71	78	41	52	0	0	0	48	48	7	14	48	48	49	9	18	7	1	0	100000.000	100000.000	2.833	2.392	3.572	13.314	0.117	80	432	100	-3	-1	16.610	-3	0	-1	0	5638	3837	-0.195	-0.111	-50	0	0
5	9	13	"ctrl-Y1-50ng/ul"	"ctrl-Y1-50ng/ul"	3380	49210	100	71	74	21	28	72	72	75	20	26	17	5	0	48	50	12	24	48	48	51	20	39	6	1	0	100000.000	1.000	2.475	2.159	3.567	0.067	0.035	80	426	100	-1	4	16.610	-1	0	2	2	5925	4036	-0.050	-0.050	-50	0	0
5	10	13	"ctrl-Y3-50ng/ul"	"ctrl-Y3-50ng/ul"	3550	49210	100	73	78	28	35	72	72	76	28	36	8	3	0	46	52	36	69	48	48	52	25	48	3	1	0	-0.500	1.500	2.000	2.013	3.286	9.405	0.088	80	410	100	-1	10	Error	1	-2	6	4	6224	4177	0.071	0.000	-50	0	0
5	11	13	"ctrl-Y5-50ng/ul"	"ctrl-Y5-50ng/ul"	3740	49220	80	270	284	166	58	70	70	74	29	39	88	80	0	359	354	206	58	47	47	49	13	26	98	94	0	0.641	0.697	0.667	0.667	1.703	0.728	0.866	52	307	100	512	521	-0.642	200	312	214	307	14753	18389	7.241	23.462	0	0	0
5	12	13	"EMPTY"	"EMPTY"	3910	49210	100	77	86	60	69	71	71	75	24	32	21	8	0	54	62	35	56	49	49	51	15	29	27	13	0	1.200	1.154	1.279	1.265	3.326	2.142	0.448	80	427	100	11	28	0.263	6	5	15	13	6886	4972	0.458	0.733	-75	0	0
5	13	13	"ctrl-10-100ng/ul"	"ctrl-10-100ng/ul"	4090	49210	100	70	71	18	25	73	73	78	37	47	1	0	0	49	51	10	19	48	48	51	12	23	12	1	0	-3.000	-0.667	2.417	1.796	3.667	6.266	0.043	80	403	100	-2	1	Error	-3	1	-2	3	5680	4044	-0.189	0.000	-50	0	0
5	14	13	"ctrl-108-100ng/ul"	"ctrl-108-100ng/ul"	4260	49210	100	72	74	19	25	70	70	73	19	26	22	5	0	48	49	8	16	48	48	51	19	37	1	0	0	100000.000	4.000	2.833	2.923	3.243	10.470	0.038	80	375	100	2	5	16.610	2	0	4	1	5914	3942	0.053	-0.105	-50	0	0
5	15	13	"ctrl-Y1-100ng/ul"	"ctrl-Y1-100ng/ul"	4440	49210	100	68	72	22	30	74	74	79	26	32	13	1	0	48	48	6	12	49	49	52	30	57	0	0	0	6.000	2.000	2.414	2.504	3.831	12.893	0.060	80	386	100	-7	-3	2.585	-6	-1	-2	-1	5776	3814	-0.269	-0.133	-50	0	0
5	16	13	"ctrl-Y3-100ng/ul"	"ctrl-Y3-100ng/ul"	4620	49210	100	73	78	23	29	75	75	80	33	41	11	2	0	48	53	20	37	50	50	68	106	155	1	0	0	1.000	1.000	1.840	1.925	3.258	0.271	0.239	80	404	100	-4	6	0.000	-2	-2	3	3	6221	4277	-0.061	-0.142	-50	0	0
[truncated: 898,474 more chars]
