# Supplementary material for: BABAR: an R package to simplify the normalisation of common reference design microarray-based transcriptomic datasets
Source: BMC Bioinformatics. 2010 Feb 3;11:73. doi: 10.1186/1471-2105-11-73 (PMC2829013; doi:10.1186/1471-2105-11-73)
Supplement: Additional file 4 — Dataset 2. The unprocessed microarray data files and the associated .gal file for a non-heterogeneous 'good' dataset describing the transcriptomic changes of virulence genes for wild-type Salmonella and IHF mutants. [file 1471-2105-11-73-S4.ZIP › IHF_A_16A.gpr]

ATF	1.0
29	56    
"Type=GenePix Results 3"
"DateTime=2004/05/27 15:07:33"
"Settings="
"GalFile=\\Fr-netapp1a\hintoncom\Array lists\STPLMar2003.gal"
"PixelSize=10"
"Wavelengths=635	532"
"ImageFiles=\\Fr-netapp1a\hintoncom\Collaborators\Michael Mangan\New Him single transcriptomes\2004 05 27 035216A.tif 2	\\Fr-netapp1a\hintoncom\Collaborators\Michael Mangan\New Him single transcriptomes\2004 05 27 035216A.tif 3"
"NormalizationMethod=None"
"NormalizationFactors=1	1"
"JpegImage=\\Fr-netapp1a\hintoncom\Collaborators\Michael Mangan\New Him single transcriptomes\gpr\2004 05 27 035216A.jpg"
"StdDev=Type 1"
"RatioFormulations=W1/W2 (635/532)"
"FeatureType=Circular"
"Barcode="
"BackgroundSubtraction=LocalFeature"
"ImageOrigin=1480, 14680"
"JpegOrigin=1550, 14880"
"Creator=GenePix Pro 5.0.1.24"
"Scanner=GenePix 4000A [48450]"
"FocusPosition=0"
"Temperature=30.31"
"LinesAveraged=2"
"Comment="
"PMTGain=610	540"
"ScanPower=100	100"
"LaserPower=2.16	1.72"
"Filters=<Empty>	<Empty>"
"ScanRegion=148,1468,1988,3140"
"Supplier="
"Block"	"Column"	"Row"	"Name"	"ID"	"X"	"Y"	"Dia."	"F635 Median"	"F635 Mean"	"F635 SD"	"F635 CV"	"B635"	"B635 Median"	"B635 Mean"	"B635 SD"	"B635 CV"	"% > B635+1SD"	"% > B635+2SD"	"F635 % Sat."	"F532 Median"	"F532 Mean"	"F532 SD"	"F532 CV"	"B532"	"B532 Median"	"B532 Mean"	"B532 SD"	"B532 CV"	"% > B532+1SD"	"% > B532+2SD"	"F532 % Sat."	"Ratio of Medians (635/532)"	"Ratio of Means (635/532)"	"Median of Ratios (635/532)"	"Mean of Ratios (635/532)"	"Ratios SD (635/532)"	"Rgn Ratio (635/532)"	"Rgn R2 (635/532)"	"F Pixels"	"B Pixels"	"Circularity"	"Sum of Medians (635/532)"	"Sum of Means (635/532)"	"Log Ratio (635/532)"	"F635 Median - B635"	"F532 Median - B532"	"F635 Mean - B635"	"F532 Mean - B532"	"F635 Total Intensity"	"F532 Total Intensity"	"SNR 635"	"SNR 532"	"Flags"	"Normalize"	"Autoflag"
1	1	1	"yiiD"	"STM4029"	2080	15080	110	377	550	495	90	71	71	76	32	42	97	88	0	3517	4866	4449	91	73	73	105	332	316	96	91	0	0.089	0.100	0.097	0.095	1.584	0.101	0.897	80	493	100	3750	5272	-3.492	306	3444	479	4793	43983	389261	14.813	14.340	0	0	0
1	2	1	"yjiY"	"STM4532"	2250	15090	120	140	164	100	60	73	73	75	25	33	77	57	0	1499	1928	1801	93	74	74	78	22	28	99	99	0	0.047	0.049	0.052	0.052	1.927	0.049	0.719	120	450	100	1492	1945	-4.411	67	1425	91	1854	19738	231379	3.560	84.091	0	0	0
1	3	1	"glpG"	"STM3524"	2420	15080	110	293	518	571	110	73	73	87	118	135	57	48	0	2662	5994	7497	125	77	77	131	500	381	76	65	0	0.085	0.075	0.079	0.074	2.113	0.073	0.896	80	460	100	2805	6362	-3.555	220	2585	445	5917	41460	479509	3.653	11.726	0	0	0
1	4	1	"yhjC"	"STM3607"	2600	15090	110	577	639	269	42	75	75	88	113	128	100	92	0	11807	12637	6150	48	77	77	149	556	373	100	100	0	0.043	0.045	0.045	0.045	1.291	0.043	0.912	80	505	100	12232	13124	-4.546	502	11730	564	12560	51137	1010986	4.876	22.460	0	0	0
1	5	1	"dacB"	"STM3300"	2790	15090	120	423	682	707	103	73	73	76	28	36	97	90	0	3873	8858	10617	119	69	69	96	280	291	94	91	0	0.092	0.069	0.073	0.076	2.103	0.063	0.876	120	538	100	4154	9398	-3.442	350	3804	609	8789	81886	1062906	21.643	31.293	0	0	0
1	6	1	"yqjD"	"STM3229"	2960	15090	120	3992	6242	5735	91	73	73	76	22	28	100	100	0	797	1213	1013	83	67	67	69	14	20	100	100	0	5.368	5.383	5.401	5.295	1.525	6.072	0.865	120	513	100	4649	7315	2.425	3919	730	6169	1146	749059	145570	280.273	81.714	0	0	0
1	7	1	"yfhP"	"STM2544"	3140	15100	120	4702	5863	3871	66	74	74	78	26	33	100	100	0	2489	3073	2147	69	69	69	72	17	23	100	100	0	1.912	1.927	1.899	2.001	1.498	1.920	0.901	120	503	100	7048	8793	0.935	4628	2420	5789	3004	703593	368732	222.500	176.529	0	0	0
1	8	1	""	"STM0660"	3310	15100	120	1187	1276	530	41	72	72	75	20	26	100	100	0	11556	12217	5293	43	71	71	79	65	82	99	99	0	0.097	0.099	0.096	0.104	1.621	0.095	0.896	120	514	100	12600	13350	-3.365	1115	11485	1204	12146	153115	1465988	60.050	186.738	0	0	0
1	9	1	""	"STM0672"	3490	15110	120	375	396	138	34	72	72	74	18	24	100	100	0	7567	7596	2961	38	67	67	72	22	30	100	100	0	0.040	0.043	0.043	0.043	1.309	0.042	0.868	120	508	100	7803	7853	-4.630	303	7500	324	7529	47490	911534	17.889	342.000	0	0	0
1	10	1	"nagB"	"STM0684"	3670	15100	120	12426	11813	3015	25	72	72	76	22	28	100	100	0	11624	10920	2676	24	65	65	70	41	58	100	100	0	1.069	1.082	1.086	1.077	1.137	1.098	0.972	120	529	100	23913	22596	0.096	12354	11559	11741	10855	1417507	1310367	533.500	264.634	0	0	0
1	11	1	"ybfN"	"STM0688"	3850	15110	120	354	371	140	37	73	73	77	29	37	99	98	0	3433	3483	1642	47	66	66	72	43	59	100	100	0	0.083	0.087	0.087	0.087	1.382	0.081	0.865	120	500	100	3648	3715	-3.583	281	3367	298	3417	44489	417943	10.138	79.326	0	0	0
1	12	1	"eutH"	"STM2460"	4020	15110	120	1622	1675	455	27	74	74	77	25	32	99	99	0	14152	14142	3730	26	67	67	71	18	25	100	100	0	0.110	0.114	0.112	0.113	1.224	0.113	0.956	120	508	100	15633	15676	-3.186	1548	14085	1601	14075	201032	1697051	63.920	781.722	0	0	0
1	13	1	"ubiE"	"STM3970"	4200	15110	130	5397	5692	2510	44	74	74	77	23	29	100	100	0	11618	12086	4724	39	68	68	75	38	50	100	100	0	0.461	0.467	0.460	0.455	1.255	0.467	0.925	120	581	100	16873	17636	-1.118	5323	11550	5618	12018	683081	1450269	244.130	316.079	0	0	0
1	14	1	""	"STM3966"	4380	15110	130	3503	3524	1052	29	76	76	80	29	36	100	100	0	23088	22517	4761	21	69	69	83	105	126	100	100	0	0.149	0.154	0.157	0.150	1.270	0.152	0.921	120	574	100	26446	25896	-2.748	3427	23019	3448	22448	422928	2702008	118.759	213.657	0	0	0
1	15	1	"yigL"	"STM3962"	4560	15120	120	2837	2804	819	29	81	81	85	30	35	100	100	0	16799	16158	4172	25	80	80	106	143	134	100	100	0	0.165	0.169	0.168	0.168	1.230	0.168	0.922	120	478	100	19475	18801	-2.601	2756	16719	2723	16078	336452	1938955	90.633	112.252	0	0	0
1	16	1	"recQ"	"STM3958"	4730	15120	140	2807	3074	1589	51	78	78	87	80	91	100	99	0	11656	12597	5696	45	80	80	108	109	100	99	99	0	0.236	0.239	0.230	0.237	1.422	0.239	0.913	156	639	100	14305	15513	-2.085	2729	11576	2996	12517	479556	1965127	37.338	114.578	0	0	0
1	17	1	"yigG"	"STM3954"	4910	15120	120	1708	1808	1050	58	77	77	87	88	101	100	99	0	3613	4837	3680	76	76	76	94	75	79	100	100	0	0.461	0.364	0.409	0.396	1.822	0.287	0.719	120	502	100	5168	6492	-1.117	1631	3537	1731	4761	217018	580433	19.557	63.240	0	0	0
1	18	1	"yigB"	"STM3950"	5090	15120	140	2842	2910	1471	50	76	76	81	27	33	100	99	0	12232	12530	7071	56	70	70	83	43	51	100	100	0	0.227	0.227	0.223	0.236	1.409	0.215	0.933	156	649	100	14928	15294	-2.137	2766	12162	2834	12460	453961	1954615	104.778	289.465	0	0	0
1	19	1	"sgaB"	"STM4384"	5270	15130	130	173	268	244	91	76	76	84	74	88	58	40	0	997	1848	2338	126	69	69	85	79	92	89	80	0	0.105	0.108	0.109	0.107	2.608	0.097	0.866	120	560	100	1025	1971	-3.258	97	928	192	1779	32215	221811	2.486	22.316	0	0	0
1	20	1	"cycA"	"STM4398"	5450	15130	130	10195	10353	1261	12	77	77	105	325	309	100	100	0	25691	25875	3231	12	66	66	134	847	632	100	100	0	0.395	0.398	0.399	0.398	1.069	0.392	0.980	120	598	100	35743	36085	-1.341	10118	25625	10276	25809	1242337	3105030	31.532	30.391	0	0	0
1	21	1	"ytfM"	"STM4409"	5630	15140	130	1315	1642	1183	72	77	77	87	86	98	100	97	0	10832	13746	10349	75	70	70	102	144	141	100	100	0	0.115	0.114	0.112	0.112	1.460	0.108	0.919	120	588	100	12000	15241	-3.120	1238	10762	1565	13676	197073	1649529	18.081	94.750	0	0	0
1	22	1	""	"STM4418"	5810	15140	130	469	623	446	71	75	75	81	27	33	100	96	0	8341	10048	7710	76	71	71	96	101	105	100	100	0	0.048	0.055	0.054	0.053	1.437	0.053	0.920	120	574	100	8664	10525	-4.392	394	8270	548	9977	74741	1205752	20.074	98.535	0	0	0
1	23	1	""	"STM4422"	5980	15140	120	127	151	77	50	80	80	100	83	83	28	10	0	1007	1480	1723	116	78	78	228	478	209	76	47	0	0.051	0.051	0.053	0.054	2.383	0.046	0.540	120	517	100	976	1473	-4.305	47	929	71	1402	18162	177607	0.614	2.619	0	0	0
1	24	1	"srfJ"	"STM4426"	6170	15140	130	369	379	87	22	76	76	81	35	43	99	99	0	26428	25977	4947	19	70	70	105	253	240	100	100	0	0.011	0.012	0.011	0.011	1.276	0.011	0.878	120	760	100	26651	26210	-6.491	293	26358	303	25907	45470	3117288	8.514	102.261	0	0	0
1	1	2	"yaiC"	"STM0385"	2050	15260	120	664	1003	1170	116	75	75	80	30	37	95	90	0	2925	4447	5156	115	72	72	92	189	205	94	85	0	0.206	0.212	0.199	0.204	1.664	0.201	0.801	120	507	100	3442	5303	-2.276	589	2853	928	4375	120318	533634	30.767	23.042	0	0	0
1	2	2	"mopB"	"STM4329"	2240	15260	180	355	1578	2834	179	75	75	86	65	75	86	71	0	370	1533	2748	179	74	74	100	194	194	62	43	0	0.946	1.030	0.955	0.935	1.591	1.044	0.944	256	694	100	576	2962	-0.080	280	296	1503	1459	403968	392362	22.954	7.387	0	0	0
1	3	2	"phoP"	"STM1231"	2410	15260	130	3101	6217	7372	118	77	77	105	138	131	91	90	0	1658	3440	4122	119	78	78	154	516	335	76	65	0	1.914	1.826	1.827	1.737	1.706	1.773	0.932	120	455	100	4604	9502	0.937	3024	1580	6140	3362	746086	412764	44.290	6.368	0	0	0
1	4	2	"otsA"	"STM1928"	2590	15260	110	5276	6665	5178	77	79	79	120	357	297	100	100	0	5572	6735	5181	76	77	77	109	254	233	100	100	0	0.946	0.989	0.988	0.974	1.202	0.983	0.947	80	438	100	10692	13244	-0.080	5197	5495	6586	6658	533223	538793	18.333	26.087	0	0	0
1	5	2	"thiF"	"STM4162"	2780	15270	120	124	149	79	53	77	77	114	356	312	0	0	0	2578	3458	3256	94	72	72	100	252	252	95	90	0	0.019	0.021	0.020	0.020	2.292	0.021	0.114	120	438	100	2553	3458	-5.737	47	2506	72	3386	17924	414998	0.098	13.325	0	0	0
1	6	2	"hemE"	"STM4167"	2950	15270	120	753	868	563	64	75	75	76	21	27	97	97	0	5745	6218	4394	70	69	69	71	15	21	100	100	0	0.119	0.129	0.124	0.129	1.374	0.126	0.920	120	411	100	6354	6942	-3.066	678	5676	793	6149	104202	746170	37.714	409.800	0	0	0
1	7	2	"bfr"	"STM3443"	3140	15280	120	2623	4463	4375	98	76	76	78	20	25	100	100	0	1644	2495	2353	94	68	68	74	57	77	93	90	0	1.616	1.808	1.842	1.849	1.658	1.861	0.937	120	433	100	4123	6814	0.693	2547	1576	4387	2427	535506	299414	219.250	42.474	0	0	0
1	8	2	"stfA"	"STM0195"	3300	15270	110	120	221	228	103	74	74	78	28	35	56	47	0	950	3419	5178	151	69	69	97	241	248	66	57	0	0.052	0.044	0.047	0.061	3.678	0.041	0.920	80	384	100	927	3497	-4.259	46	881	147	3350	17643	273541	5.107	13.784	0	0	0
1	9	2	"hemL"	"STM0202"	3490	15280	120	515	638	476	74	74	74	76	26	34	97	96	0	1707	2320	1980	85	68	68	90	226	251	95	86	0	0.269	0.250	0.249	0.251	1.465	0.239	0.945	120	436	100	2080	2816	-1.894	441	1639	564	2252	76562	278456	21.615	9.867	0	0	0
1	10	2	"eutD"	"STM2466"	3670	15280	120	128	179	132	73	73	73	78	25	32	63	52	0	1500	3512	4221	120	67	67	91	159	174	84	72	0	0.038	0.031	0.032	0.039	2.639	0.029	0.843	120	420	100	1488	3551	-4.703	55	1433	106	3445	21422	421396	4.040	21.516	0	0	0
1	11	2	"crr"	"STM2433"	3850	15290	120	2888	7953	9651	121	75	75	79	25	31	87	76	0	765	2067	2467	119	66	66	85	118	138	64	60	0	4.024	3.937	4.065	3.766	2.415	4.018	0.941	120	384	100	3512	9879	2.009	2813	699	7878	2001	954351	248020	314.960	16.797	0	0	0
1	12	2	"prpD"	"STM0370"	4020	15290	120	251	470	511	108	75	75	77	18	23	80	70	0	1449	3322	4039	121	64	64	70	40	57	97	85	0	0.127	0.121	0.124	0.125	1.790	0.120	0.925	120	419	100	1561	3653	-2.976	176	1385	395	3258	56345	398584	21.833	81.300	0	0	0
1	13	2	"spaQ"	"STM2889"	4210	15290	120	137	190	133	70	76	76	79	25	31	68	56	0	1583	3409	4002	117	65	65	72	42	58	98	95	0	0.040	0.034	0.036	0.037	1.772	0.031	0.855	120	414	100	1579	3458	-4.637	61	1518	114	3344	22801	409077	4.440	79.452	0	0	0
1	14	2	"yfeJ"	"STM2437"	4380	15290	120	198	247	152	61	75	75	80	28	35	92	83	0	3870	5350	4126	77	67	67	80	123	153	100	100	0	0.032	0.033	0.032	0.030	1.624	0.030	0.768	120	387	100	3926	5455	-4.950	123	3803	172	5283	29651	641990	5.964	42.846	0	0	0
1	15	2	"fabH"	"STM1193"	4550	15300	120	503	1002	1099	109	77	77	79	24	30	96	94	0	2949	6272	7931	126	70	70	87	124	142	100	96	0	0.148	0.149	0.158	0.156	1.560	0.137	0.941	120	391	100	3305	7127	-2.757	426	2879	925	6202	120195	752696	38.458	49.879	0	0	0
1	16	2	"flgN"	"STM1171"	4730	15300	120	1140	1521	1305	85	79	79	87	97	111	100	98	0	2672	3656	3393	92	75	75	88	54	61	100	100	0	0.409	0.403	0.418	0.406	1.342	0.376	0.928	120	384	100	3658	5023	-1.291	1061	2597	1442	3581	182471	438760	14.784	66.074	0	0	0
1	17	2	"phsC"	"STM2063"	4920	15310	120	628	1056	1025	97	78	78	87	97	111	98	93	0	4171	7913	8412	106	71	71	87	61	70	100	100	0	0.134	0.125	0.130	0.127	1.447	0.121	0.895	120	383	100	4650	8820	-2.898	550	4100	978	7842	126729	949512	9.990	128.295	0	0	0
1	18	2	"pefB"	"PSLT019"	5090	15300	120	90	109	59	54	79	79	84	28	33	33	16	0	2259	5452	9588	175	75	75	98	97	98	98	94	0	0.005	0.006	0.008	0.010	3.080	0.005	0.606	120	386	100	2195	5407	-7.633	11	2184	30	5377	13041	654273	0.893	55.196	0	0	0
1	19	2	""	"PSLT046"	5270	15310	120	1695	3466	3954	114	81	81	144	485	336	71	60	0	3172	8086	9405	116	77	77	230	1135	493	70	58	0	0.521	0.423	0.481	0.480	1.695	0.405	0.921	120	473	100	4709	11394	-0.939	1614	3095	3385	8009	415879	970362	6.849	6.922	0	0	0
1	20	2	"rlgA"	"PSLT045"	5470	15310	100	171	470	883	187	81	81	169	585	346	18	7	0	235	844	1621	192	68	68	248	1348	543	16	5	0	0.539	0.501	0.497	0.494	2.166	0.439	0.865	80	323	100	257	1165	-0.892	90	167	389	776	37593	67509	0.515	0.442	0	0	0
1	21	2	"udp"	"STM3968"	5590	15310	100	309	962	1701	176	79	79	93	110	118	60	51	0	390	1161	2104	181	65	65	85	139	163	55	52	0	0.708	0.806	0.738	0.762	2.670	0.728	0.810	80	344	100	555	1979	-0.499	230	325	883	1096	76961	92849	7.900	7.741	0	0	0
1	22	2	"hns"	"STM1751"	5800	15320	120	4417	8380	8119	96	79	79	92	99	107	99	97	0	657	1130	1035	91	66	66	80	120	150	90	85	0	7.340	7.802	7.550	7.948	1.405	8.127	0.928	120	466	100	4929	9365	2.876	4338	591	8301	1064	1005629	135557	83.717	8.750	0	0	0
1	23	2	"prgI"	"STM2873"	5990	15320	120	105	162	127	78	79	79	84	38	45	42	25	0	472	1603	2528	157	66	66	89	245	275	59	45	0	0.064	0.054	0.063	0.086	3.424	0.048	0.878	120	394	100	432	1620	-3.965	26	406	83	1537	19386	192411	2.053	6.180	0	0	0
1	24	2	"prfC"	"STM4560"	6120	15310	90	248	506	1115	220	80	80	83	34	40	78	69	0	1240	1557	1599	102	70	70	153	451	294	65	53	0	0.144	0.286	0.202	0.236	3.275	0.317	0.465	52	288	100	1338	1913	-2.800	168	1170	426	1487	26286	80979	12.441	3.113	0	0	0
1	1	3	"iclR"	"STM4187"	2070	15440	120	568	1243	1435	115	77	77	83	31	37	91	79	0	2624	5795	7022	121	77	77	93	85	91	88	79	0	0.193	0.204	0.219	0.252	2.366	0.197	0.942	120	511	100	3038	6884	-2.375	491	2547	1166	5718	149113	695425	37.419	67.082	0	0	0
1	2	3	"hisQ"	"STM2353"	2250	15440	120	468	1169	1416	121	81	81	91	46	50	73	65	0	1817	4777	6142	128	79	79	105	106	100	80	72	0	0.223	0.232	0.242	0.249	2.284	0.219	0.915	120	369	100	2125	5786	-2.167	387	1738	1088	4698	140266	573207	23.435	44.075	0	0	0
1	3	3	"rpsP"	"STM2676"	2400	15450	90	281	436	376	86	82	82	108	114	105	61	48	0	888	1339	1263	94	73	73	162	363	224	67	53	0	0.244	0.280	0.290	0.336	2.297	0.282	0.884	52	322	100	1014	1620	-2.034	199	815	354	1266	22691	69643	2.877	3.242	0	0	0
1	4	3	"ilvH"	"STM0117"	2610	15450	120	350	1012	1399	138	79	79	121	330	272	47	35	0	975	3733	5485	146	70	70	138	337	244	59	52	0	0.299	0.255	0.271	0.366	2.855	0.251	0.965	120	498	100	1176	4596	-1.740	271	905	933	3663	121468	448003	2.700	10.668	0	0	0
1	5	3	"putP"	"STM1125"	2780	15450	120	132	236	388	164	74	74	77	24	31	65	53	0	1153	2857	3437	120	68	68	72	20	27	100	96	0	0.053	0.058	0.047	0.058	2.932	0.052	0.277	120	380	100	1143	2951	-4.225	58	1085	162	2789	28323	342838	6.625	139.250	0	0	0
1	6	3	"hfq"	"STM4361"	2950	15450	120	1187	2867	3387	118	73	73	76	24	31	95	91	0	641	1308	1502	114	68	68	71	22	30	87	83	0	1.944	2.253	2.282	2.434	2.103	2.335	0.927	120	417	100	1687	4034	0.959	1114	573	2794	1240	344060	156942	116.292	56.227	0	0	0
1	7	3	"cbiK"	"STM2025"	3140	15460	130	353	674	726	107	76	76	78	28	35	91	80	0	1649	3930	4974	126	67	67	84	148	176	90	79	0	0.175	0.155	0.153	0.175	1.791	0.144	0.948	120	472	100	1859	4461	-2.514	277	1582	598	3863	80876	471573	21.286	25.986	0	0	0
1	8	3	"cboQ"	"STM2021"	3320	15460	130	211	334	338	101	76	76	79	32	40	77	67	0	1427	2759	3387	122	67	67	98	255	260	78	70	0	0.099	0.096	0.096	0.100	2.155	0.097	0.920	120	466	100	1495	2950	-3.333	135	1360	258	2692	40117	331139	7.969	10.435	0	0	0
1	9	3	"umuD"	"STM1998"	3490	15460	120	109	187	355	189	74	74	76	20	26	65	45	0	812	1884	2480	131	66	66	69	19	27	100	99	0	0.047	0.062	0.046	0.046	3.141	0.088	0.483	120	374	100	781	1931	-4.414	35	746	113	1818	22443	226048	5.550	95.526	0	0	0
1	10	3	"uhpB"	"STM3789"	3650	15470	130	112	135	71	52	76	76	80	26	32	55	43	0	1312	3197	4044	126	67	67	112	364	325	68	56	0	0.029	0.019	0.023	0.031	3.393	0.015	0.692	120	401	100	1281	3189	-5.112	36	1245	59	3130	16253	383656	2.115	8.475	0	0	0
1	11	3	"trpC"	"STM1725"	3830	15460	130	131	251	253	100	79	79	84	27	32	60	47	0	1084	3613	5024	139	70	70	122	365	299	60	55	0	0.051	0.049	0.053	0.079	3.686	0.046	0.860	120	440	100	1066	3715	-4.285	52	1014	172	3543	30163	433527	6.185	9.564	0	0	0
1	12	3	"rpoN"	"STM3320"	4010	15470	120	346	564	588	104	77	77	81	25	30	88	73	0	897	1639	1963	119	66	66	95	198	208	70	60	0	0.324	0.310	0.317	0.309	1.948	0.294	0.935	120	435	100	1100	2060	-1.627	269	831	487	1573	67679	196645	19.320	7.798	0	0	0
1	13	3	"phnW"	"STM0431"	4200	15470	130	103	130	95	73	76	76	80	25	31	51	32	0	3212	5160	5740	111	65	65	87	166	190	97	95	0	0.009	0.011	0.011	0.010	2.344	0.013	0.686	120	449	100	3174	5149	-6.865	27	3147	54	5095	15645	619187	2.000	30.560	0	0	0
1	14	3	""	"STM4141"	4370	15470	130	130	174	148	85	75	75	79	24	30	74	51	0	366	661	1000	151	67	67	75	43	57	88	79	0	0.184	0.167	0.178	0.191	2.425	0.134	0.803	120	416	100	354	693	-2.443	55	299	99	594	20826	79264	3.958	13.628	0	0	0
1	15	3	""	"STM0346"	4550	15480	120	127	156	103	66	75	75	78	21	26	77	58	0	3049	5163	6680	129	66	66	71	26	36	100	100	0	0.017	0.016	0.015	0.017	2.311	0.014	0.783	120	388	100	3035	5178	-5.842	52	2983	81	5097	18767	619520	3.714	195.846	0	0	0
1	16	3	""	"STM1042"	4730	15480	140	162	308	333	108	78	78	82	35	42	62	53	0	1117	3357	4802	143	68	68	74	27	36	99	98	0	0.080	0.070	0.077	0.079	2.216	0.068	0.922	156	400	100	1133	3519	-3.642	84	1049	230	3289	48055	523637	6.457	121.593	0	0	0
1	17	3	"sirC"	"STM1774"	4900	15470	130	98	160	189	118	79	79	85	42	49	35	22	0	678	2323	5239	225	68	68	83	96	115	79	67	0	0.031	0.036	0.038	0.044	3.096	0.035	0.852	120	379	100	629	2336	-5.005	19	610	81	2255	19217	278702	1.786	23.333	0	0	0
1	18	3	"orf70"	"STM1388"	5080	15480	130	226	365	396	108	78	78	86	72	83	75	50	0	879	1507	1944	128	70	70	100	126	126	86	80	0	0.183	0.200	0.189	0.207	1.926	0.199	0.924	120	435	100	957	1724	-2.451	148	809	287	1437	43796	180885	3.875	11.167	0	0	0
1	19	3	"traB"	"PSLT081"	5270	15490	130	124	168	113	67	78	78	84	44	52	50	35	0	5503	10327	12117	117	72	72	257	1493	580	92	70	0	0.008	0.009	0.009	0.008	2.241	0.008	0.686	120	478	100	5477	10345	-6.883	46	5431	90	10255	20117	1239276	1.909	6.745	0	0	0
1	20	3	"trbI"	"PSLT089"	5460	15480	130	146	177	119	67	78	78	122	396	324	3	0	0	2544	4971	5747	115	67	67	318	1671	525	61	43	0	0.027	0.020	0.022	0.023	2.675	0.019	0.819	120	462	100	2545	5003	-5.187	68	2477	99	4904	21201	596557	0.139	2.785	0	0	0
1	21	3	""	"PSLT093"	5630	15500	130	104	126	78	61	78	78	88	94	106	15	5	0	2476	3779	4751	125	64	64	83	133	160	98	95	0	0.011	0.013	0.017	0.013	2.240	0.013	0.609	120	422	100	2438	3763	-6.536	26	2412	48	3715	15168	453457	0.404	27.789	0	0	0
1	22	3	"traF"	"PSLT097"	5800	15500	140	158	234	193	82	78	78	84	39	46	67	51	0	4055	7575	9828	129	64	64	74	65	87	100	98	0	0.020	0.021	0.022	0.023	2.216	0.019	0.856	156	420	100	4071	7667	-5.641	80	3991	156	7511	36521	1181664	3.846	115.400	0	0	0
1	23	3	"traG"	"PSLT101"	5980	15500	140	320	467	444	95	80	80	83	39	46	91	83	0	4743	6999	7738	110	64	64	80	209	261	96	93	0	0.051	0.056	0.056	0.055	1.671	0.054	0.875	156	380	100	4919	7322	-4.285	240	4679	387	6935	72780	1091899	9.846	33.105	0	0	0
1	24	3	""	"PSLT106"	6160	15500	150	305	923	1402	151	75	75	77	23	29	85	78	0	1653	5797	9595	165	64	64	87	194	222	77	70	0	0.145	0.148	0.159	0.182	2.316	0.143	0.925	156	738	100	1819	6581	-2.788	230	1589	848	5733	144008	904270	36.783	29.433	0	0	0
1	1	4	""	"STM1656"	2050	15620	110	589	828	756	91	75	75	81	45	55	97	90	0	5294	6854	6528	95	74	74	112	228	203	98	97	0	0.098	0.111	0.110	0.112	1.409	0.107	0.924	80	487	100	5734	7533	-3.344	514	5220	753	6780	66216	548350	16.600	29.570	0	0	0
1	2	4	""	"STM2716"	2240	15630	130	85	93	34	36	78	78	85	46	54	12	5	0	657	1699	2345	138	76	76	128	313	244	65	48	0	0.012	0.009	0.014	0.020	4.521	0.012	0.120	120	492	100	588	1638	-6.375	7	581	15	1623	11188	203872	0.174	5.019	0	0	0
1	3	4	""	"STM2722"	2410	15620	110	106	119	55	46	75	75	84	71	84	20	3	0	6180	8014	6332	79	74	74	190	809	425	100	95	0	0.005	0.006	0.005	0.005	2.173	0.004	0.388	80	420	100	6137	7984	-7.622	31	6106	44	7940	9527	641098	0.493	9.671	0	0	0
1	4	4	""	"STM1618"	2600	15620	120	225	354	359	101	74	74	93	207	222	38	17	0	2613	4422	5376	121	70	70	217	1053	485	80	55	0	0.059	0.064	0.066	0.063	1.613	0.063	0.925	120	468	100	2694	4632	-4.074	151	2543	280	4352	42506	530607	1.261	3.993	0	0	0
1	5	4	""	"STM1675"	2780	15630	120	182	358	686	191	74	74	75	22	29	84	72	0	2084	3973	4654	117	66	66	75	95	126	95	90	0	0.054	0.073	0.053	0.061	2.143	0.074	0.357	120	406	100	2126	4191	-4.224	108	2018	284	3907	42914	476784	12.864	41.032	0	0	0
1	6	4	""	"STM1664"	2950	15630	120	170	925	6051	654	74	74	77	21	27	86	76	0	2923	5668	8727	153	67	67	69	16	23	100	100	0	0.034	0.152	0.036	0.039	2.346	0.442	0.308	120	406	100	2952	6452	-4.895	96	2856	851	5601	111029	680177	40.381	349.938	0	0	0
1	7	4	"pyrH"	"STM0218"	3130	15640	120	225	388	428	110	76	76	80	25	31	82	72	0	2685	5441	7534	138	69	69	75	34	45	99	97	0	0.057	0.058	0.058	0.061	1.817	0.054	0.908	120	420	100	2765	5684	-4.134	149	2616	312	5372	46509	652969	12.320	157.824	0	0	0
1	8	4	"accA"	"STM0232"	3310	15640	130	1016	1090	410	37	79	79	81	24	29	99	99	0	5984	6197	2448	39	70	70	82	73	89	100	99	0	0.158	0.165	0.165	0.165	1.146	0.164	0.968	120	442	100	6851	7138	-2.658	937	5914	1011	6127	130799	743681	42.042	83.767	0	0	0
1	9	4	"panC"	"STM0181"	3490	15640	120	269	358	258	72	78	78	80	21	26	100	96	0	4765	6602	5461	82	69	69	75	25	33	100	100	0	0.041	0.043	0.042	0.041	1.376	0.043	0.889	120	384	100	4887	6813	-4.620	191	4696	280	6533	42983	792274	13.238	261.080	0	0	0
1	10	4	"sbmC"	"STM2061"	3660	15640	130	806	1673	2251	134	82	82	91	52	57	95	86	0	927	1762	2363	134	71	71	104	334	321	70	55	0	0.846	0.941	0.949	1.004	1.630	0.950	0.967	120	398	100	1580	3282	-0.242	724	856	1591	1691	200727	211397	30.423	4.964	0	0	0
1	11	4	"yeeO"	"STM2013"	3830	15650	120	345	500	461	92	84	84	93	47	50	97	88	0	4776	8174	9237	113	74	74	88	110	125	100	100	0	0.056	0.051	0.053	0.052	1.518	0.049	0.934	120	424	100	4963	8516	-4.171	261	4702	416	8100	59970	980880	8.660	73.509	0	0	0
1	12	4	"rcsA"	"STM1982"	4020	15650	120	203	284	198	69	83	83	86	28	32	90	76	0	3539	5622	5276	93	70	70	91	164	180	100	97	0	0.035	0.036	0.035	0.033	1.812	0.034	0.848	120	438	100	3589	5753	-4.853	120	3469	201	5552	34031	674627	7.071	33.726	0	0	0
1	13	4	"yjbB"	"STM4189"	4200	15650	120	202	392	543	138	80	80	85	31	36	91	77	0	682	1510	2427	160	68	68	94	171	181	90	68	0	0.199	0.216	0.209	0.204	1.711	0.220	0.969	120	423	100	736	1754	-2.331	122	614	312	1442	47024	181203	9.903	8.281	0	0	0
1	14	4	"ubiA"	"STM4234"	4380	15650	130	711	1261	1307	103	79	79	83	32	38	100	100	0	3107	5976	6157	103	68	68	79	48	60	100	100	0	0.208	0.200	0.208	0.201	1.300	0.201	0.922	120	447	100	3671	7090	-2.266	632	3039	1182	5908	151276	717149	36.813	122.854	0	0	0
1	15	4	""	"STM4242"	4560	15660	130	1869	2995	2943	98	78	78	82	31	37	100	100	0	6277	10610	10669	100	67	67	73	31	42	100	100	0	0.288	0.277	0.276	0.279	1.223	0.267	0.940	120	401	100	8001	13460	-1.794	1791	6210	2917	10543	359364	1273165	93.968	339.903	0	0	0
1	16	4	""	"STM4272"	4720	15660	120	157	175	66	37	79	79	83	22	26	92	81	0	5159	6292	3540	56	68	68	75	37	49	100	100	0	0.015	0.015	0.015	0.014	1.744	0.014	0.765	120	371	100	5169	6320	-6.028	78	5091	96	6224	20964	755079	4.182	168.027	0	0	0
1	17	4	"yjcG"	"STM4273"	4900	15660	130	2573	3845	3561	92	81	81	90	68	75	100	100	0	6388	9784	8947	91	69	69	80	60	75	100	100	0	0.394	0.387	0.391	0.385	1.146	0.380	0.971	120	399	100	8811	13479	-1.342	2492	6319	3764	9715	461446	1174115	55.221	161.733	0	0	0
1	18	4	"sixA"	"STM2387"	5060	15670	150	2040	3437	5110	148	80	80	95	100	105	94	89	0	1086	1775	2564	144	68	68	86	97	112	89	83	0	1.925	1.967	1.992	2.052	1.506	0.954	0.475	156	469	100	2978	5064	0.945	1960	1018	3357	1707	536153	276846	33.420	17.412	0	0	0
1	19	4	"fes"	"STM0586"	5250	15660	120	139	254	268	105	78	78	88	87	98	40	33	0	378	870	1222	140	64	64	75	51	68	78	67	0	0.194	0.218	0.238	0.265	2.574	0.214	0.777	120	409	100	375	982	-2.364	61	314	176	806	30498	104405	1.908	15.588	0	0	0
1	20	4	"maa"	"STM0472"	5430	15670	120	433	760	986	129	74	74	79	32	40	93	85	0	1561	2644	3053	115	61	61	130	720	553	70	51	0	0.239	0.266	0.239	0.267	1.777	0.241	0.635	120	443	100	1859	3269	-2.063	359	1500	686	2583	91203	317249	21.281	3.492	0	0	0
1	21	4	"ybbJ"	"STM0500"	5620	15670	130	461	886	999	112	76	76	78	22	28	98	96	0	1656	3613	4384	121	61	61	67	50	74	98	97	0	0.241	0.228	0.224	0.225	1.438	0.222	0.951	120	432	100	1980	4362	-2.051	385	1595	810	3552	106333	433525	36.727	70.920	0	0	0
1	22	4	"allD"	"STM0528"	5800	15680	130	114	142	98	69	76	76	78	19	24	68	49	0	2591	4481	6532	145	62	62	70	60	85	100	99	0	0.015	0.015	0.014	0.013	2.364	0.014	0.875	120	397	100	2567	4485	-6.056	38	2529	66	4419	16986	537697	3.368	73.517	0	0	0
1	23	4	"yfdH"	"STM0558"	5980	15680	120	98	109	47	43	77	77	79	18	22	54	35	0	2219	4949	6972	140	62	62	73	84	115	100	100	0	0.010	0.007	0.009	0.010	2.757	0.006	0.608	120	372	100	2178	4919	-6.682	21	2157	32	4887	13124	593895	1.667	58.048	0	0	0
1	24	4	""	"STM0573"	6150	15680	130	106	136	87	63	76	76	77	18	23	55	44	0	1096	2297	3075	133	61	61	68	68	100	96	88	0	0.029	0.027	0.029	0.029	2.351	0.026	0.800	120	536	100	1065	2296	-5.109	30	1035	60	2236	16323	275683	3.278	32.779	0	0	0
1	1	5	""	"STM1836"	2050	15790	110	209	240	144	60	74	74	79	39	49	87	71	0	4564	5661	5008	88	69	69	157	771	491	91	85	0	0.030	0.030	0.030	0.030	1.450	0.029	0.913	80	517	100	4630	5758	-5.057	135	4495	166	5592	19184	452846	4.128	7.139	0	0	0
1	2	5	"ycgN"	"STM1811"	2240	15800	120	238	336	263	78	76	76	79	33	41	96	80	0	2180	3843	4120	107	71	71	152	820	539	85	62	0	0.077	0.069	0.072	0.073	1.463	0.063	0.891	120	420	100	2271	4032	-3.702	162	2109	260	3772	40322	461190	7.788	4.501	0	0	0
1	3	5	"kdsA"	"STM1772"	2410	15810	140	742	1154	1186	102	76	76	84	44	52	96	94	0	3108	5102	5582	109	74	74	279	1226	439	81	62	0	0.220	0.214	0.210	0.214	1.510	0.205	0.922	156	497	100	3700	6106	-2.188	666	3034	1078	5028	180054	795887	24.318	3.934	0	0	0
1	4	5	"galU"	"STM1752"	2580	15800	110	2397	2864	1564	54	78	78	154	464	301	100	98	0	6666	7625	4102	53	68	68	267	1227	459	100	98	0	0.351	0.369	0.369	0.368	1.156	0.364	0.957	80	410	100	8917	10343	-1.509	2319	6598	2786	7557	229135	609968	5.841	5.997	0	0	0
1	5	5	"yeaB"	"STM1825"	2760	15800	110	354	376	108	28	79	79	152	450	296	8	0	0	3663	3797	1155	30	66	66	296	1234	416	100	87	0	0.076	0.080	0.080	0.078	1.187	0.117	0.551	80	437	100	3872	4028	-3.709	275	3597	297	3731	30045	303740	0.498	2.837	0	0	0
1	6	5	""	"STM1808"	2950	15810	120	589	632	245	38	75	75	81	41	50	99	98	0	4354	4660	1984	42	67	67	112	351	313	99	98	0	0.120	0.121	0.121	0.123	1.318	0.116	0.920	120	435	100	4801	5150	-3.060	514	4287	557	4593	75807	559154	13.439	12.957	0	0	0
1	7	5	""	"STM4011"	3120	15820	120	118	143	80	55	74	74	78	23	29	70	45	0	2715	4537	4867	107	65	65	71	28	39	99	99	0	0.017	0.015	0.015	0.015	2.569	0.015	0.788	120	379	100	2694	4541	-5.912	44	2650	69	4472	17117	544428	2.826	159.500	0	0	0
1	8	5	"yihG"	"STM3998"	3300	15820	120	157	200	144	72	79	79	85	51	60	55	41	0	3053	4893	5580	114	68	68	77	38	49	98	95	0	0.026	0.025	0.027	0.029	2.894	0.023	0.779	120	390	100	3063	4946	-5.258	78	2985	121	4825	24059	587202	2.255	126.737	0	0	0
1	9	5	"argC"	"STM4121"	3480	15820	120	169	262	251	95	82	82	87	50	57	61	45	0	2983	5597	7331	130	71	71	77	31	40	100	98	0	0.030	0.033	0.032	0.031	2.332	0.031	0.839	120	382	100	2999	5706	-5.065	87	2912	180	5526	31470	671666	3.500	178.065	0	0	0
1	10	5	"ego"	"STM4074"	3650	15830	130	302	660	838	126	87	87	96	52	54	67	63	0	1970	4148	5858	141	74	74	83	39	46	94	82	0	0.113	0.141	0.146	0.153	1.981	0.131	0.812	120	391	100	2111	4647	-3.141	215	1896	573	4074	79176	497702	10.846	104.231	0	0	0
1	11	5	"cpxP"	"STM4060"	3830	15820	130	1644	3406	6049	177	85	85	95	50	52	94	88	0	1124	2783	4628	166	73	73	82	39	47	91	86	0	1.483	1.225	1.269	1.336	1.782	1.329	0.846	120	428	100	2610	6031	0.569	1559	1051	3321	2710	408696	333920	66.220	69.256	0	0	0
1	12	5	""	"Not LT2a86"	4010	15830	120	157	423	652	154	83	83	89	35	39	68	50	0	492	1805	3350	185	68	68	75	25	33	91	85	0	0.175	0.196	0.189	0.188	2.675	0.182	0.857	120	400	100	498	2077	-2.518	74	424	340	1737	50753	216560	9.543	69.200	0	0	0
1	13	5	"smg"	"STM3404"	4190	15830	120	2003	3574	4653	130	85	85	114	214	187	94	84	0	1770	3135	4127	131	70	70	116	356	306	85	75	0	1.128	1.138	1.186	1.153	1.662	1.124	0.906	120	424	100	3618	6554	0.174	1918	1700	3489	3065	428922	376193	16.168	8.480	0	0	0
1	14	5	"rpsM"	"STM3418"	4370	15820	110	513	1151	2061	179	83	83	141	320	226	63	36	0	916	2430	6033	248	68	68	163	524	321	65	40	0	0.507	0.452	0.516	0.537	1.582	0.373	0.892	80	388	100	1278	3430	-0.980	430	848	1068	2362	92062	194389	3.156	4.326	0	0	0
1	15	5	"rpsH"	"STM3426"	4540	15840	120	805	1602	2139	133	79	79	107	207	193	80	67	0	1361	2628	3464	131	65	65	106	334	315	85	70	0	0.560	0.594	0.602	0.585	1.850	0.592	0.864	120	400	100	2022	4086	-0.836	726	1296	1523	2563	192233	315339	7.222	7.551	0	0	0
1	16	5	"rpsQ"	"STM3431"	4720	15840	120	363	567	598	105	77	77	79	19	24	98	92	0	931	1620	1922	118	65	65	72	43	59	99	95	0	0.330	0.315	0.321	0.312	1.834	0.297	0.856	120	379	100	1152	2045	-1.598	286	866	490	1555	68079	194429	25.684	36.000	0	0	0
1	17	5	"rplV"	"STM3435"	4900	15840	120	537	737	560	75	79	79	84	60	71	100	99	0	2106	2886	2474	85	65	65	73	46	63	100	100	0	0.224	0.233	0.229	0.232	1.369	0.219	0.878	120	371	100	2499	3479	-2.156	458	2041	658	2821	88443	346334	10.883	61.152	0	0	0
1	18	5	"rplC"	"STM3440"	5080	15850	130	733	1309	1485	113	79	79	90	84	93	90	83	0	1782	3166	3844	121	64	64	71	43	60	98	98	0	0.381	0.397	0.393	0.399	1.589	0.375	0.893	120	398	100	2372	4332	-1.393	654	1718	1230	3102	157138	379872	14.512	71.977	0	0	0
1	19	5	"yjgA"	"STM4437"	5260	15840	120	1396	4108	6752	164	77	77	82	45	54	95	92	0	1299	3628	5587	153	61	61	65	28	43	95	91	0	1.065	1.130	1.131	1.109	1.816	1.207	0.846	120	396	100	2557	7598	0.091	1319	1238	4031	3567	492947	435362	89.467	127.250	0	0	0
1	20	5	"holC"	"STM4476"	5430	15850	130	259	648	1262	194	77	77	80	28	35	94	82	0	1099	2146	3104	144	61	61	64	20	31	100	100	0	0.175	0.274	0.209	0.227	2.057	0.292	0.647	120	446	100	1220	2656	-2.512	182	1038	571	2085	77742	257510	20.286	104.100	0	0	0
1	21	5	"yjiE"	"STM4511"	5620	15850	120	228	378	656	173	78	78	84	56	66	69	58	0	3022	5130	5850	114	61	61	94	322	342	88	79	0	0.051	0.059	0.049	0.049	2.229	0.067	0.472	120	420	100	3111	5369	-4.303	150	2961	300	5069	45333	615629	5.250	15.640	0	0	0
1	22	5	"fhuF"	"STM4550"	5790	15860	120	137	838	1566	186	78	78	84	57	67	51	41	0	330	3212	6110	190	61	61	97	336	346	47	39	0	0.219	0.241	0.259	0.269	2.598	0.243	0.908	120	385	100	328	3911	-2.189	59	269	760	3151	100578	385472	13.228	9.271	0	0	0
1	23	5	"smp"	"STM4577"	5970	15860	120	104	165	164	99	78	78	79	20	25	53	42	0	761	2801	4948	176	63	63	72	81	112	77	72	0	0.037	0.032	0.040	0.050	4.067	0.031	0.860	120	418	100	724	2825	-4.747	26	698	87	2738	19810	336060	4.300	33.691	0	0	0
1	24	5	"arcA"	"STM4598"	6140	15850	100	75	75	16	21	77	77	79	20	25	7	0	0	57	57	9	15	62	62	71	83	116	0	0	0	0.400	0.400	1.517	1.466	3.554	0.348	0.312	80	398	100	-7	-7	-1.322	-2	-5	-2	-5	5965	4579	-0.200	-0.169	-50	0	0
1	1	6	""	"STM3548"	2070	15980	110	201	280	204	72	73	73	77	33	42	90	76	0	3527	4712	4574	97	66	66	123	699	568	88	80	0	0.037	0.045	0.045	0.044	1.967	0.040	0.836	80	496	100	3589	4853	-4.757	128	3461	207	4646	22439	376922	6.152	6.565	0	0	0
1	2	6	"yhgG"	"STM3507"	2230	15970	110	175	183	78	42	74	74	78	22	28	92	77	0	972	1081	768	71	69	69	75	67	89	98	96	0	0.112	0.108	0.108	0.111	1.717	0.087	0.654	80	382	100	1004	1121	-3.160	101	903	109	1012	14669	86479	4.773	15.015	0	0	0
1	3	6	"nanA"	"STM3339"	2390	15980	110	279	396	366	92	78	78	86	45	52	83	75	0	4139	6647	7756	116	71	71	235	1097	466	86	72	0	0.049	0.048	0.049	0.052	2.273	0.046	0.881	80	411	100	4269	6894	-4.339	201	4068	318	6576	31659	531788	6.889	5.845	0	0	0
1	4	6	"mtgA"	"STM3326"	2580	15980	110	386	461	283	61	78	78	114	312	273	47	17	0	2708	3238	2302	71	70	70	288	1249	433	85	53	0	0.117	0.121	0.121	0.120	1.448	0.107	0.727	80	478	100	2946	3551	-3.098	308	2638	383	3168	36856	259054	1.112	2.362	0	0	0
1	5	6	"yhbZ"	"STM3301"	2770	15990	120	1053	1694	2004	118	77	77	85	57	67	97	93	0	2671	4358	5390	123	67	67	119	438	368	89	80	0	0.375	0.377	0.373	0.372	1.923	0.358	0.908	120	480	100	3580	5908	-1.416	976	2604	1617	4291	203272	522971	28.228	9.678	0	0	0
1	6	6	"truB"	"STM3284"	2940	15990	120	474	600	549	91	73	73	75	19	25	99	98	0	3145	4389	4259	97	67	67	70	16	22	100	100	0	0.130	0.122	0.118	0.121	1.550	0.117	0.846	120	420	100	3479	4849	-2.940	401	3078	527	4322	72039	526623	27.632	269.938	0	0	0
1	7	6	"yqhD"	"STM3164"	3130	15990	120	499	744	753	101	72	72	75	19	25	97	95	0	3752	5639	6210	110	66	66	72	36	50	100	100	0	0.116	0.121	0.117	0.120	1.854	0.111	0.846	120	393	100	4113	6245	-3.110	427	3686	672	5573	89264	676654	35.211	154.639	0	0	0
1	8	6	"yghU"	"STM3140"	3290	15990	120	688	954	852	89	77	77	82	48	58	96	92	0	2020	3096	3081	99	66	66	70	26	37	100	100	0	0.313	0.289	0.300	0.308	1.825	0.262	0.763	120	406	100	2565	3907	-1.677	611	1954	877	3030	114529	371519	18.167	116.385	0	0	0
1	9	6	"mltC"	"STM3112"	3480	15990	130	196	325	340	104	82	82	91	69	75	61	43	0	2428	4609	6232	135	70	70	82	56	68	100	96	0	0.048	0.054	0.053	0.053	2.276	0.046	0.765	120	430	100	2472	4782	-4.370	114	2358	243	4539	39012	553050	3.391	80.839	0	0	0
1	10	6	"yggJ"	"STM3094"	3650	16000	120	236	562	789	140	85	85	96	73	76	66	50	0	1964	4708	7591	161	73	73	91	87	95	90	87	0	0.080	0.103	0.097	0.105	2.541	0.096	0.849	120	369	100	2042	5112	-3.647	151	1891	477	4635	67437	564993	6.384	53.069	0	0	0
1	11	6	""	"STM3073"	3820	16000	120	103	124	73	58	80	80	85	34	40	39	20	0	1296	2700	4191	155	69	69	76	40	52	91	85	0	0.019	0.017	0.018	0.026	4.410	0.015	0.582	120	403	100	1250	2675	-5.737	23	1227	44	2631	14898	323972	1.147	65.600	0	0	0
1	12	6	"ygfA"	"STM3061"	4010	16000	130	192	479	734	153	81	81	87	40	45	70	57	0	1173	3834	7315	190	68	68	101	285	282	74	64	0	0.100	0.106	0.105	0.113	2.971	0.084	0.709	120	437	100	1216	4164	-3.315	111	1105	398	3766	57511	460031	9.800	13.098	0	0	0
1	13	6	"yeaH"	"STM1284"	4180	16000	120	8579	13492	14803	109	84	84	92	43	46	100	100	2	2259	3886	4583	117	67	67	101	289	286	89	81	0	3.875	3.511	3.933	3.868	2.086	3.783	0.754	120	425	100	10687	17227	1.954	8495	2192	13408	3819	1619023	466264	311.628	13.097	0	0	0
1	14	6	"ydiZ"	"STM1325"	4370	16010	120	977	1701	1888	110	84	84	135	300	222	75	59	0	644	1050	1256	119	65	65	148	492	332	54	35	0	1.542	1.642	1.762	1.652	2.371	1.568	0.775	120	443	100	1472	2602	0.625	893	579	1617	985	204069	126028	5.220	1.833	0	0	0
1	15	6	"aroH"	"STM1347"	4540	16010	120	156	315	418	132	79	79	83	38	45	64	50	0	1880	4903	7925	161	64	64	69	37	53	95	91	0	0.042	0.049	0.051	0.054	2.875	0.046	0.793	120	396	100	1893	5075	-4.560	77	1816	236	4839	37817	588323	6.105	130.649	0	0	0
1	16	6	"orf242"	"STM1390"	4720	16010	130	205	411	512	124	78	78	82	33	40	73	59	0	1092	3501	5494	156	65	65	69	36	52	90	85	0	0.124	0.097	0.106	0.128	3.237	0.083	0.710	120	400	100	1154	3769	-3.016	127	1027	333	3436	49347	420133	9.970	95.333	0	0	0
1	17	6	"ydhO"	"STM1432"	4890	16020	140	261	613	858	139	79	79	84	34	40	77	64	0	1427	3795	6049	159	65	65	70	37	52	96	96	0	0.134	0.143	0.144	0.138	2.622	0.122	0.763	156	392	100	1544	4264	-2.904	182	1362	534	3730	95583	592034	15.559	100.676	0	0	0
1	18	6	"ydgR"	"STM1452"	5080	16030	140	312	514	605	117	77	77	82	45	54	82	74	0	2394	4841	6743	139	65	65	70	33	47	96	94	0	0.101	0.091	0.100	0.115	2.935	0.075	0.683	156	397	100	2564	5213	-3.309	235	2329	437	4776	80155	755158	9.600	144.576	0	0	0
1	19	6	"ugpC"	"STM3554"	5260	16020	130	353	597	892	149	77	77	82	45	54	88	75	0	3209	6313	10253	162	62	62	69	35	50	100	100	0	0.088	0.083	0.079	0.086	2.401	0.074	0.773	120	390	100	3423	6771	-3.511	276	3147	520	6251	71613	757513	11.444	178.400	0	0	0
1	20	6	"ftsX"	"STM3569"	5430	16030	120	1022	1193	619	51	80	80	81	19	23	100	100	0	5768	6515	3499	53	62	62	67	25	37	100	100	0	0.165	0.172	0.171	0.174	1.352	0.163	0.857	120	390	100	6648	7566	-2.599	942	5706	1113	6453	143165	781844	58.526	257.920	0	0	0
1	21	6	"yhhM"	"STM3574"	5610	16030	130	253	402	521	129	81	81	86	55	63	82	62	0	1329	2507	4063	162	63	63	98	320	326	84	70	0	0.136	0.131	0.131	0.138	2.240	0.102	0.688	120	436	100	1438	2765	-2.880	172	1266	321	2444	48195	300823	5.745	7.528	0	0	0
1	22	6	"yhhS"	"STM3581"	5790	16030	120	241	361	329	91	81	81	87	58	66	88	65	0	5034	7734	9291	120	63	63	101	341	337	96	95	0	0.032	0.037	0.035	0.039	2.145	0.026	0.545	120	385	100	5131	7951	-4.957	160	4971	280	7671	43370	928123	4.724	22.384	0	0	0
1	23	6	"yhhJ"	"STM3585"	5960	16040	130	118	181	171	94	81	81	83	20	24	68	47	0	2953	6939	11552	166	64	64	73	88	120	99	99	0	0.013	0.015	0.016	0.017	2.554	0.012	0.738	120	406	100	2926	6975	-6.287	37	2889	100	6875	21779	832677	4.900	78.023	0	0	0
1	24	6	"gor"	"STM3597"	6140	16040	120	561	1593	4435	278	78	78	81	21	25	100	98	0	2523	5942	9780	164	63	63	67	29	43	100	100	0	0.196	0.258	0.196	0.210	2.039	0.227	0.251	120	530	100	2943	7394	-2.349	483	2460	1515	5879	191155	713083	72.000	202.586	0	0	0
1	1	7	"yicN"	"STM3786"	2060	16150	110	115	133	69	51	74	74	76	21	27	67	48	0	1903	2373	2228	93	67	67	78	94	120	98	97	0	0.022	0.026	0.026	0.026	2.028	0.027	0.816	80	500	100	1877	2365	-5.485	41	1836	59	2306	10679	189850	2.714	24.415	0	0	0
1	2	7	"yidH"	"STM3805"	2230	16160	120	222	323	419	129	77	77	79	20	25	86	75	0	1336	2318	3743	161	70	70	75	59	78	96	91	0	0.115	0.109	0.108	0.111	2.032	0.103	0.853	120	501	100	1411	2494	-3.126	145	1266	246	2248	38773	278120	12.200	38.017	0	0	0
1	3	7	"yidQ"	"STM3810"	2400	16160	110	406	823	1346	163	76	76	81	34	41	88	82	0	1110	2818	5087	180	69	69	112	694	619	63	43	0	0.317	0.272	0.279	0.262	1.746	0.255	0.900	80	441	100	1371	3496	-1.657	330	1041	747	2749	65807	225400	21.824	3.899	0	0	0
1	4	7	""	"STM3820"	2590	16170	120	109	141	97	68	73	73	81	49	60	40	25	0	3154	5767	6711	116	69	69	98	358	365	90	82	0	0.012	0.012	0.012	0.012	2.374	0.012	0.709	120	500	100	3121	5766	-6.421	36	3085	68	5698	16978	692040	1.224	15.835	0	0	0
1	5	7	"torR"	"STM3824"	2760	16170	120	424	451	252	55	73	73	75	21	28	98	95	0	5767	6200	3934	63	68	68	71	16	22	100	99	0	0.062	0.062	0.062	0.058	1.516	0.059	0.920	120	409	100	6050	6510	-4.021	351	5699	378	6132	54077	744012	17.905	383.063	0	0	0
1	6	7	"dgoR"	"STM3830"	2940	16170	120	513	712	571	80	74	74	76	22	28	99	99	0	4852	6672	5532	82	69	69	72	16	22	100	100	0	0.092	0.097	0.096	0.092	1.536	0.095	0.903	120	428	100	5222	7241	-3.446	439	4783	638	6603	85393	800672	28.909	412.500	0	0	0
1	7	7	"pdxA"	"STM0091"	3110	16160	110	1222	1568	1303	83	75	75	79	27	34	100	100	0	12144	14462	8414	58	69	69	82	84	102	100	100	0	0.095	0.104	0.093	0.097	1.215	0.113	0.915	80	425	100	13222	15886	-3.396	1147	12075	1493	14393	125459	1156962	55.148	171.190	0	0	0
1	8	7	""	"STM0099"	3290	16170	110	183	223	112	50	78	78	80	27	33	97	91	0	1933	2480	1828	73	66	66	81	90	111	100	100	0	0.056	0.060	0.056	0.057	1.469	0.054	0.825	80	407	100	1972	2559	-4.152	105	1867	145	2414	17859	198424	5.296	26.656	0	0	0
1	9	7	"yabB"	"STM0119"	3460	16180	120	687	1120	1306	116	76	76	82	45	54	97	95	0	1875	3067	3463	112	66	66	79	81	102	98	96	0	0.338	0.348	0.361	0.355	1.499	0.346	0.903	120	486	100	2420	4045	-1.566	611	1809	1044	3001	134353	368023	23.067	36.889	0	0	0
1	10	7	"murE"	"STM0123"	3650	16180	120	773	1020	999	97	78	78	92	83	90	95	84	0	2518	3686	3912	106	68	68	91	94	103	100	97	0	0.284	0.260	0.266	0.267	1.569	0.242	0.888	120	411	100	3145	4560	-1.818	695	2450	942	3618	122442	442370	11.181	38.245	0	0	0
1	11	7	"lpxC"	"STM0134"	3820	16180	120	1194	3305	4564	138	78	78	83	33	39	100	97	0	938	2746	3958	144	70	70	83	59	71	95	85	0	1.286	1.206	1.296	1.387	1.634	1.199	0.844	120	393	100	1984	5903	0.363	1116	868	3227	2676	396583	329504	97.636	45.136	0	0	0
1	12	7	"hofC"	"STM0142"	3990	16180	120	96	283	823	290	80	80	84	36	42	32	25	0	1296	5324	8998	169	72	72	113	282	249	82	68	0	0.013	0.039	0.016	0.018	3.672	0.052	0.402	120	469	100	1240	5455	-6.257	16	1224	203	5252	33943	638821	5.528	18.479	0	0	0
1	13	7	""	"STM1546"	4180	16180	110	147	254	532	209	80	80	85	38	44	66	47	0	2976	3853	2832	73	69	69	116	302	260	100	95	0	0.023	0.046	0.025	0.023	2.504	0.054	0.252	80	420	100	2974	3958	-5.439	67	2907	174	3784	20306	308240	4.447	12.374	0	0	0
1	14	7	""	"STM1550"	4350	16190	120	241	457	462	101	80	80	81	19	23	86	80	0	1872	4438	5875	132	66	66	76	65	85	97	90	0	0.089	0.086	0.094	0.100	1.925	0.075	0.870	120	441	100	1967	4749	-3.488	161	1806	377	4372	54890	532612	19.789	67.108	0	0	0
1	15	7	""	"STM1555"	4530	16190	120	157	218	170	77	79	79	81	19	23	87	78	0	2704	4597	5427	118	65	65	69	34	49	100	100	0	0.030	0.031	0.031	0.030	1.661	0.030	0.923	120	427	100	2717	4671	-5.080	78	2639	139	4532	26133	551620	7.211	133.176	0	0	0
1	16	7	""	"STM1561"	4720	16200	130	717	1142	1312	114	80	80	84	33	39	100	100	0	3416	6015	7525	125	65	65	75	78	104	100	100	0	0.190	0.178	0.187	0.186	1.345	0.171	0.933	120	411	100	3988	7012	-2.395	637	3351	1062	5950	136987	721780	32.061	76.154	0	0	0
1	17	7	"adhP"	"STM1567"	4890	16200	130	3974	9051	12882	142	84	84	86	35	40	100	100	0	691	1509	2214	146	68	68	84	86	102	95	80	0	6.244	6.223	6.370	6.506	1.661	6.284	0.917	120	354	100	4513	10408	2.642	3890	623	8967	1441	1086117	181044	256.143	16.570	0	0	0
1	18	7	"yddG"	"STM1571"	5070	16200	120	317	580	845	145	81	81	83	20	24	96	90	0	3845	6232	6894	110	69	69	76	31	40	100	100	0	0.063	0.081	0.067	0.063	1.903	0.077	0.502	120	351	100	4012	6662	-4.000	236	3776	499	6163	69597	747803	24.850	198.581	0	0	0
1	19	7	"topA"	"STM1714"	5240	16200	120	943	1373	1456	106	81	81	85	34	40	97	94	0	2878	4127	4324	104	66	66	74	53	71	99	97	0	0.307	0.318	0.305	0.314	1.836	0.311	0.891	120	430	100	3674	5353	-1.706	862	2812	1292	4061	164758	495199	37.882	76.472	0	0	0
1	20	7	"trpH"	"STM1721"	5430	16200	120	1921	2738	2390	87	82	82	85	22	25	100	100	0	4558	6780	6275	92	63	63	69	31	44	100	100	0	0.409	0.395	0.417	0.407	1.360	0.382	0.910	120	417	100	6334	9373	-1.289	1839	4495	2656	6717	328579	813574	120.591	216.484	0	0	0
1	21	7	"cls"	"STM1739"	5600	16210	120	877	1598	1995	124	82	82	84	22	26	100	100	0	3569	6632	8558	129	64	64	69	30	43	100	100	0	0.227	0.231	0.249	0.240	1.480	0.226	0.931	120	422	100	4300	8084	-2.140	795	3505	1516	6568	191768	795850	68.818	218.767	0	0	0
1	22	7	"tdk"	"STM1750"	5790	16210	130	182	707	1854	262	82	82	84	22	26	78	66	0	624	3027	5469	180	64	64	73	89	121	82	69	0	0.179	0.211	0.179	0.189	2.133	0.196	0.360	120	442	100	660	3588	-2.485	100	560	625	2963	84826	363208	28.318	33.191	0	0	0
1	23	7	"narX"	"STM1766"	5970	16210	130	227	350	345	98	83	83	86	22	25	97	89	0	4918	10227	13647	133	64	64	91	187	205	100	100	0	0.030	0.026	0.026	0.026	1.464	0.025	0.926	120	424	100	4998	10430	-5.075	144	4854	267	10163	41941	1227241	12.000	54.203	0	0	0
1	24	7	"ychM"	"STM1781"	6150	16210	130	472	733	883	120	82	82	84	20	23	97	92	0	4252	7419	9581	129	64	64	78	139	178	100	95	0	0.093	0.089	0.092	0.087	1.531	0.090	0.944	120	601	100	4578	8006	-3.425	390	4188	651	7355	87914	890234	32.450	52.813	0	0	0
1	1	8	""	"STM2303"	2040	16350	110	308	452	390	86	76	76	80	26	32	100	96	0	1584	2606	2741	105	71	71	89	174	195	100	97	0	0.153	0.148	0.157	0.149	1.544	0.129	0.826	80	521	100	1745	2911	-2.705	232	1513	376	2535	36193	208468	14.308	14.466	0	0	0
1	2	8	"nuoL"	"STM2318"	2210	16340	110	6319	7155	6844	95	79	79	94	111	118	100	100	1	16533	16878	4044	23	72	72	116	279	240	100	100	0	0.379	0.421	0.374	0.388	1.280	0.498	0.586	80	449	100	22701	23882	-1.399	6240	16461	7076	16806	572407	1350237	63.613	60.079	0	0	0
1	3	8	"nuoA"	"STM2328"	2390	16340	110	2809	3133	1825	58	77	77	90	109	121	100	100	0	3199	3637	2106	57	72	72	97	197	203	100	98	0	0.874	0.857	0.858	0.851	1.202	0.848	0.876	80	492	100	5859	6621	-0.195	2732	3127	3056	3565	250639	290942	27.917	17.970	0	0	0
1	4	8	"yfbT"	"STM2334"	2580	16350	110	1650	1778	997	56	73	73	75	22	29	100	100	0	3274	3665	2044	55	70	70	75	32	42	100	100	0	0.492	0.474	0.467	0.470	1.300	0.461	0.911	80	427	100	4781	5300	-1.023	1577	3204	1705	3595	142235	293170	77.409	112.188	0	0	0
1	5	8	""	"STM2340"	2750	16350	120	301	421	358	85	73	73	76	21	27	97	95	0	3218	4572	4401	96	70	70	82	86	104	98	98	0	0.072	0.077	0.076	0.075	1.620	0.076	0.898	120	453	100	3376	4850	-3.787	228	3148	348	4502	50491	548586	16.429	52.209	0	0	0
1	6	8	""	"STM2344"	2930	16350	120	301	376	226	60	75	75	77	23	29	97	96	0	3571	4551	3435	75	70	70	89	208	233	99	98	0	0.065	0.067	0.067	0.067	1.371	0.064	0.897	120	437	100	3727	4782	-3.953	226	3501	301	4481	45064	546113	13.000	21.452	0	0	0
1	7	8	""	"STM2528"	3090	16350	110	124	141	60	42	75	75	77	23	29	83	55	0	5069	6154	5027	81	70	70	162	666	411	100	93	0	0.010	0.011	0.010	0.010	2.272	0.009	0.545	80	414	100	5048	6150	-6.673	49	4999	66	6084	11256	492329	2.783	8.997	0	0	0
1	8	8	"nifU"	"STM2542"	3280	16350	120	2820	3764	3604	95	78	78	80	20	25	100	100	0	1584	1967	1706	86	67	67	144	594	412	81	62	0	1.808	1.940	2.008	1.883	1.384	2.036	0.779	120	530	100	4259	5586	0.854	2742	1517	3686	1900	451630	235995	184.200	3.069	0	0	0
1	9	8	"yjdL"	"STM2560"	3460	16360	110	246	297	177	59	78	78	80	21	26	100	100	0	8293	10703	6875	64	66	66	77	69	89	100	100	0	0.020	0.021	0.020	0.019	1.363	0.022	0.854	80	408	100	8395	10856	-5.614	168	8227	219	10637	23779	856244	10.333	154.000	0	0	0
1	10	8	"yfhK"	"STM2564"	3640	16360	120	448	853	1379	161	79	79	84	48	57	98	93	0	5620	9325	11858	127	70	70	86	79	91	100	100	1	0.066	0.084	0.068	0.068	1.465	0.101	0.877	120	444	100	5919	10029	-3.911	369	5550	774	9255	102350	1118990	16.021	116.949	0	0	0
1	11	8	""	"STM2575"	3810	16360	120	141	182	121	66	80	80	90	119	132	27	9	0	4344	7001	7544	107	71	71	87	65	74	100	99	0	0.014	0.015	0.014	0.013	2.139	0.013	0.184	120	457	100	4334	7032	-6.130	61	4273	102	6930	21850	840120	0.773	106.369	0	0	0
1	12	8	""	"STM2590"	3990	16360	110	206	267	164	61	81	81	89	69	77	91	41	0	6632	9074	6701	73	73	73	131	424	323	100	100	0	0.019	0.021	0.020	0.019	1.368	0.021	0.473	80	440	100	6684	9187	-5.713	125	6559	186	9001	21337	725938	2.580	21.092	0	0	0
1	13	8	"yraO"	"STM3266"	4170	16360	110	323	487	415	85	85	85	90	40	44	100	91	0	2882	5472	5399	98	71	71	147	446	303	98	98	0	0.085	0.074	0.077	0.074	1.442	0.077	0.891	80	469	100	3049	5803	-3.562	238	2811	402	5401	38985	437728	9.925	11.939	0	0	0
1	14	8	"yhbU"	"STM3274"	4360	16370	120	191	187	49	26	81	81	84	30	35	95	82	0	13801	13406	4741	35	69	69	87	169	194	100	99	0	0.008	0.008	0.008	0.008	1.682	0.008	0.739	120	451	100	13842	13443	-6.964	110	13732	106	13337	22449	1608698	3.433	78.811	0	0	0
1	15	8	""	"STM3278"	4530	16370	120	141	152	58	38	79	79	81	21	25	85	67	0	5927	6969	3462	49	67	67	78	62	79	100	100	0	0.011	0.011	0.010	0.009	1.852	0.010	0.247	120	414	100	5922	6975	-6.562	62	5860	73	6902	18213	836339	3.381	111.145	0	0	0
1	16	8	"yhbC"	"STM3288"	4710	16370	120	678	847	557	65	81	81	90	46	51	99	96	0	3596	4400	3044	69	69	69	130	291	223	98	97	0	0.169	0.177	0.174	0.173	1.378	0.176	0.962	120	382	100	4124	5097	-2.563	597	3527	766	4331	101588	527998	16.457	14.674	0	0	0
1	17	8	"mrsA"	"STM3294"	4880	16380	150	1295	1279	247	19	88	88	105	68	64	100	100	0	14807	14402	2784	19	82	82	237	529	223	100	100	0	0.082	0.083	0.084	0.083	1.141	0.083	0.970	156	370	100	15932	15511	-3.609	1207	14725	1191	14320	199504	2246716	17.265	26.777	0	0	0
1	18	8	"rplU"	"STM3304"	5060	16380	140	630	1222	1834	150	86	86	98	60	61	85	83	0	1357	2361	3378	143	73	73	175	437	249	78	60	0	0.424	0.497	0.466	0.447	1.874	0.514	0.883	156	408	100	1828	3424	-1.239	544	1284	1136	2288	190602	368339	18.733	5.002	0	0	0
1	19	8	"ybgJ"	"STM0712"	5240	16390	110	1203	1800	1607	89	82	82	85	35	41	100	100	0	4247	5924	5038	85	67	67	74	53	71	100	100	0	0.268	0.293	0.276	0.280	1.240	0.296	0.937	80	405	100	5301	7575	-1.899	1121	4180	1718	5857	143996	473899	49.000	110.377	0	0	0
1	20	8	""	"STM0719"	5420	16390	120	164	164	34	20	85	85	86	22	25	96	83	0	16520	15697	4407	28	67	67	72	28	38	100	100	0	0.005	0.005	0.005	0.005	1.811	0.005	0.666	120	490	100	16532	15709	-7.702	79	16453	79	15630	19633	1883581	3.545	558.036	0	0	0
1	21	8	""	"STM0725"	5600	16390	120	100	106	30	28	86	86	87	22	25	35	16	0	4550	4475	2149	48	67	67	70	27	38	100	100	0	0.003	0.005	0.006	0.005	2.959	0.005	0.144	120	434	100	4497	4428	-8.323	14	4483	20	4408	12688	536968	0.864	163.148	0	0	0
1	22	8	"sdhA"	"STM0734"	5780	16390	120	4574	5168	2468	47	87	87	88	22	25	100	100	0	13600	14770	6526	44	67	67	68	13	19	100	100	0	0.332	0.346	0.335	0.342	1.255	0.348	0.953	120	414	100	18020	19784	-1.593	4487	13533	5081	14703	620106	1772360	230.909	1130.923	0	0	0
1	23	8	"tolQ"	"STM0745"	5950	16390	120	557	647	373	57	86	86	89	20	22	99	98	0	5698	6370	3869	60	66	66	74	61	82	100	99	0	0.084	0.089	0.089	0.086	1.394	0.089	0.925	120	443	100	6103	6865	-3.580	471	5632	561	6304	77677	764390	27.900	103.213	0	0	0
1	24	8	"nadA"	"STM0756"	6130	16390	110	379	447	193	43	85	85	88	21	23	100	100	0	13054	15217	6396	42	66	66	77	73	94	100	100	0	0.023	0.024	0.023	0.023	1.217	0.024	0.926	80	486	100	13282	15513	-5.465	294	12988	362	15151	35782	1217395	17.095	207.397	0	0	0
1	1	9	"yliJ"	"STM0862"	2030	16520	110	3419	4391	2723	62	76	76	85	57	67	100	100	0	7521	10804	6678	61	76	76	108	219	202	100	100	0	0.449	0.402	0.396	0.403	1.296	0.381	0.866	80	470	100	10788	15043	-1.155	3343	7445	4315	10728	351249	864340	75.544	48.840	0	0	0
1	2	9	""	"STM0869"	2200	16520	110	309	410	281	68	82	82	101	116	114	90	47	0	6199	9513	8182	86	81	81	215	817	380	100	100	0	0.037	0.035	0.035	0.035	1.378	0.033	0.858	80	454	100	6345	9760	-4.752	227	6118	328	9432	32796	761005	2.664	11.381	0	0	0
1	3	9	"potF"	"STM0877"	2400	16520	110	5251	5630	1714	30	80	80	87	50	57	100	100	0	9312	10229	3319	32	76	76	169	775	458	100	100	0	0.560	0.547	0.561	0.548	1.185	0.535	0.939	80	455	100	14407	15703	-0.837	5171	9236	5550	10153	450417	818320	110.860	12.981	0	0	0
1	4	9	""	"STM0884"	2560	16520	110	309	393	240	61	77	77	79	22	27	100	100	0	11117	15035	10478	69	76	76	162	584	360	100	100	0	0.021	0.021	0.020	0.021	1.248	0.021	0.929	80	462	100	11273	15275	-5.573	232	11041	316	14959	31466	1202801	14.273	25.467	0	0	0
1	5	9	""	"STM0893"	2760	16530	110	362	391	236	60	76	76	78	23	29	97	90	0	20294	20347	7329	36	79	79	173	571	330	100	100	0	0.014	0.016	0.013	0.011	2.068	0.017	0.829	80	483	100	20501	20583	-6.143	286	20215	315	20268	31242	1627788	13.609	35.331	0	0	0
1	6	9	""	"STM0897"	2940	16530	110	127	159	89	55	75	75	77	20	25	71	55	0	5104	5575	3479	62	75	75	103	228	221	100	100	0	0.010	0.015	0.017	0.011	2.890	0.015	0.525	80	399	100	5081	5584	-6.596	52	5029	84	5500	12693	445996	4.100	24.000	0	0	0
1	7	9	""	"STM1032"	3100	16530	120	1467	1904	1508	79	76	76	78	20	25	100	100	0	11756	14421	10608	73	73	73	108	366	338	99	98	0	0.119	0.127	0.120	0.126	1.398	0.130	0.945	120	472	100	13074	16176	-3.070	1391	11683	1828	14348	228534	1730551	91.300	39.107	0	0	0
1	8	9	""	"STM1036"	3270	16530	110	1146	1837	1830	99	81	81	87	49	56	100	100	0	5346	9270	9726	104	72	72	100	205	205	100	100	0	0.202	0.191	0.189	0.195	1.541	0.181	0.911	80	427	100	6339	10954	-2.308	1065	5274	1756	9198	146999	741616	35.714	44.732	0	0	0
1	9	9	""	"STM1041"	3450	16530	110	1698	1908	938	49	81	81	94	88	93	100	100	0	19005	21353	9615	45	70	70	189	754	398	100	100	0	0.085	0.086	0.088	0.085	1.324	0.088	0.886	80	460	100	20552	23110	-3.550	1617	18935	1827	21283	152671	1708211	20.614	28.069	0	0	0
1	10	9	"metH"	"STM4188"	3640	16530	110	526	528	101	19	80	80	90	80	88	100	100	0	14571	14609	2349	16	72	72	175	753	430	100	100	0	0.031	0.031	0.031	0.030	1.189	0.030	0.937	80	433	100	14945	14985	-5.023	446	14499	448	14537	42247	1168705	5.475	19.169	0	0	0
1	11	9	""	"STM4197"	3800	16550	110	99	122	64	52	82	82	92	120	130	15	0	0	880	3573	5048	141	72	72	87	64	73	100	96	0	0.021	0.011	0.015	0.019	3.414	0.011	0.574	80	449	100	825	3541	-5.571	17	808	40	3501	9737	285857	0.250	54.469	0	0	0
1	12	9	""	"STM4201"	3990	16540	110	147	173	100	57	83	83	86	22	25	77	61	0	4911	6951	5178	74	74	74	119	347	291	100	100	0	0.013	0.013	0.012	0.010	1.951	0.014	0.715	80	459	100	4901	6967	-6.240	64	4837	90	6877	13805	556103	3.955	19.689	0	0	0
1	13	9	"mntH"	"STM2408"	4170	16550	120	8993	8846	1934	21	84	84	89	31	34	100	100	0	24903	24464	5281	21	70	70	94	182	193	100	99	0	0.359	0.359	0.359	0.364	1.235	0.356	0.974	120	492	100	33742	33156	-1.479	8909	24833	8762	24394	1061499	2935637	282.484	133.901	0	0	0
1	14	9	"pduN"	"STM2049"	4340	16540	110	132	149	62	41	83	83	85	21	24	76	53	0	3038	3557	1854	52	70	70	85	127	149	100	100	0	0.017	0.019	0.015	0.014	2.706	0.016	0.417	80	389	100	3017	3553	-5.921	49	2968	66	3487	11891	284525	3.048	27.339	0	0	0
1	15	9	""	"STM2636"	4530	16550	120	464	454	80	17	83	83	86	23	26	100	99	0	31705	30629	5144	16	69	69	88	128	145	100	100	0	0.012	0.012	0.012	0.012	1.206	0.012	0.950	120	450	100	32017	30931	-6.376	381	31636	371	30560	54430	3675496	16.000	238.602	0	0	0
1	16	9	"rplI"	"STM4394"	4710	16560	120	1295	1262	504	39	86	86	94	46	48	99	97	0	6713	6298	2405	38	71	71	156	560	358	98	95	0	0.182	0.189	0.190	0.185	1.320	0.190	0.962	120	417	100	7851	7403	-2.458	1209	6642	1176	6227	151434	755718	25.391	10.968	0	0	0
1	17	9	"sitC"	"STM2863"	4880	16560	120	17551	19664	8787	44	93	93	110	66	60	100	100	0	12463	13470	5369	39	79	79	225	523	232	99	98	0	1.410	1.462	1.435	1.466	1.205	1.506	0.973	120	377	100	29842	32962	0.495	17458	12384	19571	13391	2359666	1616431	296.273	25.325	0	0	0
1	18	9	"bcfD"	"STM0024"	5060	16560	140	331	342	109	31	93	93	105	57	54	98	91	0	15006	15398	4515	29	76	76	168	418	248	100	99	0	0.016	0.016	0.016	0.015	1.404	0.016	0.832	156	449	100	15168	15571	-5.971	238	14930	249	15322	53415	2402109	4.158	36.435	0	0	0
1	19	9	""	"PSLT065"	5230	16560	110	102	110	37	33	86	86	88	23	26	40	17	0	1839	2375	1802	75	69	69	72	18	25	100	100	0	0.009	0.010	0.011	0.009	2.556	0.013	0.379	80	382	100	1786	2330	-6.790	16	1770	24	2306	8838	190012	0.957	127.944	0	0	0
1	20	9	"trbD"	"PSLT083"	5400	16570	110	156	299	296	98	85	85	87	20	22	77	66	0	1174	3799	5095	134	69	69	73	19	26	100	100	0	0.064	0.057	0.059	0.064	1.702	0.057	0.970	80	447	100	1176	3944	-3.960	71	1105	214	3730	23927	303920	10.600	196.105	0	0	0
1	21	9	"yneG"	"STM1526"	5590	16560	110	269	329	178	54	85	85	88	23	26	98	95	0	2513	3200	2103	65	70	70	80	92	115	100	100	0	0.075	0.078	0.075	0.074	1.356	0.076	0.908	80	451	100	2627	3374	-3.731	184	2443	244	3130	26326	256022	10.478	33.913	0	0	0
1	22	9	"dcuS"	"STM4304"	5770	16570	120	1094	1098	262	23	88	88	91	23	25	100	99	0	23592	23717	5123	21	68	68	77	91	118	100	100	0	0.043	0.043	0.042	0.042	1.314	0.042	0.966	120	454	100	24530	24659	-4.547	1006	23524	1010	23649	131783	2846060	43.783	259.780	0	0	0
1	23	9	"yjdE"	"STM4294"	5950	16580	120	1324	1287	304	23	87	87	90	21	23	100	100	0	32697	31086	7360	23	67	67	69	13	18	100	100	0	0.038	0.039	0.039	0.040	1.332	0.039	0.982	120	426	100	33867	32219	-4.721	1237	32630	1200	31019	154399	3730285	57.000	2385.923	0	0	0
1	24	9	""	"STM4307"	6120	16570	110	504	575	187	32	87	87	90	20	22	100	100	0	13484	14929	4181	28	68	68	79	72	91	100	100	0	0.031	0.033	0.031	0.032	1.180	0.033	0.942	80	454	100	13833	15349	-5.008	417	13416	488	14861	46012	1194343	24.250	206.250	0	0	0
1	1	10	""	"STM4597"	2040	16680	110	283	288	82	28	79	79	86	53	61	100	92	0	3188	3350	1279	38	79	79	92	96	104	100	100	0	0.066	0.064	0.064	0.063	1.254	0.061	0.898	80	475	100	3313	3480	-3.930	204	3109	209	3271	23005	268033	3.811	33.938	0	0	0
1	2	10	""	"STM0257"	2210	16690	120	309	332	222	66	81	81	88	41	46	96	93	0	18302	17238	5502	31	80	80	157	705	449	98	97	0	0.013	0.015	0.013	0.013	1.550	0.014	0.489	120	477	100	18450	17409	-6.321	228	18222	251	17158	39787	2068596	5.951	24.228	0	0	0
1	3	10	""	"STM0275"	2390	16700	120	128	145	60	41	80	80	83	23	27	72	50	0	3386	3868	2514	64	78	78	84	45	53	100	100	0	0.015	0.017	0.016	0.015	2.855	0.016	0.482	120	489	100	3356	3855	-6.107	48	3308	65	3790	17409	464177	2.696	84.089	0	0	0
1	4	10	""	"STM0284"	2570	16700	100	93	99	31	31	80	80	83	28	33	31	10	0	1532	1735	978	56	76	76	119	414	347	96	82	0	0.009	0.011	0.015	0.014	2.901	0.014	0.147	80	424	100	1469	1678	-6.807	13	1456	19	1659	7898	138792	0.571	3.903	0	0	0
1	5	10	""	"STM0292"	2750	16710	110	1362	1505	642	42	80	80	81	23	28	100	100	0	6376	6825	2734	40	78	78	86	44	51	100	100	0	0.204	0.211	0.211	0.208	1.108	0.213	0.982	80	441	100	7580	8172	-2.296	1282	6298	1425	6747	120430	546013	61.913	153.159	0	0	0
1	6	10	"safB"	"STM0300"	2920	16700	110	389	402	75	18	82	82	84	22	26	100	100	0	16838	16892	3386	20	78	78	91	53	58	100	100	0	0.018	0.019	0.018	0.019	1.192	0.019	0.941	80	449	100	17067	17134	-5.771	307	16760	320	16814	32199	1351326	14.455	317.000	0	0	0
1	7	10	"ycfM"	"STM1207"	3100	16710	100	3931	4257	1561	36	81	81	85	26	30	100	100	0	5664	6047	1961	32	74	74	82	50	60	100	100	0	0.689	0.699	0.683	0.692	1.090	0.708	0.980	80	396	100	9440	10149	-0.538	3850	5590	4176	5973	340570	483753	160.462	119.300	0	0	0
1	8	10	"ycfS"	"STM1215"	3280	16710	100	687	905	811	89	81	81	85	25	29	100	98	0	3242	3976	3555	89	73	73	82	106	129	100	100	0	0.191	0.211	0.210	0.205	1.284	0.213	0.947	80	414	100	3775	4727	-2.387	606	3169	824	3903	72413	318118	32.800	36.736	0	0	0
1	9	10	"ycfD"	"STM1229"	3460	16710	120	3887	3793	1197	31	83	83	92	49	53	99	98	0	16333	15997	4978	31	68	68	125	538	430	98	98	0	0.234	0.233	0.234	0.235	1.174	0.233	0.990	120	491	100	20069	19639	-2.096	3804	16265	3710	15929	455119	1919699	75.531	29.502	0	0	0
1	10	10	"icdA"	"STM1238"	3620	16710	110	1965	2848	2105	73	85	85	99	84	84	100	100	0	2115	2890	2204	76	70	70	82	82	100	100	100	0	0.919	0.980	0.968	0.977	1.151	0.994	0.958	80	453	100	3925	5583	-0.121	1880	2045	2763	2820	227803	231204	32.726	34.244	0	0	0
1	11	10	""	"STM1261"	3820	16720	110	2117	2398	1359	56	88	88	100	83	83	100	100	0	1728	1984	1106	55	72	72	84	80	95	100	100	0	1.225	1.208	1.224	1.208	1.153	1.225	0.963	80	465	100	3685	4222	0.293	2029	1656	2310	1912	191879	158739	27.687	23.750	0	0	0
1	12	10	""	"STM1273"	3990	16710	110	374	475	346	72	88	88	90	21	23	100	100	0	16167	17418	3750	21	72	72	83	85	102	100	100	0	0.018	0.022	0.017	0.019	1.509	0.023	0.584	80	447	100	16381	17733	-5.814	286	16095	387	17346	38013	1393419	18.333	203.941	0	0	0
1	13	10	"ydgA"	"STM1466"	4170	16730	120	30862	28887	9142	31	87	87	91	21	23	100	100	0	17782	16812	5412	32	69	69	72	17	23	100	99	0	1.737	1.720	1.723	1.760	1.240	1.719	0.993	120	459	100	48488	45543	0.797	30775	17713	28800	16743	3466405	2017435	1371.238	984.706	0	0	0
1	14	10	""	"STM1472"	4350	16720	120	2386	2282	645	28	87	87	90	20	22	100	100	0	32001	30275	8717	28	70	70	83	119	143	100	99	0	0.072	0.073	0.073	0.074	1.321	0.072	0.985	120	448	100	34230	32400	-3.796	2299	31931	2195	30205	273875	3632987	109.600	253.714	0	0	0
1	15	10	""	"STM1481"	4520	16730	120	1539	1534	366	23	89	89	91	20	21	100	100	0	27334	27726	6736	24	70	70	72	15	20	100	100	0	0.053	0.052	0.052	0.052	1.146	0.052	0.984	120	417	100	28714	29101	-4.233	1450	27264	1445	27656	184094	3327068	72.150	1843.600	0	0	0
1	16	10	"ynfL"	"STM1487"	4690	16730	110	793	798	153	19	89	89	95	41	43	100	100	0	21545	21582	3690	17	70	70	253	1389	549	100	100	0	0.033	0.033	0.033	0.033	1.108	0.032	0.973	80	393	100	22179	22221	-4.931	704	21475	709	21512	63807	1726521	17.146	15.356	0	0	0
1	17	10	""	"STM1494"	4870	16730	110	2212	2363	526	22	91	91	99	51	51	100	100	0	12506	13250	2628	19	70	70	246	1314	534	100	100	0	0.171	0.172	0.172	0.171	1.083	0.171	0.971	80	441	100	14557	15452	-2.552	2121	12436	2272	13180	189067	1059991	44.392	9.896	0	0	0
1	18	10	"ynfC"	"STM1501"	5060	16740	110	6190	6401	1597	24	94	94	100	42	42	100	100	0	9404	9618	2512	26	72	72	87	100	114	100	100	0	0.653	0.661	0.664	0.661	1.101	0.660	0.988	80	403	100	15428	15853	-0.614	6096	9332	6307	9546	512085	769427	150.024	95.310	0	0	0
1	19	10	""	"STM2780"	5230	16740	130	22489	21873	5433	24	92	92	94	23	24	100	100	0	15326	15023	3399	22	72	72	75	18	24	100	100	0	1.468	1.457	1.453	1.423	1.160	1.472	0.987	120	478	100	37651	36732	0.554	22397	15254	21781	14951	2624771	1802717	946.913	830.444	0	0	0
1	20	10	""	"STM2788"	5400	16740	110	1699	1895	690	36	93	93	126	228	180	100	100	0	21999	23591	5002	21	72	72	83	54	65	100	100	0	0.073	0.077	0.073	0.075	1.160	0.077	0.936	80	413	100	23533	25321	-3.771	1606	21927	1802	23519	151566	1887270	7.759	435.333	0	0	0
1	21	10	"ygaU"	"STM2795"	5580	16750	110	17254	21474	12860	59	92	92	223	1016	455	100	100	2	2194	2796	1970	70	75	75	98	120	122	100	100	0	8.099	7.858	7.992	8.071	1.197	7.623	0.941	80	478	100	19281	24103	3.018	17162	2119	21382	2721	1717882	223691	20.916	22.483	0	0	0
1	22	10	"yihD"	"STM3995"	5760	16740	110	1665	1815	666	36	91	91	205	1044	509	92	16	0	3978	4626	1876	40	72	72	87	91	104	100	100	0	0.403	0.379	0.389	0.379	1.149	0.384	0.770	80	435	100	5480	6278	-1.311	1574	3906	1724	4554	145185	370115	1.542	49.879	0	0	0
1	23	10	""	"STM4015"	5950	16750	120	275	484	502	103	88	88	96	45	46	97	94	0	10156	15403	13221	85	69	69	77	50	64	100	100	1	0.019	0.026	0.020	0.021	1.572	0.028	0.758	120	418	100	10274	15730	-5.753	187	10087	396	15334	58130	1848337	8.622	306.520	0	0	0
1	24	10	"fdhE"	"STM4034"	6130	16750	150	1270	1376	515	37	86	86	88	21	23	100	99	0	9659	10432	3894	37	69	69	73	37	50	100	100	0	0.123	0.124	0.123	0.124	1.121	0.125	0.979	156	692	100	10774	11653	-3.018	1184	9590	1290	10363	214631	1627430	61.333	279.973	0	0	0
1	1	11	""	"STM2940"	2030	16870	110	359	366	76	20	78	78	82	24	29	100	100	0	11949	12060	2540	21	73	73	82	81	98	100	100	0	0.024	0.024	0.023	0.024	1.218	0.024	0.927	80	534	100	12157	12275	-5.401	281	11876	288	11987	29265	964794	11.833	147.877	0	0	0
1	2	11	"ygcB"	"STM2944"	2200	16870	110	461	460	95	20	82	82	89	36	40	100	98	0	34725	34741	6959	20	78	78	162	807	498	100	100	0	0.011	0.011	0.011	0.011	1.175	0.011	0.940	80	459	100	35026	35041	-6.514	379	34647	378	34663	36770	2779260	10.306	42.849	0	0	0
1	3	11	"relA"	"STM2956"	2390	16870	110	1664	1670	460	27	82	82	90	48	53	100	100	0	8149	8241	1989	24	83	83	164	793	483	100	100	0	0.196	0.195	0.194	0.190	1.164	0.196	0.901	80	471	100	9648	9746	-2.350	1582	8066	1588	8158	133610	659243	32.917	10.185	0	0	0
1	4	11	"yqcD"	"STM2968"	2570	16890	110	432	463	165	35	81	81	86	29	33	100	100	0	3495	4231	2047	48	80	80	101	154	152	100	100	0	0.103	0.092	0.089	0.095	1.397	0.086	0.890	80	454	100	3766	4533	-3.282	351	3415	382	4151	37059	338487	13.000	26.818	0	0	0
1	5	11	"fucP"	"STM2975"	2730	16870	110	285	296	70	23	84	84	85	20	23	100	97	0	15375	15935	3254	20	75	75	125	435	348	100	100	0	0.013	0.013	0.013	0.013	1.332	0.013	0.884	80	436	100	15501	16072	-6.250	201	15300	212	15860	23658	1274812	10.550	36.345	0	0	0
1	6	11	"fucU"	"STM2978"	2920	16890	120	221	228	86	37	85	85	91	40	43	90	80	0	5374	5608	2568	45	76	76	128	402	314	97	95	0	0.026	0.026	0.025	0.026	1.585	0.026	0.861	120	519	100	5434	5675	-5.284	136	5298	143	5532	27315	672910	3.425	13.632	0	0	0
1	7	11	"exbB"	"STM3159"	3100	16890	120	9695	8712	3403	39	83	83	86	25	29	100	100	0	12946	11652	4497	38	71	71	79	58	73	98	97	0	0.747	0.745	0.745	0.764	1.345	0.746	0.987	120	480	100	22487	20210	-0.422	9612	12875	8629	11581	1045462	1398249	345.040	199.534	0	0	0
1	8	11	"ygiR"	"STM3168"	3280	16890	110	218	232	67	28	85	85	90	28	31	100	95	0	11181	11747	5028	42	70	70	81	64	79	100	100	0	0.012	0.013	0.013	0.012	1.377	0.012	0.793	80	407	100	11244	11824	-6.384	133	11111	147	11677	18560	939751	5.071	182.281	0	0	0
1	9	11	"ygiW"	"STM3176"	3450	16900	120	1425	1781	1260	70	90	90	94	28	29	100	100	0	3215	4226	3143	74	71	71	78	39	50	100	100	0	0.425	0.407	0.418	0.417	1.291	0.397	0.955	120	455	100	4479	5846	-1.236	1335	3144	1691	4155	213775	507061	60.250	106.359	0	0	0
1	10	11	"STMF1.41"	"Not LT2a92"	3630	16890	110	196	250	205	82	89	89	97	69	71	62	35	0	520	808	919	113	72	72	81	71	87	97	93	0	0.239	0.219	0.216	0.202	1.765	0.216	0.897	80	447	100	555	897	-2.066	107	448	161	736	19990	64633	2.217	10.239	0	0	0
1	11	11	""	"STM2668"	3800	16890	110	6204	6311	1212	19	88	88	94	34	36	100	100	0	18895	19137	3474	18	74	74	84	73	86	100	100	0	0.325	0.326	0.329	0.325	1.074	0.324	0.987	80	454	100	24937	25286	-1.622	6116	18821	6223	19063	504867	1530964	182.853	261.000	0	0	0
1	12	11	""	"STM2682"	3980	16900	100	371	524	451	86	87	87	91	24	26	98	97	0	1195	1796	1695	94	73	73	82	73	89	100	98	0	0.253	0.254	0.245	0.242	1.395	0.254	0.944	80	430	100	1406	2160	-1.982	284	1122	437	1723	41910	143641	18.042	23.479	0	0	0
1	13	11	""	"STM0497"	4160	16900	110	302	303	62	20	89	89	91	25	27	100	100	0	16038	16848	3728	22	72	72	79	41	51	100	100	0	0.013	0.013	0.013	0.013	1.280	0.012	0.867	80	432	100	16179	16990	-6.228	213	15966	214	16776	24256	1347824	8.480	409.000	0	0	0
1	14	11	"tesA"	"STM0506"	4330	16900	110	1240	1336	500	37	91	91	99	66	66	100	100	0	9640	10448	3737	35	72	72	150	644	429	100	100	0	0.120	0.120	0.118	0.118	1.159	0.119	0.964	80	435	100	10717	11621	-3.058	1149	9568	1245	10376	106852	835879	18.742	15.991	0	0	0
1	15	11	"allR"	"STM0516"	4520	16910	130	6802	7059	1363	19	90	90	98	59	60	100	100	0	13716	14117	2703	19	73	73	138	601	435	100	100	0	0.492	0.496	0.494	0.498	1.096	0.495	0.980	120	500	100	20355	21013	-1.023	6712	13643	6969	14044	847077	1694020	117.983	23.260	0	0	0
1	16	11	"allP"	"STM0522"	4690	16910	120	227	242	93	38	89	89	95	36	37	97	95	0	22344	22510	5701	25	71	71	173	1134	655	99	99	0	0.006	0.007	0.006	0.006	1.465	0.007	0.707	120	405	100	22411	22592	-7.334	138	22273	153	22439	29065	2701245	4.083	19.698	0	0	0
1	17	11	"glxK"	"STM0525"	4870	16900	110	370	407	155	38	88	88	92	33	35	100	100	0	18575	20883	7542	36	70	70	145	641	442	100	100	0	0.015	0.015	0.015	0.015	1.213	0.016	0.918	80	323	100	18787	21132	-6.036	282	18505	319	20813	32543	1670679	9.545	32.353	0	0	0
1	18	11	"ylbF"	"STM0531"	5050	16920	130	164	169	45	26	89	89	93	38	40	85	49	0	12817	12509	3336	26	71	71	126	560	444	100	99	0	0.006	0.006	0.006	0.006	1.774	0.007	0.681	120	417	100	12821	12518	-7.409	75	12746	80	12438	20322	1501088	2.000	22.113	0	0	0
1	19	11	"yhgN"	"STM3540"	5230	16920	120	136	147	61	41	89	89	93	25	26	77	46	0	4388	4732	2885	60	73	73	76	23	30	100	99	0	0.011	0.012	0.011	0.011	2.123	0.013	0.576	120	437	100	4362	4717	-6.521	47	4315	58	4659	17612	567837	2.160	202.435	0	0	0
1	20	11	""	"STM2186"	5410	16920	120	1187	1168	252	21	89	89	118	210	177	98	97	0	24342	24351	4975	20	73	73	86	70	81	100	100	0	0.045	0.044	0.044	0.044	1.196	0.044	0.967	120	492	100	25367	25357	-4.466	1098	24269	1079	24278	140131	2922088	5.000	346.643	0	0	0
1	21	11	"folE"	"STM2193"	5580	16920	110	1470	1516	269	17	89	89	203	1024	504	96	2	0	6168	6418	1183	18	79	79	103	122	118	100	100	0	0.227	0.225	0.223	0.225	1.110	0.222	0.972	80	407	100	7470	7766	-2.140	1381	6089	1427	6339	121265	513419	1.282	51.762	0	0	0
1	22	11	"yeiH"	"STM2202"	5760	16930	120	1425	1433	405	28	90	90	99	59	59	100	100	0	12157	12134	3646	30	81	81	98	92	93	100	100	0	0.111	0.111	0.113	0.111	1.160	0.110	0.969	120	521	100	13411	13396	-3.177	1335	12076	1343	12053	171967	1456088	22.610	130.826	0	0	0
1	23	11	""	"STM2225"	5950	16930	120	1378	1396	642	45	89	89	94	31	32	99	99	0	11258	11261	4728	41	73	73	80	34	42	100	99	0	0.115	0.117	0.116	0.112	1.271	0.119	0.964	120	372	100	12474	12495	-3.117	1289	11185	1307	11188	167557	1351261	42.000	328.853	0	0	0
1	24	11	""	"STM2235"	6120	16930	140	342	355	91	25	87	87	89	22	24	100	100	0	19415	20040	5171	25	70	70	73	18	24	100	100	0	0.013	0.013	0.013	0.013	1.249	0.013	0.919	156	576	100	19600	20238	-6.245	255	19345	268	19970	55424	3126206	12.091	1109.278	0	0	0
1	1	12	"phoP"	"STM1231"	2040	17060	110	5333	5602	1646	29	79	79	86	38	44	100	100	0	3003	3232	946	29	72	72	82	84	102	100	100	0	1.793	1.748	1.755	1.757	1.222	1.751	0.952	80	492	100	8185	8683	0.842	5254	2931	5523	3160	448134	258590	145.158	37.500	0	0	0
1	2	12	"phoP"	"STM1231"	2210	17050	110	17035	16616	3308	19	81	81	94	63	67	100	100	0	9925	9553	1637	17	73	73	139	800	575	100	100	0	1.721	1.744	1.754	1.730	1.093	1.762	0.986	80	442	100	26806	26015	0.783	16954	9852	16535	9480	1329248	764207	262.254	11.768	0	0	0
1	3	12	"phoP"	"STM1231"	2380	17060	110	16917	16524	3608	21	86	86	115	253	220	100	100	0	9504	9407	1869	19	78	78	91	57	62	100	100	0	1.786	1.762	1.748	1.752	1.096	1.798	0.983	80	466	100	26257	25767	0.836	16831	9426	16438	9329	1321911	752599	64.858	163.439	0	0	0
1	4	12	"phoQ"	"STM1230"	2560	17060	110	3449	3511	782	22	87	87	98	105	107	100	100	0	9028	9161	1827	19	77	77	91	59	64	100	100	0	0.376	0.377	0.380	0.375	1.114	0.380	0.978	80	440	100	12313	12508	-1.413	3362	8951	3424	9084	280847	732872	32.505	153.729	0	0	0
1	5	12	"phoQ"	"STM1230"	2730	17060	110	10965	10851	1318	12	87	87	113	183	161	100	100	0	28548	28727	3507	12	74	74	141	525	372	100	100	0	0.382	0.376	0.380	0.375	1.072	0.375	0.987	80	464	100	39352	39417	-1.388	10878	28474	10764	28653	868062	2298120	58.678	54.450	0	0	0
1	6	12	"hupA"	"STM4170"	2910	17060	110	5419	5827	2714	46	90	90	130	210	161	100	100	0	4083	4485	2708	60	78	78	143	423	295	100	100	0	1.331	1.302	1.337	1.345	1.325	1.249	0.818	80	458	100	9334	10144	0.412	5329	4005	5737	4407	466135	358760	27.129	10.265	0	0	0
1	7	12	"sopB"	"STM1091"	3100	17060	110	1470	1452	287	19	87	87	102	109	106	100	100	0	28541	27841	4823	17	74	74	100	145	145	100	100	0	0.049	0.049	0.049	0.049	1.124	0.051	0.910	80	425	100	29850	29132	-4.363	1383	28467	1365	27767	116178	2227275	12.385	191.317	0	0	0
1	8	12	"pipC"	"STM0375"	3270	17070	120	556	530	158	29	87	87	90	25	27	98	97	0	4856	4729	1337	28	74	74	81	39	48	100	99	0	0.098	0.095	0.095	0.090	1.362	0.096	0.960	120	443	100	5251	5098	-3.350	469	4782	443	4655	63547	567442	17.600	119.179	0	0	0
1	9	12	"pipC"	"STM0375"	3450	17070	120	769	740	224	30	87	87	92	30	32	99	98	0	7259	6789	2104	30	77	77	86	43	50	99	99	0	0.095	0.097	0.098	0.100	1.365	0.096	0.959	120	447	100	7864	7365	-3.397	682	7182	653	6712	88773	814722	21.600	155.884	0	0	0
1	10	12	"pipC"	"STM0375"	3620	17070	110	580	713	488	68	88	88	91	23	25	100	100	0	5044	5651	1862	32	76	76	84	46	54	100	100	0	0.099	0.112	0.099	0.102	1.262	0.127	0.799	80	446	100	5460	6200	-3.336	492	4968	625	5575	57018	452099	27.043	121.022	0	0	0
1	11	12	"ssrB"	"STM1391"	3800	17070	110	1756	1773	620	34	92	92	98	39	39	100	100	0	7785	7931	2752	34	79	79	99	133	134	100	100	0	0.216	0.214	0.213	0.212	1.131	0.211	0.971	80	466	100	9370	9533	-2.211	1664	7706	1681	7852	141849	634490	42.949	58.887	0	0	0
1	12	12	"ssrB"	"STM1391"	3970	17070	110	2742	2776	479	17	90	90	105	117	111	100	100	0	12687	12913	2168	16	75	75	131	457	348	100	100	0	0.210	0.209	0.210	0.209	1.084	0.209	0.979	80	465	100	15264	15524	-2.250	2652	12612	2686	12838	222057	1033023	22.829	27.969	0	0	0
1	13	12	"lrp"	"STM0959"	4160	17080	110	3594	3425	620	18	91	91	106	119	112	100	100	0	8880	8637	1362	15	76	76	130	448	344	100	100	0	0.398	0.389	0.392	0.386	1.102	0.393	0.983	80	460	100	12307	11895	-1.330	3503	8804	3334	8561	273992	690992	27.891	18.989	0	0	0
1	14	12	"lrp"	"STM0959"	4340	17090	120	5379	5123	1311	25	91	91	99	60	60	100	100	0	13236	12314	3402	27	75	75	125	532	425	98	98	0	0.402	0.411	0.409	0.424	1.310	0.405	0.982	120	573	100	18449	17271	-1.315	5288	13161	5032	12239	614722	1477645	83.733	22.912	0	0	0
1	15	12	"gyrA"	"STM2272"	4520	17090	110	1822	1818	258	14	88	88	91	21	23	100	100	0	18860	18621	2296	12	72	72	77	28	36	100	100	0	0.092	0.093	0.093	0.093	1.082	0.093	0.985	80	415	100	20522	20279	-3.438	1734	18788	1730	18549	145460	1489694	82.238	662.286	0	0	0
1	16	12	"gyrA"	"STM2272"	4690	17080	100	1137	1127	251	22	88	88	94	49	52	100	98	0	11973	11508	2297	19	72	72	93	247	265	100	100	0	0.088	0.091	0.091	0.089	1.135	0.091	0.973	80	280	100	12950	12475	-3.504	1049	11901	1039	11436	90199	920631	21.082	46.215	0	0	0
1	17	12	"gyrA"	"STM2272"	4870	17090	220	4234	4719	2161	45	88	88	96	72	75	100	100	0	24534	25510	5803	22	70	70	102	366	358	100	100	0	0.169	0.182	0.161	0.168	1.509	0.176	0.716	392	1274	100	28610	30071	-2.561	4146	24464	4631	25440	1849813	10000093	64.208	69.421	0	0	0
1	18	12	"csrA"	"STM2826"	5040	17100	120	2461	2436	994	40	90	90	116	142	122	100	100	0	639	1332	3200	240	72	72	105	280	266	86	50	0	4.182	1.862	4.224	3.549	2.003	0.160	0.324	120	266	100	2938	3606	2.064	2371	567	2346	1260	292278	159793	16.338	4.382	0	0	0
1	19	12	"crp"	"STM3466"	5200	17110	140	7264	6545	2511	38	88	88	106	131	123	95	94	0	8863	7765	3075	39	73	73	99	215	217	95	94	0	0.816	0.839	0.834	0.855	1.242	0.832	0.958	156	501	100	15966	14149	-0.293	7176	8790	6457	7692	1021094	1211354	49.153	35.656	0	0	0
1	20	12	"yhhP"	"STM3578"	5410	17110	110	182	214	139	64	85	85	92	88	95	55	21	0	1748	2138	1800	84	72	72	83	77	92	100	100	0	0.058	0.062	0.057	0.052	2.201	0.065	0.812	80	422	100	1773	2195	-4.111	97	1676	129	2066	17082	171010	1.386	26.688	0	0	0
1	21	12	"yhhP"	"STM3578"	5580	17110	120	288	287	93	32	85	85	89	32	35	94	90	0	4225	3961	1551	39	73	73	85	81	95	97	97	0	0.049	0.052	0.049	0.051	1.559	0.051	0.903	120	500	100	4355	4090	-4.354	203	4152	202	3888	34389	475379	6.188	47.852	0	0	0
1	22	12	"topA"	"STM1714"	5760	17110	110	681	817	422	51	87	87	91	24	26	100	100	0	2136	2539	1382	54	73	73	83	33	39	100	100	0	0.288	0.296	0.289	0.295	1.270	0.293	0.907	80	391	100	2657	3196	-1.796	594	2063	730	2466	65361	203121	30.250	74.424	0	0	0
1	23	12	"topA"	"STM1714"	5940	17110	140	9823	9771	1858	19	89	89	92	24	26	100	100	0	31751	31664	6318	19	70	70	77	29	37	100	100	0	0.307	0.306	0.306	0.310	1.280	0.302	0.978	156	454	100	41415	41276	-1.703	9734	31681	9682	31594	1524276	4939647	403.292	1089.207	0	0	0
1	24	12	"topA"	"STM1714"	6110	17110	120	483	721	770	106	91	91	92	23	25	98	97	0	1322	2016	2289	113	69	69	73	25	34	100	99	0	0.313	0.324	0.327	0.313	1.442	0.302	0.837	120	470	100	1645	2577	-1.676	392	1253	630	1947	86469	241865	27.348	77.720	0	0	0
1	1	13	"ctrl-buffer"	"ctrl-buffer"	2020	17220	100	79	88	51	57	78	78	82	31	37	11	3	0	86	97	34	35	72	72	74	19	25	43	22	0	0.071	0.400	0.583	0.654	4.547	1.171	0.083	80	424	100	15	35	-3.807	1	14	10	25	7009	7772	0.194	1.211	-50	0	0
1	2	13	"ctrl-buffer"	"ctrl-buffer"	2190	17220	100	91	98	34	34	79	79	83	41	49	12	6	0	109	121	54	44	73	73	77	27	35	53	35	0	0.333	0.396	0.527	0.542	3.822	0.289	0.133	80	419	100	48	67	-1.585	12	36	19	48	7859	9700	0.366	1.630	-50	0	0
1	3	13	"ctrl-buffer"	"ctrl-buffer"	2370	17230	100	83	93	52	55	78	78	100	262	262	1	0	0	90	103	40	38	74	74	79	26	32	36	25	0	0.313	0.517	0.597	0.653	3.009	65.262	0.020	80	403	100	21	44	-1.678	5	16	15	29	7468	8227	-0.027	0.923	-50	0	0
1	4	13	"ctrl-buffer"	"ctrl-buffer"	2550	17230	100	88	88	21	23	81	81	98	240	244	0	0	0	91	107	51	47	73	73	83	53	63	20	10	0	0.389	0.206	0.647	0.675	3.915	0.406	0.708	80	420	100	25	41	-1.363	7	18	7	34	7038	8574	-0.042	0.453	-50	0	0
1	5	13	"ctrl-buffer"	"ctrl-buffer"	2730	17230	100	84	97	46	47	82	82	97	169	174	1	0	0	82	90	31	34	71	71	85	132	155	2	0	0	0.182	0.789	1.063	0.885	4.709	2.113	0.083	80	418	100	13	34	-2.459	2	11	15	19	7743	7178	0.000	0.038	-50	0	0
1	6	13	"ctrl-buffer"	"ctrl-buffer"	2900	17240	100	73	91	47	51	86	86	98	95	96	2	1	0	88	102	45	44	74	74	82	37	45	22	11	0	-0.929	0.179	1.436	1.498	3.750	0.782	0.125	80	408	100	1	33	Error	-13	14	5	28	7245	8142	-0.074	0.541	-50	0	0
1	7	13	"ctrl-buffer"	"ctrl-buffer"	3080	17240	100	86	89	28	31	86	86	93	58	62	5	1	0	89	100	40	40	77	77	92	109	118	6	0	0	0.000	0.130	0.907	0.750	3.345	0.883	0.122	80	415	100	12	26	Error	0	12	3	23	7127	7975	-0.069	0.073	-50	0	0
1	8	13	"ctrl-buffer"	"ctrl-buffer"	3260	17240	100	80	85	48	56	85	85	88	22	25	13	5	0	86	95	34	35	71	71	76	22	28	36	22	0	-0.333	0.000	0.837	0.767	5.555	1.210	0.053	80	402	100	10	24	Error	-5	15	0	24	6828	7569	-0.136	0.864	-50	0	0
1	9	13	"ctrl-buffer"	"ctrl-buffer"	3430	17190	70	127	219	184	84	86	86	91	32	35	62	40	0	235	642	834	129	84	84	93	38	40	81	65	0	0.272	0.238	0.290	0.325	2.473	0.209	0.774	32	183	100	192	691	-1.881	41	151	133	558	6992	20529	4.000	14.447	0	0	0
1	10	13	"ctrl-buffer"	"ctrl-buffer"	3620	17250	100	100	111	60	54	89	89	92	27	29	30	11	0	86	97	38	39	75	75	87	55	63	13	3	0	1.000	1.000	1.374	1.273	3.342	0.461	0.103	80	440	100	22	44	0.000	11	11	22	22	8870	7777	0.704	0.182	-50	0	0
1	11	13	"ctrl-buffer"	"ctrl-buffer"	3790	17250	100	80	93	75	80	90	90	94	33	35	7	3	0	83	100	46	46	74	74	84	103	122	10	1	0	-1.111	0.115	1.375	1.358	4.761	2.866	0.015	80	420	100	-1	29	Error	-10	9	3	26	7443	8019	-0.030	0.155	-50	0	0
1	12	13	"ctrl-buffer"	"ctrl-buffer"	3970	17250	100	88	99	54	54	91	91	99	94	94	2	2	0	79	113	113	100	73	73	103	376	365	1	1	0	-0.500	0.200	0.815	0.924	3.930	0.435	0.424	80	443	100	3	48	Error	-3	6	8	40	7898	9053	0.000	0.027	-50	0	0
1	13	13	"ctrl-buffer"	"ctrl-buffer"	4150	17250	100	88	93	29	31	88	88	92	32	34	15	5	0	80	88	33	37	69	69	74	26	35	26	7	0	0.000	0.263	1.436	1.355	3.266	0.849	0.213	80	419	100	11	24	Error	0	11	5	19	7462	7019	0.031	0.538	-50	0	0
1	14	13	"ctrl-buffer"	"ctrl-buffer"	4290	17260	40	175	200	88	44	86	86	92	30	32	83	75	0	129	124	35	28	79	79	96	55	57	41	0	0	1.780	2.533	2.517	2.189	2.696	1.008	0.040	12	68	100	139	159	0.832	89	50	114	45	2401	1482	3.600	0.509	0	0	0
1	15	13	"ctrl-buffer"	"ctrl-buffer"	4500	17260	100	83	89	30	33	87	87	89	22	24	21	7	0	85	100	49	49	72	72	80	33	41	30	12	0	-0.308	0.071	0.727	0.834	3.815	0.455	0.265	80	453	100	9	30	Error	-4	13	2	28	7130	8002	0.000	0.606	-50	0	0
1	16	13	"ctrl-buffer"	"ctrl-buffer"	4680	17260	100	78	84	32	38	86	86	91	43	47	7	3	0	83	99	50	50	73	73	92	205	222	2	0	0	-0.800	-0.077	1.556	1.130	3.495	0.380	0.132	80	410	100	2	24	Error	-8	10	-2	26	6695	7918	-0.163	0.034	-50	0	0
1	17	13	"ctrl-buffer"	"ctrl-buffer"	4860	17270	100	94	95	22	23	87	87	90	22	24	22	7	0	86	105	54	51	68	68	72	23	31	46	28	0	0.389	0.216	0.552	0.532	5.082	0.180	0.958	80	306	100	25	45	-1.363	7	18	8	37	7629	8417	0.227	1.435	-50	0	0
1	18	13	"ctrl-buffer"	"ctrl-buffer"	5040	17270	100	88	94	34	36	87	87	103	121	117	1	0	0	91	114	78	68	67	67	91	242	265	2	0	0	0.042	0.149	0.635	0.790	5.032	0.206	0.091	80	354	100	25	54	-4.585	1	24	7	47	7558	9122	-0.074	0.095	-50	0	0
1	19	13	"ctrl-buffer"	"ctrl-buffer"	5210	17270	100	78	82	21	25	85	85	102	112	109	0	0	0	75	85	30	35	65	65	90	236	262	0	0	0	-0.700	-0.150	1.207	1.122	3.975	0.888	0.161	80	376	100	3	17	Error	-7	10	-3	20	6570	6764	-0.179	-0.021	-50	0	0
1	20	13	"ctrl-buffer"	"ctrl-buffer"	5390	17270	100	82	89	27	30	81	81	88	89	101	1	0	0	77	88	37	42	65	65	69	22	31	33	16	0	0.083	0.348	0.880	0.978	3.219	0.376	0.131	80	408	100	13	31	-3.585	1	12	8	23	7118	7024	0.011	0.864	-50	0	0
1	21	13	"ctrl-buffer"	"ctrl-buffer"	5570	17280	100	83	90	37	41	81	81	86	33	38	11	3	0	71	89	88	98	63	63	66	18	27	27	12	0	0.250	0.346	1.063	1.198	3.041	0.397	0.428	80	401	100	10	35	-2.000	2	8	9	26	7238	7155	0.121	1.278	-50	0	0
1	22	13	"ctrl-buffer"	"ctrl-buffer"	5750	17280	100	79	83	28	33	84	84	88	32	36	8	5	0	70	75	21	28	63	63	66	19	28	21	10	0	-0.714	-0.083	1.401	1.210	3.935	4.957	0.087	80	408	100	2	11	Error	-5	7	-1	12	6665	6021	-0.156	0.474	-50	0	0
1	23	13	"ctrl-buffer"	"ctrl-buffer"	5920	17280	100	87	88	29	32	87	87	93	66	70	5	0	0	72	87	51	58	63	63	67	20	29	27	11	0	0.000	0.042	0.444	0.750	5.465	0.646	0.150	80	375	100	9	25	Error	0	9	1	24	7019	6949	-0.076	1.000	-50	0	0
1	24	13	"ctrl-buffer"	"ctrl-buffer"	6100	17280	100	74	78	21	26	87	87	93	62	66	1	0	0	73	74	14	18	64	64	69	25	36	13	1	0	-1.444	-0.900	2.869	2.589	4.214	4.148	0.487	80	430	100	-4	1	Error	-13	9	-9	10	6235	5899	-0.242	0.200	-50	0	0
1	1	14	"ydhI"	"STM1443"	2020	17410	120	208	236	136	57	76	76	79	20	25	96	91	0	2802	3444	2991	86	71	71	77	32	41	98	98	0	0.048	0.047	0.048	0.053	2.022	0.043	0.852	120	672	100	2863	3533	-4.371	132	2731	160	3373	28329	413337	7.850	105.219	0	0	0
1	2	14	"STMB2B.139A"	"Not LT2a93"	2190	17410	110	380	599	628	104	78	78	81	23	28	100	97	0	504	831	950	114	71	71	75	23	30	100	100	0	0.697	0.686	0.691	0.685	1.531	0.655	0.904	80	496	100	735	1281	-0.520	302	433	521	760	47945	66501	22.522	32.870	0	0	0
1	3	14	""	"STM3806"	2380	17410	120	199	223	140	62	79	79	83	26	31	93	84	0	2499	3388	3319	97	70	70	75	22	29	100	100	0	0.049	0.043	0.045	0.045	1.696	0.040	0.834	120	599	100	2549	3462	-4.339	120	2429	144	3318	26767	406533	5.385	150.591	0	0	0
1	4	14	"pgtE"	"STM2395"	2550	17410	110	4720	5348	2584	48	81	81	86	30	34	100	100	0	8969	10773	5235	48	77	77	90	64	71	100	100	0	0.522	0.492	0.485	0.486	1.258	0.481	0.929	80	502	100	13531	15963	-0.939	4639	8892	5267	10696	427803	861871	175.400	166.922	0	0	0
1	5	14	""	"STM3911"	2740	17420	110	184	197	80	40	80	80	85	25	29	98	77	0	1503	1914	1703	88	73	73	84	48	57	100	100	0	0.073	0.064	0.069	0.066	1.535	0.050	0.741	80	535	100	1534	1958	-3.781	104	1430	117	1841	15798	153123	4.480	38.125	0	0	0
1	6	14	"ygiY"	"STM3178"	2910	17410	110	242	266	99	37	83	83	86	24	27	100	98	0	9873	11354	5282	46	75	75	81	30	37	100	100	0	0.016	0.016	0.016	0.015	1.348	0.016	0.891	80	479	100	9957	11462	-5.945	159	9798	183	11279	21291	908295	7.500	375.767	0	0	0
1	7	14	""	"STM2880"	3090	17420	120	470	489	320	65	85	85	89	27	30	98	92	0	3967	4075	2615	64	73	73	82	35	42	100	100	0	0.099	0.101	0.091	0.097	1.648	0.095	0.751	120	562	100	4279	4406	-3.338	385	3894	404	4002	58657	488990	14.815	114.086	0	0	0
1	8	14	"ssaU"	"STM1422"	3260	17420	120	183	337	375	111	88	88	91	25	27	75	64	0	1888	5053	7224	142	77	77	93	45	48	93	87	0	0.052	0.050	0.049	0.056	2.458	0.049	0.683	120	546	100	1906	5225	-4.253	95	1811	249	4976	40412	606386	9.840	110.222	0	0	0
1	9	14	"nrdE"	"STM2807"	3430	17420	110	1176	1601	1350	84	88	88	97	50	51	100	98	0	8193	11483	9954	86	80	80	123	286	232	100	100	0	0.134	0.133	0.134	0.130	1.451	0.130	0.927	80	546	100	9201	12916	-2.899	1088	8113	1513	11403	128084	918629	30.080	39.720	0	0	0
1	10	14	"cadA"	"STM2559"	3620	17420	110	227	328	281	85	89	89	97	50	51	80	61	0	5626	8871	9491	106	78	78	124	295	237	96	92	0	0.025	0.027	0.026	0.027	1.607	0.028	0.925	80	522	100	5686	9032	-5.329	138	5548	239	8793	26279	709686	4.620	29.651	0	0	0
1	11	14	"thiL"	"STM0419"	3800	17430	110	229	380	336	88	91	91	97	37	38	85	63	0	3761	7708	8650	112	78	78	110	195	177	100	97	0	0.037	0.038	0.039	0.036	1.869	0.037	0.938	80	536	100	3821	7919	-4.738	138	3683	289	7630	30378	616657	7.649	38.964	0	0	0
1	12	14	"hin"	"STM2772"	3990	17440	110	457	817	895	109	91	91	96	37	38	87	80	0	2365	4541	5680	125	76	76	104	195	187	90	85	0	0.160	0.163	0.162	0.157	1.782	0.155	0.937	80	521	100	2655	5191	-2.645	366	2289	726	4465	65348	363277	19.486	22.754	0	0	0
1	13	14	""	"STM3166"	4150	17430	110	356	370	105	28	94	94	99	31	31	100	98	0	9372	9967	2649	26	71	71	74	20	27	100	100	0	0.028	0.028	0.026	0.027	1.358	0.027	0.878	80	463	100	9563	10172	-5.150	262	9301	276	9896	29564	797347	8.742	494.650	0	0	0
1	14	14	"yjjY"	"STM4599"	4320	17440	120	2465	3538	3271	92	89	89	96	33	34	99	98	0	475	659	566	85	72	72	83	41	49	95	92	0	5.896	5.876	5.727	6.087	1.520	6.151	0.893	120	621	100	2779	4036	2.560	2376	403	3449	587	424563	79125	104.303	14.049	0	0	0
1	15	14	"ybaN"	"STM0482"	4490	17440	110	361	459	281	61	88	88	97	55	56	100	95	0	5538	5898	3364	57	74	74	152	536	352	100	100	0	0.050	0.064	0.061	0.060	1.368	0.067	0.906	80	502	100	5737	6195	-4.323	273	5464	371	5824	36755	471839	6.582	10.720	0	0	0
1	16	14	""	"STM0571"	4680	17440	110	1695	1695	205	12	88	88	95	53	55	100	100	0	26823	27327	2978	10	76	76	158	531	336	100	100	0	0.060	0.059	0.059	0.059	1.102	0.058	0.979	80	517	100	28354	28858	-4.057	1607	26747	1607	27251	135627	2186175	30.189	51.166	0	0	0
1	17	14	"yaiU"	"STM0373"	4860	17450	120	1681	1667	488	29	88	88	90	23	25	100	100	0	33847	32720	9468	28	67	67	80	66	82	100	100	0	0.047	0.048	0.048	0.049	1.226	0.048	0.977	120	585	100	35373	34232	-4.406	1593	33780	1579	32653	200078	3926416	68.565	494.545	0	0	0
1	18	14	""	"STM3653"	5030	17450	110	454	498	185	37	84	84	86	21	24	100	100	0	10576	11309	4065	35	65	65	70	30	42	100	100	0	0.035	0.037	0.036	0.036	1.261	0.036	0.888	80	512	100	10881	11658	-4.828	370	10511	414	11244	39863	904750	19.619	374.633	0	0	0
1	19	14	""	"STM2195"	5220	17460	90	176	311	287	92	84	84	88	33	37	53	51	0	1006	3351	4080	121	65	65	70	27	38	100	96	0	0.098	0.069	0.067	0.073	2.323	0.068	0.923	52	386	100	1033	3513	-3.354	92	941	227	3286	16160	174233	6.758	121.519	0	0	0
1	20	14	"EMPTY"	"EMPTY"	5390	17450	100	83	84	18	21	82	82	84	21	25	16	0	0	66	69	11	15	63	63	66	15	22	16	3	0	0.333	0.333	2.000	2.132	3.543	3.949	0.051	80	452	100	4	8	-1.585	1	3	2	6	6684	5493	0.000	0.200	-75	0	0
1	21	14	"EMPTY"	"EMPTY"	5560	17460	100	82	85	19	22	82	82	85	21	24	12	5	0	67	67	11	16	63	63	66	16	24	13	1	0	0.000	0.750	1.338	1.426	3.750	5.244	0.051	80	452	100	4	7	Error	0	4	3	4	6793	5379	0.000	0.063	-75	0	0
1	22	14	"EMPTY"	"EMPTY"	5740	17460	100	83	87	21	24	84	84	87	32	36	12	1	0	66	68	15	22	63	63	66	16	24	15	5	0	-0.333	0.600	2.000	1.712	2.811	1.542	0.055	80	464	100	2	8	Error	-1	3	3	5	6963	5453	0.000	0.125	-75	0	0
1	23	14	"EMPTY"	"EMPTY"	5920	17460	100	81	84	23	27	85	85	87	21	24	15	6	0	63	65	12	18	63	63	64	12	18	13	6	0	100000.000	-0.500	2.429	2.400	3.945	19.025	0.007	80	464	100	-4	1	16.610	-4	0	-1	2	6742	5221	-0.143	0.083	-75	0	0
1	24	14	"EMPTY"	"EMPTY"	6100	17460	100	82	84	23	27	81	81	87	58	66	3	0	0	67	69	13	18	62	62	65	18	27	16	3	0	0.200	0.429	2.000	1.814	3.615	4.898	0.069	80	496	100	6	10	-2.322	1	5	3	7	6734	5559	-0.052	0.222	-75	0	0
2	1	1	""	"STM0721"	6510	15100	110	184	180	43	23	72	72	74	17	22	96	95	0	17878	16457	4513	27	64	64	67	17	25	100	100	0	0.006	0.007	0.007	0.006	1.572	0.006	0.685	80	479	100	17926	16501	-7.313	112	17814	108	16393	14427	1316546	6.235	964.118	0	0	0
2	2	1	"dnaC"	"STM4543"	6700	15110	120	932	866	297	34	74	74	76	20	26	99	99	0	11915	11302	4126	36	63	63	65	17	26	100	100	0	0.072	0.070	0.071	0.073	1.441	0.069	0.950	120	514	100	12710	12031	-3.788	858	11852	792	11239	103964	1356293	39.500	661.000	0	0	0
2	3	1	"gph"	"STM3482"	6880	15100	110	1644	1784	558	31	76	76	80	31	38	100	100	0	7306	7963	2505	31	63	63	70	71	101	100	100	0	0.216	0.216	0.212	0.215	1.177	0.213	0.943	80	487	100	8811	9608	-2.208	1568	7243	1708	7900	142709	637010	54.968	111.169	0	0	0
2	4	1	""	"STM3547"	7060	15110	120	466	447	116	25	73	73	77	29	37	98	96	0	20922	19186	6279	32	63	63	70	67	95	100	100	0	0.019	0.020	0.020	0.020	1.415	0.019	0.942	120	560	100	21252	19497	-5.730	393	20859	374	19123	53644	2302289	12.759	285.313	0	0	0
2	5	1	""	"STM3259"	7240	15110	120	130	154	80	51	73	73	75	18	24	80	65	0	1962	2988	2854	95	62	62	63	12	19	100	100	0	0.030	0.028	0.028	0.028	2.219	0.024	0.647	120	527	100	1957	3007	-5.059	57	1900	81	2926	18476	358510	4.389	243.750	0	0	0
2	6	1	"yqjC"	"STM3228"	7420	15110	120	6577	10250	10124	98	76	76	79	25	31	100	99	0	1543	1927	1756	91	63	63	65	18	27	97	97	0	4.393	5.458	5.495	5.418	1.589	5.879	0.915	120	519	100	7981	12038	2.135	6501	1480	10174	1864	1229947	231186	406.840	103.444	0	0	0
2	7	1	""	"STM2545"	7580	15110	110	1544	1580	348	22	78	78	87	62	71	100	98	0	11387	11769	2314	19	64	64	109	547	501	100	100	0	0.129	0.128	0.130	0.125	1.321	0.131	0.954	80	455	100	12789	13207	-2.949	1466	11323	1502	11705	126435	941549	24.081	21.316	0	0	0
2	8	1	"gltL"	"STM0662"	7760	15120	120	1363	1369	538	39	78	78	84	54	64	98	98	0	10495	10616	4033	37	63	63	109	517	474	99	98	0	0.123	0.122	0.121	0.118	1.444	0.121	0.938	120	576	100	11717	11844	-3.021	1285	10432	1291	10553	164302	1273968	23.796	20.323	0	0	0
2	9	1	"asnB"	"STM0680"	7940	15120	110	4539	4598	309	6	80	80	82	27	32	100	100	0	28852	29028	1637	5	65	65	71	50	70	100	100	0	0.155	0.156	0.155	0.156	1.042	0.159	0.913	80	492	100	33246	33481	-2.691	4459	28787	4518	28963	367851	2322213	167.259	579.140	0	0	0
2	10	1	"nagE"	"STM0685"	8120	15120	110	3987	4100	1526	37	81	81	90	61	67	100	100	0	4348	4490	1574	35	65	65	78	76	97	100	100	0	0.912	0.908	0.890	0.899	1.232	0.906	0.925	80	511	100	8189	8444	-0.133	3906	4283	4019	4425	327976	359223	65.738	58.053	0	0	0
2	11	1	"barA"	"STM2958"	8290	15120	110	706	684	130	19	81	81	89	62	69	100	100	0	20286	20438	3982	19	64	64	106	446	420	100	100	0	0.031	0.030	0.030	0.029	1.156	0.029	0.921	80	503	100	20847	20977	-5.016	625	20222	603	20374	54751	1635048	9.597	45.587	0	0	0
2	12	1	"eutA"	"STM2459"	8480	15130	110	250	311	204	65	79	79	83	40	48	87	76	0	2407	3761	3103	82	62	62	104	461	443	98	90	0	0.073	0.063	0.058	0.056	1.744	0.059	0.815	80	469	100	2516	3931	-3.778	171	2345	232	3699	24919	300858	5.700	7.933	0	0	0
2	13	1	"yigN"	"STM3969"	8650	15130	120	5364	5425	1797	33	76	76	79	33	41	100	99	0	23870	22819	5752	25	61	61	63	21	33	100	100	0	0.222	0.235	0.228	0.228	1.386	0.234	0.933	120	538	100	29097	28107	-2.171	5288	23809	5349	22758	650987	2738301	162.000	1083.619	0	0	0
2	14	1	"metE"	"STM3965"	8830	15130	120	7338	7171	1782	24	78	78	81	21	25	100	100	0	34498	33251	6488	19	61	61	64	21	32	100	100	0	0.211	0.214	0.214	0.209	1.301	0.213	0.956	120	529	100	41697	40283	-2.246	7260	34437	7093	33190	860568	3990129	337.619	1580.333	0	0	0
2	15	1	"pldB"	"STM3961"	9010	15140	120	4600	4518	1338	29	80	80	83	29	34	100	100	0	18222	17737	4289	24	61	61	71	106	149	100	100	0	0.249	0.251	0.248	0.246	1.303	0.251	0.957	120	521	100	22681	22114	-2.006	4520	18161	4438	17676	542168	2128482	152.931	166.660	0	0	0
2	16	1	"pldA"	"STM3957"	9190	15140	120	4053	4455	1504	33	77	77	79	21	26	100	100	0	15896	15574	4343	27	61	61	68	49	72	100	100	0	0.251	0.282	0.275	0.278	1.295	0.277	0.912	120	508	100	19811	19891	-1.994	3976	15835	4378	15513	534650	1868822	208.381	316.449	0	0	0
2	17	1	"yigF"	"STM3953"	9360	15140	120	892	1004	715	71	75	75	78	19	24	97	96	0	2407	3637	3742	102	61	61	66	23	34	100	100	0	0.348	0.260	0.264	0.271	2.123	0.188	0.695	120	510	100	3163	4505	-1.522	817	2346	929	3576	120430	436477	48.737	155.261	0	0	0
2	18	1	"xerC"	"STM3949"	9540	15150	130	3861	3993	1279	32	77	77	79	20	25	100	100	0	14804	14483	3999	27	60	60	62	16	25	100	100	0	0.257	0.272	0.262	0.268	1.291	0.269	0.928	120	558	100	18528	18339	-1.962	3784	14744	3916	14423	479157	1737908	195.700	901.313	0	0	0
2	19	1	"sgaH"	"STM4386"	9720	15150	130	1050	1125	386	34	78	78	81	20	24	100	100	0	9640	10595	3708	34	61	61	74	62	83	100	100	0	0.101	0.099	0.099	0.098	1.360	0.096	0.935	120	604	100	10551	11581	-3.301	972	9579	1047	10534	134978	1271381	52.200	169.694	0	0	0
2	20	1	"ytfG"	"STM4401"	9900	15150	130	235	228	62	27	78	78	79	20	25	97	95	0	11042	11366	4814	42	61	61	69	51	73	100	100	0	0.014	0.013	0.013	0.013	1.388	0.012	0.852	120	577	100	11138	11455	-6.128	157	10981	150	11305	27394	1363917	7.450	221.510	0	0	0
2	21	1	"ytfP"	"STM4411"	10070	15150	120	517	730	594	81	78	78	83	58	69	95	89	0	1696	2242	1942	86	61	61	67	48	71	100	98	0	0.269	0.299	0.287	0.291	1.639	0.287	0.877	120	577	100	2074	2833	-1.897	439	1635	652	2181	87548	269095	11.155	45.313	0	0	0
2	22	1	""	"STM4419"	10260	15150	130	644	654	241	36	77	77	83	35	42	100	100	0	27513	26919	7293	27	62	62	110	515	468	100	100	0	0.021	0.021	0.021	0.021	1.302	0.021	0.892	120	676	100	28018	27434	-5.597	567	27451	577	26857	78467	3230236	16.314	52.056	0	0	0
2	23	1	""	"STM4423"	10440	15160	130	215	249	142	57	77	77	82	30	36	85	77	0	2496	2922	2356	80	63	63	88	169	192	98	90	0	0.057	0.060	0.057	0.060	1.894	0.055	0.789	120	622	100	2571	3031	-4.140	138	2433	172	2859	29886	350615	5.567	16.769	0	0	0
2	24	1	""	"STM4427"	10620	15160	120	472	470	134	28	75	75	79	30	37	99	99	0	10334	11020	3596	32	63	63	101	245	242	100	100	0	0.039	0.036	0.036	0.036	1.276	0.035	0.929	120	705	100	10668	11352	-4.693	397	10271	395	10957	56447	1322351	13.033	44.567	0	0	0
2	1	2	"clpP"	"STM0448"	6510	15280	190	1496	4041	5526	136	77	77	82	38	46	100	100	0	1169	3619	4972	137	66	66	71	28	39	100	100	0	1.286	1.116	1.085	1.112	1.366	1.123	0.929	256	1267	100	2522	7517	0.363	1419	1103	3964	3553	1034496	926454	104.184	126.714	0	0	0
2	2	2	"nrdG"	"STM4451"	6690	15280	150	126	179	153	85	77	77	88	94	106	29	14	0	1208	2768	4013	144	65	65	114	541	474	66	51	0	0.043	0.038	0.038	0.040	1.933	0.036	0.713	156	439	100	1192	2805	-4.544	49	1143	102	2703	27939	431769	0.968	4.906	0	0	0
2	3	2	"phoQ"	"STM1230"	6860	15280	110	739	1347	1573	116	78	78	87	90	103	87	80	0	1474	3096	3739	120	64	64	87	183	210	90	81	0	0.469	0.419	0.424	0.429	1.625	0.397	0.933	80	426	100	2071	4301	-1.093	661	1410	1269	3032	107728	247708	14.000	16.443	0	0	0
2	4	2	"coaA"	"STM4139"	7040	15280	110	130	189	156	82	77	77	85	87	102	37	18	0	2515	5009	7119	142	65	65	87	179	205	100	92	0	0.022	0.023	0.024	0.024	1.714	0.022	0.824	80	447	100	2503	5056	-5.531	53	2450	112	4944	15141	400688	1.195	27.497	0	0	0
2	5	2	"thiE"	"STM4163"	7230	15280	110	115	148	88	59	76	76	78	19	24	76	51	0	2038	4906	6150	125	63	63	66	22	33	100	100	0	0.020	0.015	0.016	0.015	2.508	0.014	0.795	80	418	100	2014	4915	-5.662	39	1975	72	4843	11824	392482	3.684	220.000	0	0	0
2	6	2	"nfi"	"STM4168"	7400	15290	120	369	551	578	104	80	80	81	26	32	93	92	0	1864	3095	3556	114	63	63	66	20	30	99	99	0	0.160	0.155	0.157	0.145	1.706	0.156	0.938	120	430	100	2090	3503	-2.640	289	1801	471	3032	66167	371370	18.077	151.450	0	0	0
2	7	2	"hopD"	"STM3442"	7570	15290	110	327	558	534	95	80	80	88	56	63	73	63	0	2496	5253	5748	109	64	64	165	735	445	71	65	0	0.102	0.092	0.099	0.106	2.096	0.091	0.930	80	446	100	2679	5667	-3.300	247	2432	478	5189	44623	420218	8.393	6.922	0	0	0
2	8	2	"stfD"	"STM0197"	7770	15290	110	98	140	119	85	80	80	83	22	26	47	38	0	716	3381	4403	130	63	63	137	559	408	52	45	0	0.028	0.018	0.026	0.038	5.900	0.014	0.486	80	421	100	671	3378	-5.181	18	653	60	3318	11219	270447	2.591	5.803	0	0	0
2	9	2	"eutP"	"STM2469"	7920	15290	110	125	175	113	64	81	81	85	31	36	56	42	0	2002	3705	4136	111	63	63	129	612	474	65	56	0	0.023	0.026	0.028	0.033	2.794	0.026	0.882	80	409	100	1983	3736	-5.462	44	1939	94	3642	13980	296432	2.903	5.843	0	0	0
2	10	2	"eutM"	"STM2465"	8100	15300	110	104	145	108	74	80	80	84	37	44	41	32	0	391	769	893	116	63	63	133	585	439	38	26	0	0.073	0.092	0.097	0.115	3.414	0.082	0.677	80	470	100	352	771	-3.773	24	328	65	706	11564	61553	1.649	1.087	0	0	0
2	11	2	"prpR"	"STM0367"	8300	15300	120	210	331	267	80	84	84	90	50	55	65	54	0	3220	5182	5438	104	64	64	147	551	374	65	57	0	0.040	0.048	0.056	0.082	3.789	0.047	0.934	120	463	100	3282	5365	-4.647	126	3156	247	5118	39758	621866	4.820	9.138	0	0	0
2	12	2	"prpE"	"STM0371"	8460	15300	120	339	537	457	85	83	83	88	33	37	91	83	0	2499	4285	4299	100	64	64	131	557	425	81	70	0	0.105	0.108	0.112	0.113	1.916	0.102	0.897	120	425	100	2691	4675	-3.250	256	2435	454	4221	64394	514245	13.606	7.458	0	0	0
2	13	2	"sodA"	"STM4055"	8640	15300	110	4478	7796	7772	99	85	85	105	246	234	100	100	0	879	1408	1341	95	61	61	66	33	50	100	100	0	5.370	5.725	5.693	5.734	1.284	5.941	0.934	80	401	100	5211	9058	2.425	4393	818	7711	1347	623641	112640	31.264	40.667	0	0	0
2	14	2	"sicP"	"STM2879"	8820	15310	120	185	225	134	59	82	82	99	235	237	24	3	0	1920	2714	2343	86	61	61	66	34	51	100	99	0	0.055	0.054	0.053	0.051	2.073	0.051	0.594	120	442	100	1962	2796	-4.174	103	1859	143	2653	26997	325730	0.536	77.882	0	0	0
2	15	2	"fabD"	"STM1194"	9000	15320	120	843	1347	1354	100	83	83	86	23	26	99	99	0	3066	5265	5628	106	63	63	68	41	60	99	99	0	0.253	0.243	0.245	0.261	1.570	0.232	0.923	120	406	100	3763	6466	-1.982	760	3003	1264	5202	161639	631765	54.826	126.756	0	0	0
2	16	2	"nuoH"	"STM2322"	9180	15320	120	1725	2583	2313	89	81	81	83	21	25	100	100	0	4329	6351	6186	97	63	63	69	39	56	99	99	0	0.385	0.398	0.417	0.416	1.390	0.378	0.915	120	417	100	5910	8790	-1.376	1644	4266	2502	6288	309949	762064	119.048	161.077	0	0	0
2	17	2	"dacD"	"STM2062"	9360	15320	120	212	216	60	27	83	83	85	30	35	96	90	0	2932	3090	1321	42	62	62	87	243	279	100	100	0	0.045	0.044	0.044	0.044	1.437	0.042	0.829	120	423	100	2999	3161	-4.476	129	2870	133	3028	25959	370769	4.367	12.358	0	0	0
2	18	2	"pefC"	"PSLT017"	9540	15320	120	125	149	79	53	84	84	85	20	23	65	50	0	4947	7328	7611	103	62	62	67	45	67	100	100	0	0.008	0.009	0.010	0.010	2.457	0.009	0.726	120	398	100	4926	7331	-6.897	41	4885	65	7266	17939	879303	3.200	161.356	0	0	0
2	19	2	"yjbA"	"STM4226"	9690	15330	80	429	550	481	87	84	84	86	22	25	90	84	0	3632	5269	5580	105	61	61	87	72	82	98	98	0	0.097	0.089	0.091	0.095	1.918	0.086	0.921	52	251	100	3916	5674	-3.372	345	3571	466	5208	28613	273978	21.091	71.972	0	0	0
2	20	2	"asd"	"STM3539"	9870	15320	110	202	490	566	115	82	82	84	23	27	62	58	0	628	2996	4309	143	63	63	90	107	118	66	58	0	0.212	0.139	0.158	0.213	2.810	0.131	0.960	80	423	100	685	3341	-2.235	120	565	408	2933	39208	239694	17.652	27.159	0	0	0
2	21	2	"stpA"	"STM2799"	10030	15330	80	3152	3599	2497	69	83	83	98	104	106	94	90	0	2568	2701	1914	70	62	62	87	148	170	90	84	0	1.225	1.332	1.358	1.517	2.044	1.345	0.959	52	296	100	5575	6155	0.292	3069	2506	3516	2639	187145	140452	33.663	17.662	0	0	0
2	22	2	"leuB"	"STM0112"	10280	15340	70	195	203	75	36	83	83	91	43	47	87	62	0	1435	2399	2530	105	69	69	297	1071	360	71	31	0	0.082	0.052	0.062	0.070	2.083	0.033	0.708	32	209	100	1478	2450	-3.608	112	1366	120	2330	6500	76754	2.605	1.963	0	0	0
2	23	2	"prgJ"	"STM2872"	10410	15320	90	325	300	152	50	82	82	86	33	38	88	78	0	5139	4994	3489	69	68	68	173	615	355	86	78	0	0.048	0.044	0.047	0.052	2.131	0.042	0.903	52	309	100	5314	5144	-4.383	243	5071	218	4926	15611	259670	6.485	7.839	0	0	0
2	24	2	"smvA"	"STM1574"	10580	15370	90	366	474	430	90	80	80	87	40	45	75	67	0	2780	4483	5227	116	67	67	192	464	241	69	65	0	0.105	0.089	0.101	0.179	3.538	0.081	0.928	52	332	100	2999	4810	-3.246	286	2713	394	4416	24668	233123	9.675	9.248	0	0	0
2	1	3	"hupB"	"STM0451"	6520	15460	110	372	1101	1468	133	78	78	81	28	34	91	83	0	709	2198	3086	140	64	64	69	24	34	98	93	0	0.456	0.479	0.476	0.498	1.866	0.453	0.968	80	396	100	939	3157	-1.133	294	645	1023	2134	88103	175823	36.429	88.708	0	0	0
2	2	3	"hisM"	"STM2352"	6680	15450	110	123	903	1240	137	79	79	91	103	113	43	41	0	202	4408	6638	150	64	64	128	600	468	42	38	0	0.319	0.190	0.206	0.306	3.410	0.184	0.976	80	370	100	182	5168	-1.649	44	138	824	4344	72209	352666	7.883	7.133	0	0	0
2	3	3	"rimM"	"STM2675"	6860	15460	100	153	774	984	127	79	79	92	99	107	47	43	0	363	3131	4369	139	63	63	134	590	440	43	42	0	0.247	0.227	0.245	0.312	2.854	0.223	0.954	80	451	100	374	3763	-2.019	74	300	695	3068	61938	250454	6.889	5.080	0	0	0
2	4	3	"fruR"	"STM0118"	7060	15450	110	139	273	281	102	79	79	84	59	70	50	43	0	580	2066	2843	137	63	63	102	497	487	51	45	0	0.116	0.097	0.119	0.159	3.256	0.091	0.895	80	453	100	577	2197	-3.107	60	517	194	2003	21874	165314	3.203	3.952	0	0	0
2	5	3	"asrA"	"STM2548"	7230	15470	120	363	422	326	77	76	76	79	20	25	89	85	0	4135	5249	5008	95	63	63	66	15	22	99	97	0	0.070	0.067	0.068	0.069	2.036	0.063	0.914	120	441	100	4359	5532	-3.827	287	4072	346	5186	50580	629866	17.150	345.533	0	0	0
2	6	3	"entD"	"STM0584"	7400	15470	120	177	270	223	82	77	77	80	20	25	64	58	0	2865	4737	5416	114	63	63	65	19	29	91	86	0	0.036	0.041	0.044	0.058	2.977	0.039	0.917	120	414	100	2902	4867	-4.808	100	2802	193	4674	32437	568461	9.500	245.895	0	0	0
2	7	3	"cbiL"	"STM2024"	7580	15470	120	496	705	579	82	79	79	83	20	24	99	96	0	1934	3238	3138	96	63	63	72	80	111	98	95	0	0.223	0.197	0.206	0.211	1.534	0.184	0.938	120	453	100	2288	3801	-2.166	417	1871	626	3175	84549	388532	31.100	39.575	0	0	0
2	8	3	"cbiO"	"STM2020"	7760	15480	130	244	367	309	84	80	80	83	31	37	85	70	0	1908	2604	2698	103	63	63	133	732	550	64	54	0	0.089	0.113	0.116	0.121	2.146	0.111	0.922	120	486	100	2009	2828	-3.492	164	1845	287	2541	44040	312530	9.161	3.376	0	0	0
2	9	3	"umuC"	"STM1997"	7920	15460	110	142	291	268	92	81	81	93	64	68	48	40	0	1503	5074	6369	125	64	64	392	1634	416	48	42	0	0.042	0.042	0.044	0.083	5.389	0.040	0.919	80	426	100	1500	5220	-4.560	61	1439	210	5010	23240	405901	3.094	2.865	0	0	0
2	10	3	"uhpC"	"STM3788"	8110	15480	120	117	134	68	50	83	83	91	54	59	32	20	0	820	4318	5826	134	65	65	271	1279	471	44	38	0	0.045	0.012	0.016	0.030	4.383	0.011	0.640	120	489	100	789	4304	-4.473	34	755	51	4253	16035	518107	0.796	3.164	0	0	0
2	11	3	"trpB"	"STM1726"	8290	15480	120	355	442	374	84	84	84	87	23	26	67	63	0	2776	5114	5463	106	65	65	96	291	303	70	64	0	0.100	0.071	0.074	0.088	2.096	0.065	0.908	120	409	100	2982	5407	-3.322	271	2711	358	5049	53064	613656	15.435	17.244	0	0	0
2	12	3	"rpsL"	"STM3448"	8460	15480	120	743	1598	1866	116	86	86	90	27	30	91	84	0	966	2554	3137	122	66	66	95	287	302	69	58	0	0.730	0.608	0.610	0.658	1.933	0.571	0.876	120	419	100	1557	4000	-0.454	657	900	1512	2488	191800	306494	55.852	8.568	0	0	0
2	13	3	"phnR"	"STM0430"	8640	15490	120	147	233	239	102	85	85	101	229	226	25	7	0	1274	3316	4378	132	62	62	67	32	47	92	82	0	0.051	0.045	0.044	0.056	2.945	0.046	0.763	120	458	100	1274	3402	-4.289	62	1212	148	3254	27949	397915	0.576	101.531	0	0	0
2	14	3	""	"STM4157"	8820	15490	120	125	212	213	100	83	83	84	20	23	63	51	0	1713	5360	8538	159	61	61	64	19	29	100	98	0	0.025	0.024	0.024	0.025	2.414	0.024	0.945	120	417	100	1694	5428	-5.298	42	1652	129	5299	25388	643218	6.400	278.737	0	0	0
2	15	3	""	"STM0345"	9000	15490	120	200	397	498	125	81	81	83	20	24	83	77	0	1438	3372	4995	148	61	61	65	19	29	100	99	0	0.086	0.095	0.088	0.087	2.193	0.094	0.904	120	403	100	1496	3627	-3.532	119	1377	316	3311	47695	404647	15.700	174.053	0	0	0
2	16	3	""	"STM2453"	9180	15500	120	157	206	165	80	83	83	92	62	67	55	33	0	4039	5877	5657	96	63	63	152	671	441	98	82	0	0.019	0.021	0.018	0.018	2.217	0.019	0.499	120	451	100	4050	5937	-5.748	74	3976	123	5814	24721	705293	1.839	8.532	0	0	0
2	17	3	"ychA"	"STM1773"	9370	15490	110	202	410	669	163	84	84	92	65	70	67	42	0	1667	4475	8859	197	64	64	164	710	432	65	51	0	0.074	0.074	0.071	0.073	1.773	0.074	0.951	80	403	100	1721	4737	-3.764	118	1603	326	4411	32831	358017	4.892	6.072	0	0	0
2	18	3	"orf408"	"STM1382"	9540	15500	120	185	266	229	86	83	83	84	20	23	85	72	0	2859	4667	5559	119	62	62	70	48	68	100	100	0	0.036	0.040	0.039	0.037	1.657	0.040	0.902	120	404	100	2899	4788	-4.777	102	2797	183	4605	31970	560092	9.100	95.771	0	0	0
2	19	3	"traR"	"PSLT085"	9710	15500	130	105	131	89	67	81	81	84	20	23	52	38	0	1329	2870	4595	160	62	62	71	37	52	99	94	0	0.019	0.018	0.021	0.022	3.123	0.018	0.789	120	457	100	1291	2858	-5.722	24	1267	50	2808	15742	344428	2.350	75.649	0	0	0
2	20	3	""	"Not LT2a85"	9890	15500	130	103	173	169	97	80	80	83	21	25	51	40	0	867	3745	6689	178	61	61	69	73	105	84	77	0	0.029	0.025	0.030	0.037	3.223	0.023	0.872	120	486	100	829	3777	-5.131	23	806	93	3684	20742	449349	4.286	50.356	0	0	0
2	21	3	"trbC"	"PSLT094"	10060	15510	130	186	227	126	55	80	80	85	57	67	76	45	0	6464	8989	7619	84	63	63	73	83	113	100	100	0	0.017	0.016	0.016	0.016	1.710	0.016	0.877	120	483	100	6507	9073	-5.916	106	6401	147	8926	27228	1078652	2.491	107.422	0	0	0
2	22	3	"traQ"	"PSLT098"	10240	15510	140	136	203	187	92	83	83	88	45	51	53	35	0	1726	3280	4894	149	65	65	136	563	413	71	57	0	0.032	0.037	0.038	0.038	2.035	0.036	0.876	156	565	100	1714	3335	-4.970	53	1661	120	3215	31612	511677	2.556	5.584	0	0	0
2	23	3	"traS"	"PSLT102"	10430	15510	140	2339	2740	2007	73	83	83	86	30	34	99	99	0	6040	6878	4907	71	64	64	122	490	401	99	92	0	0.378	0.390	0.395	0.389	1.344	0.391	0.930	156	455	100	8232	9471	-1.405	2256	5976	2657	6814	427425	1072931	88.467	13.788	0	0	0
2	24	3	""	"PSLT107"	10610	15520	150	390	628	674	107	80	80	84	33	39	91	83	0	1362	2483	2959	119	64	64	116	429	369	77	62	0	0.239	0.227	0.229	0.232	1.683	0.220	0.902	156	747	100	1608	2967	-2.066	310	1298	548	2419	97936	387383	16.485	5.517	0	0	0
2	1	4	""	"STM2736"	6500	15640	130	90	100	41	41	77	77	79	25	31	35	17	0	627	1232	1679	136	64	64	76	103	135	81	72	0	0.023	0.020	0.028	0.034	3.309	0.021	0.498	120	644	100	576	1191	-5.437	13	563	23	1168	12019	147802	0.840	11.223	0	0	0
2	2	4	""	"STM2712"	6690	15640	120	94	105	42	40	81	81	90	85	94	9	0	0	1883	4426	5439	122	67	67	121	481	397	81	69	0	0.007	0.006	0.008	0.011	4.071	0.006	0.493	120	489	100	1829	4383	-7.126	13	1816	24	4359	12651	531115	0.176	8.950	0	0	0
2	3	4	""	"STM1612"	6860	15640	110	779	1090	930	85	82	82	85	23	27	100	100	0	5596	8144	7377	90	66	66	85	99	116	100	100	0	0.126	0.125	0.128	0.124	1.258	0.127	0.975	80	406	100	6227	9086	-2.988	697	5530	1008	8078	87173	651525	43.696	81.404	0	0	0
2	4	4	""	"STM1607"	7040	15640	120	2490	3970	4418	111	80	80	87	58	66	99	99	0	1839	2791	2970	106	64	64	106	483	455	84	70	0	1.358	1.426	1.390	1.392	1.358	1.448	0.947	120	487	100	4185	6617	0.441	2410	1775	3890	2727	476386	334957	66.948	5.559	0	0	0
2	5	4	"ycjI"	"STM1680"	7220	15650	120	523	998	1175	117	79	79	84	21	25	95	94	0	1488	2981	3672	123	65	65	71	41	57	99	98	0	0.312	0.315	0.303	0.306	1.580	0.309	0.935	120	388	100	1867	3835	-1.680	444	1423	919	2916	119716	357668	43.524	70.976	0	0	0
2	6	4	""	"STM1676"	7390	15650	120	883	1149	867	75	83	83	86	22	25	99	99	0	4273	5607	4337	77	66	66	74	42	56	99	99	0	0.190	0.192	0.187	0.189	1.411	0.186	0.933	120	416	100	5007	6607	-2.395	800	4207	1066	5541	137926	672879	48.318	131.738	0	0	0
2	7	4	"frr"	"STM0219"	7580	15650	120	1344	2691	3888	144	84	84	87	21	24	100	100	0	1284	2164	2905	134	65	65	72	48	66	99	98	0	1.034	1.242	1.196	1.179	1.407	1.320	0.955	120	449	100	2479	4706	0.048	1260	1219	2607	2099	322920	259628	124.000	43.583	0	0	0
2	8	4	"mesJ"	"STM0236"	7750	15660	120	309	342	145	42	85	85	87	22	25	98	97	0	5199	6299	3275	51	64	64	68	19	27	100	100	0	0.044	0.041	0.040	0.040	1.303	0.041	0.939	120	435	100	5359	6492	-4.519	224	5135	257	6235	41007	755869	11.591	327.947	0	0	0
2	9	4	"pfs"	"STM0207"	7920	15650	110	270	379	314	82	86	86	97	68	70	82	61	0	1600	2127	2069	97	65	65	282	1371	486	52	22	0	0.120	0.142	0.144	0.137	1.538	0.143	0.930	80	462	100	1719	2355	-3.060	184	1535	293	2062	30344	170168	4.147	1.346	0	0	0
2	10	4	"yeeA"	"STM2060"	8110	15660	120	416	639	577	90	83	83	87	44	50	100	91	0	2029	3283	3236	98	66	66	94	317	337	97	84	0	0.170	0.173	0.174	0.173	1.371	0.172	0.947	120	448	100	2296	3773	-2.559	333	1963	556	3217	76653	393980	12.545	10.060	0	0	0
2	11	4	"vsr"	"STM1991"	8280	15660	120	120	171	148	86	82	82	84	20	23	65	49	0	1202	3053	4913	160	65	65	68	17	25	95	93	0	0.033	0.030	0.032	0.041	3.092	0.029	0.900	120	417	100	1175	3077	-4.903	38	1137	89	2988	20494	366378	4.350	175.588	0	0	0
2	12	4	"fixB"	"STM0076"	8470	15670	120	117	128	52	40	85	85	88	23	26	57	38	0	1912	2668	2388	89	65	65	71	33	46	98	96	0	0.017	0.017	0.018	0.018	2.465	0.016	0.573	120	429	100	1879	2646	-5.851	32	1847	43	2603	15402	320167	1.739	78.697	0	0	0
2	13	4	""	"STM4192"	8650	15670	130	212	565	972	172	85	85	89	22	24	91	78	0	1539	4937	9149	185	65	65	72	34	47	99	99	0	0.086	0.099	0.095	0.088	2.331	0.101	0.935	120	429	100	1601	5352	-3.537	127	1474	480	4872	67772	592436	21.636	143.088	0	0	0
2	14	4	"dgkA"	"STM4236"	8820	15670	120	214	346	360	104	85	85	87	20	22	95	86	0	1415	2557	3198	125	65	65	70	29	41	100	100	0	0.096	0.105	0.102	0.095	1.591	0.106	0.944	120	400	100	1479	2753	-3.388	129	1350	261	2492	41539	306819	12.950	85.759	0	0	0
2	15	4	"tyrB"	"STM4248"	9000	15670	120	435	601	461	76	85	85	86	20	23	100	100	0	5980	8790	7486	85	63	63	69	29	42	100	100	0	0.059	0.059	0.060	0.057	1.285	0.059	0.946	120	408	100	6267	9243	-4.079	350	5917	516	8727	72141	1054767	25.750	300.724	0	0	0
2	16	4	"lysC"	"STM4220"	9170	15680	120	607	795	571	71	86	86	88	20	22	100	100	0	4398	5941	4839	81	63	63	68	24	35	100	100	0	0.120	0.121	0.117	0.120	1.295	0.115	0.930	120	411	100	4856	6587	-3.057	521	4335	709	5878	95387	712939	35.350	244.708	0	0	0
2	17	4	"glk"	"STM2403"	9350	15680	120	1285	1547	970	62	85	85	92	55	59	99	99	0	4023	4872	2968	60	65	65	124	600	483	98	97	0	0.303	0.304	0.297	0.301	1.218	0.302	0.953	120	455	100	5158	6269	-1.722	1200	3958	1462	4807	185641	584671	26.455	7.913	0	0	0
2	18	4	"yfcB"	"STM2385"	9530	15680	120	181	294	279	94	83	83	85	20	23	88	79	0	2160	4064	5375	132	64	64	71	35	49	100	100	0	0.047	0.053	0.050	0.048	1.856	0.050	0.894	120	406	100	2194	4211	-4.419	98	2096	211	4000	35330	487702	10.450	114.086	0	0	0
2	19	4	"ybdA"	"STM0593"	9700	15680	120	238	404	373	92	84	84	86	20	23	91	79	0	4310	8026	9179	114	63	63	73	60	82	98	95	0	0.036	0.040	0.042	0.041	1.913	0.039	0.918	120	395	100	4401	8283	-4.785	154	4247	320	7963	48446	963110	15.900	132.550	0	0	0
2	20	4	"ybaM"	"STM0480"	9880	15690	120	121	164	126	76	81	81	84	20	23	68	50	0	763	1505	2031	134	63	63	68	51	75	98	92	0	0.057	0.058	0.059	0.054	2.064	0.058	0.870	120	435	100	740	1525	-4.129	40	700	83	1442	19724	180647	4.000	28.176	0	0	0
2	21	4	"ybbO"	"STM0505"	10070	15690	120	248	361	306	84	81	81	84	23	27	96	92	0	3764	6215	6543	105	64	64	75	60	80	100	100	0	0.045	0.046	0.046	0.043	1.462	0.045	0.950	120	417	100	3867	6431	-4.470	167	3700	280	6151	43371	745759	12.043	102.333	0	0	0
2	22	4	"purK"	"STM0533"	10240	15700	130	169	225	179	79	85	85	87	23	26	87	73	0	2553	3843	4731	123	65	65	76	58	76	99	97	0	0.034	0.037	0.039	0.037	1.965	0.037	0.928	120	443	100	2572	3918	-4.888	84	2488	140	3778	26945	461191	6.000	64.948	0	0	0
2	23	4	"rfbI"	"STM0559"	10430	15690	130	90	108	64	59	84	84	86	21	24	33	24	0	1484	2379	2975	125	64	64	68	19	27	99	99	0	0.004	0.010	0.013	0.014	3.757	0.009	0.190	120	418	100	1426	2339	-7.887	6	1420	24	2315	13017	285447	1.048	121.632	0	0	0
2	24	4	"ybdK"	"STM0583"	10600	15700	120	1742	1966	1122	57	83	83	83	20	24	100	100	0	5852	6972	4108	58	65	65	70	45	64	99	99	0	0.287	0.273	0.277	0.274	1.299	0.269	0.959	120	480	100	7446	8790	-1.803	1659	5787	1883	6907	235883	836682	94.150	153.378	0	0	0
2	1	5	"yoaH"	"STM1823"	6500	15810	110	155	191	134	70	77	77	81	28	34	81	63	0	899	1203	1251	103	63	63	79	121	153	97	88	0	0.093	0.100	0.103	0.099	1.629	0.100	0.849	80	451	100	914	1254	-3.422	78	836	114	1140	15287	96226	3.929	9.289	0	0	0
2	2	5	"emtA"	"STM1799"	6680	15820	120	190	230	154	66	83	83	88	30	34	89	76	0	2423	3349	3315	98	71	71	97	133	137	98	97	0	0.045	0.045	0.044	0.043	1.906	0.043	0.853	120	424	100	2459	3425	-4.458	107	2352	147	3278	27554	401837	4.733	24.451	0	0	0
2	3	5	"narH"	"STM1763"	6860	15820	120	831	1171	929	79	86	86	89	25	28	100	99	0	6287	8316	5943	71	74	74	97	101	104	100	99	0	0.120	0.132	0.122	0.122	1.497	0.133	0.870	120	415	100	6958	9327	-3.060	745	6213	1085	8242	140473	997908	43.280	81.376	0	0	0
2	4	5	"ychE"	"STM1748"	7040	15820	120	379	445	246	55	83	83	87	22	25	99	97	0	5739	7412	4981	67	68	68	76	37	48	99	99	0	0.052	0.049	0.049	0.051	1.664	0.046	0.875	120	412	100	5967	7706	-4.260	296	5671	362	7344	53450	889409	16.273	198.270	0	0	0
2	5	5	"yoaB"	"STM1822"	7220	15820	120	607	727	426	58	84	84	87	21	24	100	100	0	2444	2753	1631	59	68	68	74	41	55	100	100	0	0.220	0.239	0.246	0.234	1.346	0.236	0.905	120	403	100	2899	3328	-2.184	523	2376	643	2685	87271	330307	30.476	65.341	0	0	0
2	6	5	"dsbB"	"STM1807"	7390	15820	110	416	474	232	48	85	85	88	24	27	100	100	0	2996	3657	2066	56	68	68	74	28	37	100	100	0	0.113	0.108	0.106	0.107	1.272	0.104	0.872	80	379	100	3259	3978	-3.145	331	2928	389	3589	37906	292585	16.083	127.964	0	0	0
2	7	5	""	"STM4010"	7560	15830	110	135	189	150	79	86	86	91	37	40	56	36	0	1831	4954	6761	136	67	67	129	470	364	83	65	0	0.028	0.021	0.023	0.025	2.161	0.021	0.859	80	452	100	1813	4990	-5.170	49	1764	103	4887	15151	396304	2.649	10.266	0	0	0
2	8	5	"mobB"	"STM3993"	7760	15830	110	155	405	583	143	86	86	96	54	56	56	45	0	836	3053	5288	173	65	65	206	821	398	48	36	0	0.089	0.107	0.109	0.134	3.114	0.100	0.842	80	435	100	840	3307	-3.482	69	771	319	2988	32378	244243	5.722	3.468	0	0	0
2	9	5	"yiiR"	"STM4083"	7940	15840	110	147	214	209	97	87	87	92	51	55	51	37	0	1141	2557	3949	154	65	65	152	665	437	58	41	0	0.056	0.051	0.050	0.061	2.647	0.047	0.905	80	385	100	1136	2619	-4.165	60	1076	127	2492	17147	204596	2.392	3.617	0	0	0
2	10	5	""	"STM4067"	8090	15840	120	388	868	1166	134	84	84	85	20	23	94	85	0	2040	4248	6476	152	66	66	70	27	38	95	94	0	0.154	0.187	0.182	0.193	2.284	0.175	0.925	120	396	100	2278	4966	-2.699	304	1974	784	4182	104171	509749	39.150	154.741	0	0	0
2	11	5	"yiiM"	"STM4056"	8280	15840	120	164	305	364	119	84	84	86	21	24	71	65	0	1097	3189	5503	172	66	66	69	18	26	99	98	0	0.078	0.071	0.079	0.083	2.117	0.065	0.930	120	398	100	1111	3344	-3.688	80	1031	221	3123	36620	382664	10.429	173.333	0	0	0
2	12	5	"yiiG"	"STM4040"	8450	15840	120	100	121	82	67	85	85	87	22	25	41	22	0	1051	4564	8786	192	65	65	72	34	47	92	85	0	0.015	0.008	0.012	0.017	4.319	0.008	0.702	120	387	100	1001	4535	-6.039	15	986	36	4499	14463	547703	1.545	132.118	0	0	0
2	13	5	"yhdN"	"STM3413"	8630	15850	120	698	1107	1201	108	90	90	92	22	23	99	97	0	1802	2924	3456	118	65	65	74	38	51	99	99	0	0.350	0.356	0.352	0.347	1.557	0.339	0.917	120	397	100	2345	3876	-1.514	608	1737	1017	2859	132890	350864	46.136	75.000	0	0	0
2	14	5	"secY"	"STM3420"	8810	15850	120	2492	3938	3790	96	89	89	95	50	52	100	98	0	4533	7420	7532	101	66	66	75	40	53	100	99	0	0.538	0.523	0.522	0.527	1.392	0.487	0.886	120	395	100	6870	11203	-0.894	2403	4467	3849	7354	472515	890368	76.860	183.625	0	0	0
2	15	5	"rplE"	"STM3428"	8980	15850	120	242	839	1483	176	89	89	94	47	50	67	60	0	440	1890	3515	185	66	66	73	41	56	75	70	0	0.409	0.411	0.428	0.393	2.715	0.407	0.924	120	413	100	527	2574	-1.290	153	374	750	1824	100703	226749	15.851	44.317	0	0	0
2	16	5	"rpmC"	"STM3432"	9170	15860	130	429	1065	1501	140	90	90	93	20	21	91	83	0	420	1114	1488	133	65	65	70	30	42	87	80	0	0.955	0.929	0.943	0.851	2.188	0.974	0.904	120	427	100	694	2024	-0.067	339	355	975	1049	127770	133713	48.600	34.800	0	0	0
2	17	5	"rpsS"	"STM3436"	9350	15860	130	425	655	687	104	86	86	89	19	21	99	99	0	1138	1801	2058	114	65	65	68	17	25	100	99	0	0.316	0.328	0.326	0.319	1.476	0.321	0.913	120	403	100	1412	2305	-1.662	339	1073	569	1736	78621	216152	29.789	101.941	0	0	0
2	18	5	"rpsJ"	"STM3441"	9520	15860	130	208	530	828	156	84	84	85	19	22	84	73	0	461	1286	2285	177	64	64	69	31	44	96	80	0	0.312	0.365	0.365	0.341	2.283	0.347	0.896	120	419	100	521	1668	-1.679	124	397	446	1222	63571	154337	23.421	39.258	0	0	0
2	19	5	""	"STM4463"	9700	15860	120	138	191	141	73	84	84	86	21	24	67	55	0	1387	2653	3280	123	64	64	74	59	79	97	86	0	0.041	0.041	0.043	0.049	2.446	0.040	0.851	120	398	100	1377	2696	-4.615	54	1323	107	2589	22932	318380	5.000	43.712	0	0	0
2	20	5	"pepA"	"STM4477"	9870	15860	120	871	2076	3164	152	86	86	89	23	25	93	88	0	1446	3387	5293	156	65	65	75	56	74	90	86	0	0.568	0.599	0.627	0.564	2.439	0.585	0.921	120	420	100	2166	5312	-0.815	785	1381	1990	3322	249093	406492	86.391	59.143	0	0	0
2	21	5	"iadA"	"STM4512"	10060	15870	120	331	1247	1732	138	87	87	91	25	27	85	74	0	1232	4522	6749	149	67	67	85	103	121	79	73	0	0.209	0.260	0.278	0.248	2.499	0.245	0.892	120	425	100	1409	5615	-2.255	244	1165	1160	4455	149696	542629	46.240	43.078	0	0	0
2	22	5	""	"STM4551"	10240	15880	120	121	202	214	105	84	84	87	23	26	58	45	0	1366	4897	8494	173	65	65	82	107	130	75	71	0	0.028	0.024	0.027	0.037	5.505	0.023	0.823	120	372	100	1338	4950	-5.136	37	1301	118	4832	24269	587632	5.000	45.000	0	0	0
2	23	5	"yjjK"	"STM4581"	10420	15870	130	319	908	1399	154	83	83	86	21	24	91	83	0	1140	3310	5715	172	63	63	68	24	35	98	94	0	0.219	0.254	0.267	0.255	2.196	0.232	0.805	120	430	100	1313	4072	-2.190	236	1077	825	3247	108974	397254	39.143	135.083	0	0	0
2	24	5	"gltS"	"STM3746"	10600	15880	130	146	701	1357	193	83	83	85	23	27	67	56	0	906	6540	12859	196	66	66	77	88	114	79	71	0	0.075	0.095	0.092	0.117	3.869	0.098	0.899	120	572	100	903	7092	-3.737	63	840	618	6474	84135	784759	26.783	73.443	0	0	0
2	1	6	"yhhY"	"STM3546"	6500	15990	120	241	362	321	88	78	78	81	20	24	95	85	0	2076	3829	4410	115	63	63	66	16	24	100	100	0	0.081	0.075	0.077	0.079	2.227	0.067	0.834	120	546	100	2176	4050	-3.626	163	2013	284	3766	43476	459520	14.050	235.188	0	0	0
2	2	6	""	"STM0951"	6680	15990	130	436	667	644	96	82	82	86	23	26	100	95	0	3199	5317	5837	109	68	68	77	45	58	99	99	0	0.113	0.111	0.109	0.114	1.726	0.103	0.863	120	469	100	3485	5834	-3.145	354	3131	585	5249	79990	638053	25.261	116.444	0	0	0
2	3	6	"nanK"	"STM3336"	6860	15990	120	303	694	1051	151	85	85	98	87	88	70	55	0	1267	3526	6122	173	71	71	130	360	276	73	62	0	0.182	0.176	0.173	0.188	2.561	0.163	0.874	120	425	100	1414	4064	-2.456	218	1196	609	3455	83306	423148	6.851	9.433	0	0	0
2	4	6	"yrbC"	"STM3310"	7030	16000	120	1404	2228	2218	99	85	85	104	113	108	98	95	0	2675	3879	3925	101	70	70	133	362	272	95	86	0	0.506	0.563	0.554	0.560	1.856	0.524	0.786	120	449	100	3924	5952	-0.982	1319	2605	2143	3809	267357	465514	18.796	10.348	0	0	0
2	5	6	"greA"	"STM3299"	7210	16000	120	995	1409	1188	84	85	85	88	21	23	100	99	0	2434	3331	2923	87	66	66	70	25	35	100	100	0	0.384	0.406	0.394	0.409	1.597	0.380	0.874	120	444	100	3278	4589	-1.380	910	2368	1324	3265	169121	399670	62.905	130.440	0	0	0
2	6	6	"rpsO"	"STM3283"	7390	16000	120	677	1125	1245	110	85	85	88	24	27	98	97	0	917	1673	1852	110	65	65	68	18	26	99	98	0	0.695	0.647	0.638	0.650	1.923	0.628	0.765	120	478	100	1444	2648	-0.525	592	852	1040	1608	134987	200753	43.208	89.167	0	0	0
2	7	6	"yghB"	"STM3162"	7570	16010	120	190	421	474	112	87	87	111	286	257	34	20	0	1032	3161	4491	142	65	65	157	936	596	50	40	0	0.107	0.108	0.110	0.126	3.476	0.092	0.722	120	445	100	1070	3430	-3.231	103	967	334	3096	50465	379272	1.084	3.209	0	0	0
2	8	6	""	"STM3136"	7740	16000	120	170	259	259	100	87	87	94	46	48	61	48	0	2047	4422	6683	151	65	65	141	601	426	79	62	0	0.042	0.039	0.042	0.044	2.752	0.033	0.683	120	443	100	2065	4529	-4.578	83	1982	172	4357	31025	530629	3.587	7.123	0	0	0
2	9	6	"yggV"	"STM3103"	7920	16010	120	144	222	221	99	87	87	89	22	24	73	58	0	1276	2550	4372	171	64	64	86	214	248	79	70	0	0.047	0.054	0.066	0.078	3.552	0.048	0.855	120	402	100	1269	2621	-4.410	57	1212	135	2486	26648	306011	6.045	11.514	0	0	0
2	10	6	"sprT"	"STM3092"	8090	16010	120	121	153	122	79	87	87	89	20	22	56	44	0	1142	2631	4035	153	65	65	69	22	31	98	95	0	0.032	0.026	0.028	0.029	3.332	0.026	0.763	120	398	100	1111	2632	-4.985	34	1077	66	2566	18376	315779	3.200	116.455	0	0	0
2	11	6	""	"STM3072"	8270	16010	120	134	168	110	65	88	88	92	29	31	62	42	0	1659	4032	5594	138	66	66	76	69	90	97	91	0	0.029	0.020	0.023	0.024	3.103	0.016	0.608	120	438	100	1639	4046	-5.114	46	1593	80	3966	20130	483891	2.621	57.333	0	0	0
2	12	6	"ygfE"	"STM3060"	8450	16020	120	1311	2794	4030	144	86	86	88	21	23	99	99	0	560	1151	1674	145	65	65	69	21	30	96	92	0	2.475	2.494	2.534	2.613	2.540	2.773	0.712	120	417	100	1720	3794	1.307	1225	495	2708	1086	335228	138146	128.857	51.524	0	0	0
2	13	6	"ansA"	"STM1294"	8630	16020	120	173	341	345	101	88	88	91	22	24	70	60	0	1071	3892	5540	142	65	65	70	25	35	100	98	0	0.084	0.066	0.070	0.077	3.005	0.057	0.793	120	401	100	1091	4080	-3.565	85	1006	253	3827	40899	467057	11.364	152.880	0	0	0
2	14	6	"pfkB"	"STM1326"	8810	16030	120	1853	4327	7628	176	92	92	99	55	55	95	90	0	331	946	1548	163	67	67	74	36	48	87	80	0	6.670	4.818	4.658	4.798	2.320	5.483	0.775	120	393	100	2025	5114	2.738	1761	264	4235	879	519244	113559	76.873	24.222	0	0	0
2	15	6	"ydiK"	"STM1364"	8990	16030	120	753	1964	2949	150	91	91	98	53	54	80	73	0	2350	6790	10700	157	66	66	73	37	50	90	82	0	0.290	0.279	0.289	0.315	2.741	0.255	0.826	120	414	100	2946	8597	-1.787	662	2284	1873	6724	235627	814757	35.208	181.541	0	0	0
2	16	6	"cfa"	"STM1427"	9170	16030	120	1004	3785	6509	171	91	91	94	23	24	96	90	0	469	1511	2507	165	65	65	69	29	42	83	76	0	2.260	2.555	2.616	2.676	2.805	2.941	0.715	120	388	100	1317	5140	1.176	913	404	3694	1446	454216	181313	160.478	49.724	0	0	0
2	17	6	"ydhM"	"STM1437"	9340	16030	120	190	404	581	143	88	88	89	20	22	83	71	0	1162	3345	6115	182	64	64	66	14	21	100	100	0	0.093	0.096	0.103	0.102	2.225	0.089	0.889	120	376	100	1200	3597	-3.428	102	1098	316	3281	48428	401347	15.750	234.214	0	0	0
2	18	6	"nth"	"STM1453"	9520	16040	120	152	292	301	103	86	86	87	21	24	72	59	0	1100	3732	5497	147	65	65	68	19	27	100	100	0	0.064	0.056	0.062	0.067	3.460	0.047	0.706	120	403	100	1101	3873	-3.971	66	1035	206	3667	35033	447835	9.762	192.842	0	0	0
2	19	6	"ugpA"	"STM3556"	9700	16040	120	197	480	775	161	86	86	87	22	25	79	71	0	1384	4582	8903	194	66	66	72	26	36	100	96	0	0.084	0.087	0.083	0.087	2.916	0.079	0.854	120	403	100	1429	4910	-3.570	111	1318	394	4516	57614	549815	17.864	173.462	0	0	0
2	20	6	"ftsY"	"STM3571"	9870	16050	120	952	1902	3043	159	87	87	90	23	25	100	100	0	3618	6591	9426	143	68	68	79	36	45	100	100	0	0.244	0.278	0.254	0.265	2.011	0.262	0.660	120	410	100	4415	8338	-2.037	865	3550	1815	6523	228226	790962	78.783	180.889	0	0	0
2	21	6	"zntA"	"STM3576"	10050	16050	130	684	905	771	85	89	89	113	179	158	96	77	0	8505	11772	10863	92	70	70	160	629	393	98	98	0	0.071	0.070	0.068	0.071	1.676	0.066	0.870	120	453	100	9030	12518	-3.825	595	8435	816	11702	108656	1412682	4.425	18.461	0	0	0
2	22	6	"yhhT"	"STM3582"	10230	16050	140	550	1153	1604	139	86	86	106	153	144	92	72	0	2779	6916	10551	152	67	67	150	609	406	92	89	0	0.171	0.156	0.155	0.169	2.175	0.143	0.867	156	426	100	3176	7916	-2.547	464	2712	1067	6849	179859	1078890	6.843	11.110	0	0	0
2	23	6	"yhiN"	"STM3588"	10400	16050	120	1171	2050	2838	138	85	85	87	23	26	100	100	0	2574	5554	8351	150	64	64	77	45	58	100	100	0	0.433	0.358	0.365	0.384	1.922	0.292	0.725	120	387	100	3596	7455	-1.209	1086	2510	1965	5490	245986	666515	85.348	121.711	0	0	0
2	24	6	""	"STM3598"	10590	16050	120	135	167	109	65	84	84	87	24	27	67	54	0	667	937	955	101	67	67	87	103	118	91	75	0	0.085	0.095	0.102	0.090	2.828	0.092	0.709	120	521	100	651	953	-3.556	51	600	83	870	20017	112499	3.333	8.252	0	0	0
2	1	7	""	"STM3799"	6500	16170	120	748	1029	856	83	81	81	85	32	37	97	93	0	5936	8134	7586	93	63	63	66	18	27	100	99	0	0.114	0.117	0.116	0.118	1.454	0.109	0.896	120	577	100	6540	9019	-3.138	667	5873	948	8071	123456	976132	29.500	448.222	0	0	0
2	2	7	"yidE"	"STM3807"	6670	16170	110	194	362	474	130	83	83	86	20	23	92	82	0	2208	5143	8931	173	65	65	69	18	26	100	100	0	0.052	0.055	0.052	0.052	1.785	0.053	0.922	80	449	100	2254	5357	-4.271	111	2143	279	5078	28924	411457	13.800	281.889	0	0	0
2	3	7	"yidR"	"STM3811"	6850	16180	110	179	243	191	78	83	83	96	85	88	55	27	0	1655	2279	2172	95	67	67	120	349	290	87	77	0	0.060	0.072	0.064	0.059	1.873	0.081	0.749	80	463	100	1684	2372	-4.048	96	1588	160	2212	19431	182352	1.729	6.186	0	0	0
2	4	7	"torD"	"STM3821"	7020	16190	110	118	158	114	72	87	87	109	127	116	15	8	0	1640	3654	5767	157	68	68	134	371	276	92	68	0	0.020	0.020	0.020	0.020	2.689	0.710	0.295	80	422	100	1603	3657	-5.664	31	1572	71	3586	12657	292336	0.386	9.488	0	0	0
2	5	7	"dgoT"	"STM3827"	7210	16190	120	171	212	145	68	87	87	94	74	78	55	22	0	3708	5309	5819	109	67	67	78	73	93	99	99	0	0.023	0.024	0.024	0.023	2.021	0.023	0.886	120	504	100	3725	5367	-5.438	84	3641	125	5242	25435	637026	1.595	71.658	0	0	0
2	6	7	"yidA"	"STM3831"	7380	16190	110	300	499	534	107	87	87	89	22	24	98	95	0	2130	3829	4613	120	66	66	70	17	24	100	100	0	0.103	0.109	0.106	0.105	1.366	0.111	0.941	80	416	100	2277	4175	-3.277	213	2064	412	3763	39896	306341	18.636	221.118	0	0	0
2	7	7	"imp"	"STM0093"	7550	16180	110	4230	6125	5166	84	90	90	165	542	328	100	98	0	10789	16099	13362	82	67	67	242	1327	548	100	100	1	0.386	0.376	0.380	0.377	1.208	0.371	0.941	80	423	100	14862	22067	-1.373	4140	10722	6035	16032	489990	1287909	10.996	11.950	0	0	0
2	8	7	"yabJ"	"STM0106"	7740	16190	120	265	446	482	108	91	91	159	509	320	19	10	0	3273	5801	7434	128	67	67	228	1247	546	84	54	0	0.054	0.062	0.056	0.057	1.826	0.077	0.428	120	482	100	3380	6089	-4.204	174	3206	355	5734	53511	696107	0.564	4.469	0	0	0
2	9	7	"yabC"	"STM0120"	7910	16190	120	874	2123	2675	126	87	87	91	38	41	97	93	0	1074	2568	3280	127	65	65	71	61	85	98	92	0	0.780	0.813	0.744	0.765	1.485	0.801	0.916	120	410	100	1796	4539	-0.358	787	1009	2036	2503	254719	308192	53.474	40.934	0	0	0
2	10	7	"murD"	"STM0126"	8080	16200	130	368	743	1235	166	87	87	91	31	34	88	76	0	1335	3504	5450	155	65	65	87	236	271	83	72	0	0.221	0.191	0.171	0.175	1.682	0.207	0.900	120	512	100	1551	4095	-2.176	281	1270	656	3439	89111	420518	21.032	14.479	0	0	0
2	11	7	"yacA"	"STM0135"	8280	16200	110	378	627	602	96	89	89	94	35	37	98	93	0	1333	2247	2380	105	66	66	93	263	282	93	82	0	0.228	0.247	0.237	0.242	1.583	0.229	0.881	80	400	100	1556	2719	-2.132	289	1267	538	2181	50186	179732	15.229	8.190	0	0	0
2	12	7	""	"STM0148"	8440	16200	120	115	161	143	88	85	85	89	35	39	43	25	0	1387	2943	4645	157	66	66	70	21	30	99	99	0	0.023	0.026	0.023	0.024	2.571	0.024	0.588	120	430	100	1351	2953	-5.461	30	1321	76	2877	19263	353102	2.057	136.810	0	0	0
2	13	7	""	"STM1547"	8630	16200	120	155	238	222	93	87	87	91	36	39	72	47	0	1657	3672	4975	135	67	67	71	40	56	99	99	0	0.043	0.042	0.040	0.041	1.980	0.041	0.862	120	429	100	1658	3756	-4.547	68	1590	151	3605	28510	440627	4.083	90.025	0	0	0
2	14	7	""	"STM1551"	8800	16200	120	145	279	349	125	90	90	92	21	22	70	58	0	511	1432	2398	167	67	67	74	44	59	89	76	0	0.124	0.138	0.155	0.168	2.278	0.140	0.927	120	409	100	499	1554	-3.013	55	444	189	1365	33481	171781	8.905	30.864	0	0	0
2	15	7	""	"STM1556"	8980	16210	120	169	235	168	71	91	91	94	24	25	84	70	0	5682	9886	11395	115	69	69	80	87	108	100	99	0	0.014	0.015	0.015	0.013	1.886	0.014	0.872	120	434	100	5691	9961	-6.169	78	5613	144	9817	28188	1186279	5.875	112.713	0	0	0
2	16	7	""	"STM1562"	9160	16210	120	174	293	298	101	90	90	93	24	25	78	65	0	1490	2952	3747	126	69	69	74	32	43	100	100	0	0.059	0.070	0.071	0.067	1.942	0.072	0.886	120	430	100	1505	3086	-4.080	84	1421	203	2883	35158	354290	8.333	89.938	0	0	0
2	17	7	"fdnI"	"STM1568"	9340	16210	120	145	352	413	117	88	88	90	21	23	65	52	0	823	3540	5127	144	67	67	72	25	34	93	83	0	0.075	0.076	0.080	0.087	2.523	0.075	0.911	120	397	100	813	3737	-3.729	57	756	264	3473	42299	424853	12.476	138.720	0	0	0
2	18	7	"nmpC"	"STM1572"	9510	16220	120	675	1560	2391	153	88	88	90	22	24	99	92	0	1702	4087	6451	157	66	66	71	25	35	99	98	0	0.359	0.366	0.372	0.399	1.855	0.363	0.951	120	387	100	2223	5493	-1.479	587	1636	1472	4021	187223	490439	66.818	160.640	0	0	0
2	19	7	"sohB"	"STM1716"	9680	16220	120	463	1089	1972	181	88	88	89	21	23	96	91	0	2577	6017	11041	183	68	68	74	30	40	100	99	0	0.149	0.168	0.152	0.158	1.630	0.171	0.921	120	437	100	2884	6950	-2.742	375	2509	1001	5949	130630	722023	47.619	198.100	0	0	0
2	20	7	"ompW"	"STM1732"	9870	16220	130	425	621	671	108	86	86	88	21	23	98	95	0	3436	5811	7235	124	70	70	83	62	74	99	99	0	0.101	0.093	0.094	0.094	1.443	0.086	0.879	120	446	100	3705	6276	-3.312	339	3366	535	5741	74535	697346	25.381	92.387	0	0	0
2	21	7	"yciU"	"STM1740"	10030	16230	110	326	955	1763	184	88	88	127	248	195	47	37	0	894	2861	5599	195	71	71	203	808	398	51	36	0	0.289	0.311	0.281	0.285	1.955	0.311	0.908	80	407	100	1061	3657	-1.790	238	823	867	2790	76373	228843	3.339	3.290	0	0	0
2	22	7	"ychJ"	"STM1755"	10230	16230	120	225	385	371	96	90	90	124	235	189	37	21	0	1627	3094	3722	120	69	69	199	792	397	69	50	0	0.087	0.098	0.093	0.093	1.732	0.093	0.881	120	455	100	1693	3320	-3.529	135	1558	295	3025	46147	371323	1.111	3.655	0	0	0
2	23	7	"ychP"	"STM1768"	10410	16230	120	423	788	854	108	87	87	91	31	34	100	98	0	2807	5167	6197	119	67	67	83	79	95	99	99	0	0.123	0.137	0.137	0.136	1.788	0.126	0.869	120	425	100	3076	5801	-3.028	336	2740	701	5100	94603	620055	22.484	64.354	0	0	0
2	24	7	"ychH"	"STM1782"	10590	16230	130	701	2550	4763	186	85	85	88	28	31	95	85	0	295	921	1532	166	66	66	93	248	266	47	35	0	2.690	2.883	2.962	2.995	2.199	3.519	0.817	120	624	100	845	3320	1.428	616	229	2465	855	306045	110548	87.929	3.339	0	0	0
2	1	8	""	"STM2314"	6470	16360	110	3812	3692	815	22	82	82	87	33	37	100	100	0	15943	15232	3157	20	67	67	71	39	54	100	100	0	0.235	0.238	0.239	0.234	1.199	0.237	0.984	80	520	100	19606	18775	-2.090	3730	15876	3610	15165	295359	1218533	109.242	388.744	0	0	0
2	2	8	"nuoK"	"STM2319"	6660	16370	110	911	1077	636	59	84	84	89	45	50	100	100	0	1948	2288	1332	58	67	67	71	40	56	100	100	0	0.440	0.447	0.444	0.441	1.247	0.450	0.953	80	473	100	2708	3214	-1.186	827	1881	993	2221	86160	183028	21.956	55.425	0	0	0
2	3	8	"yfbQ"	"STM2331"	6830	16360	110	400	404	95	23	85	85	89	46	51	100	98	0	14836	14511	3531	24	67	67	71	26	36	100	100	0	0.021	0.022	0.022	0.022	1.183	0.022	0.865	80	449	100	15084	14763	-5.551	315	14769	319	14444	32318	1160902	6.848	555.385	0	0	0
2	4	8	"yfbU"	"STM2335"	7020	16360	120	715	1541	1813	117	85	85	93	82	88	95	94	0	1136	2427	2883	118	67	67	72	28	38	99	97	0	0.589	0.617	0.614	0.592	1.845	0.613	0.867	120	495	100	1699	3816	-0.763	630	1069	1456	2360	184948	291247	17.659	84.107	0	0	0
2	5	8	""	"STM2341"	7180	16370	110	827	865	227	26	86	86	94	75	79	100	100	0	11895	12257	3189	26	69	69	79	91	115	100	100	0	0.063	0.064	0.063	0.063	1.165	0.064	0.956	80	390	100	12567	12967	-3.996	741	11826	779	12188	69213	980565	10.280	133.824	0	0	0
2	6	8	""	"STM2346"	7360	16360	110	1007	1578	1538	97	89	89	95	47	49	100	98	0	2478	3813	3456	90	71	71	92	187	203	100	100	0	0.381	0.398	0.379	0.377	1.427	0.403	0.902	80	443	100	3325	5231	-1.391	918	2407	1489	3742	126239	305056	31.553	19.898	0	0	0
2	7	8	""	"STM2530"	7550	16370	120	120	187	394	210	90	90	113	227	200	5	2	0	3258	4141	3698	89	70	70	131	637	486	90	80	0	0.009	0.024	0.011	0.011	3.709	0.023	0.078	120	516	100	3218	4168	-6.732	30	3188	97	4071	22494	496897	0.326	6.295	0	0	0
2	8	8	"nifS"	"STM2543"	7710	16370	110	9733	10907	5757	52	93	93	99	59	59	100	100	0	7251	8021	3855	48	67	67	80	107	133	100	100	0	1.342	1.360	1.337	1.323	1.188	1.412	0.968	80	411	100	16824	18768	0.424	9640	7184	10814	7954	872533	641694	183.186	74.215	0	0	0
2	9	8	"glnB"	"STM2561"	7900	16380	120	216	494	589	119	91	91	97	61	62	63	50	0	894	2461	3567	144	67	67	76	67	88	95	89	0	0.151	0.168	0.153	0.165	2.201	0.156	0.873	120	466	100	952	2797	-2.726	125	827	403	2394	59309	295260	6.508	35.597	0	0	0
2	10	8	""	"STM2566"	8070	16370	110	101	124	77	62	85	85	86	20	23	45	30	0	632	1419	2164	152	66	66	72	57	79	85	81	0	0.028	0.029	0.038	0.047	3.195	0.030	0.685	80	401	100	582	1392	-5.145	16	566	39	1353	9889	113508	1.900	23.632	0	0	0
2	11	8	"gogB"	"STM2584"	8260	16370	120	269	278	109	39	85	85	87	25	28	95	90	0	8924	9404	4834	51	66	66	81	223	275	98	97	0	0.021	0.021	0.020	0.021	1.659	0.020	0.866	120	501	100	9042	9531	-5.589	184	8858	193	9338	33328	1128505	7.640	41.807	0	0	0
2	12	8	""	"STM2591"	8450	16380	120	285	303	114	37	86	86	89	33	37	100	95	0	7914	8412	3728	44	67	67	70	18	25	100	100	0	0.025	0.026	0.025	0.026	1.504	0.026	0.908	120	449	100	8046	8562	-5.301	199	7847	217	8345	36349	1009437	6.485	463.444	0	0	0
2	13	8	"yraR"	"STM3268"	8610	16370	110	751	1298	1313	101	89	89	99	66	66	98	97	0	2043	3402	3496	102	68	68	92	183	198	98	98	0	0.335	0.363	0.331	0.342	1.527	0.367	0.862	80	389	100	2637	4543	-1.577	662	1975	1209	3334	103813	272159	18.167	18.087	0	0	0
2	14	8	"yhbV"	"STM3275"	8800	16390	120	181	184	46	25	89	89	97	65	67	77	20	0	13275	12802	4657	36	69	69	91	168	184	99	99	0	0.007	0.007	0.007	0.007	1.648	0.007	0.439	120	463	100	13298	12828	-7.165	92	13206	95	12733	22065	1536259	1.338	75.661	0	0	0
2	15	8	"deaD"	"STM3280"	8970	16380	110	759	787	174	22	92	92	95	44	46	100	100	0	16314	16844	3358	19	71	71	107	240	224	100	100	0	0.041	0.041	0.042	0.041	1.239	0.041	0.965	80	424	100	16910	17468	-4.606	667	16243	695	16773	62921	1347517	15.727	69.738	0	0	0
2	16	8	"argG"	"STM3290"	9160	16380	110	389	408	108	26	92	92	95	26	27	100	100	0	10058	10306	1972	19	73	73	106	236	222	100	100	0	0.030	0.031	0.030	0.030	1.223	0.031	0.913	80	433	100	10282	10549	-5.071	297	9985	316	10233	32611	824496	12.038	43.220	0	0	0
2	17	8	"ftsJ"	"STM3297"	9340	16390	120	4875	6174	4923	79	91	91	97	51	52	100	99	0	3507	4290	2967	69	72	72	81	74	91	98	98	0	1.393	1.442	1.368	1.394	1.353	1.562	0.924	120	430	100	8219	10301	0.478	4784	3435	6083	4218	740847	514803	119.157	56.878	0	0	0
2	18	8	"ispB"	"STM3305"	9500	16400	120	3948	3809	1049	27	89	89	96	59	61	100	100	0	12732	11926	3428	28	70	70	77	33	42	100	100	0	0.305	0.314	0.309	0.314	1.230	0.310	0.978	120	434	100	16521	15576	-1.714	3859	12662	3720	11856	457092	1431157	62.932	359.061	0	0	0
2	19	8	"ybgL"	"STM0714"	9680	16400	110	476	623	429	68	88	88	94	45	47	98	98	0	4144	5368	3810	70	71	71	86	73	84	100	100	0	0.095	0.101	0.101	0.096	1.304	0.102	0.928	80	401	100	4461	5832	-3.392	388	4073	535	5297	49826	429443	11.756	72.356	0	0	0
2	20	8	""	"STM0720"	9860	16400	120	108	121	49	40	90	90	93	28	30	35	17	0	4269	7875	8466	107	74	74	95	94	98	99	99	0	0.004	0.004	0.004	0.004	2.198	0.004	0.148	120	464	100	4213	7832	-7.865	18	4195	31	7801	14472	945053	1.000	82.766	0	0	0
2	21	8	""	"STM0726"	10040	16400	110	186	203	57	28	90	90	95	60	63	91	35	0	20020	21247	3957	18	72	72	104	231	222	100	100	0	0.005	0.005	0.005	0.005	1.525	0.005	0.728	80	414	100	20044	21288	-7.699	96	19948	113	21175	16266	1699734	1.800	91.528	0	0	0
2	22	8	"ybgT"	"STM0742"	10210	16400	110	157	272	307	112	89	89	91	24	26	72	53	0	336	919	1315	143	69	69	89	105	117	76	61	0	0.255	0.215	0.206	0.215	2.424	0.203	0.827	80	433	100	335	1033	-1.973	68	267	183	850	21787	73513	7.542	7.905	0	0	0
2	23	8	"tolB"	"STM0748"	10390	16400	110	10086	10322	2209	21	89	89	126	325	257	100	100	0	20033	20339	3739	18	68	68	159	809	508	100	100	0	0.501	0.505	0.503	0.495	1.216	0.506	0.974	80	427	100	29962	30504	-0.998	9997	19965	10233	20271	825774	1627091	31.372	24.944	0	0	0
2	24	8	"pnuC"	"STM0757"	10560	16410	110	626	967	830	85	88	88	122	308	252	82	40	0	3926	6301	5622	89	67	67	166	814	490	100	96	0	0.139	0.141	0.132	0.135	1.365	0.135	0.758	80	478	100	4397	7113	-2.843	538	3859	879	6234	77349	504087	2.744	7.537	0	0	0
2	1	9	"dacC"	"STM0863"	6480	16530	110	10440	11181	3580	32	87	87	90	22	24	100	100	0	12428	13520	4572	33	72	72	75	39	52	100	100	0	0.838	0.825	0.826	0.825	1.150	0.813	0.966	80	499	100	22709	24542	-0.255	10353	12356	11094	13448	894487	1081596	504.136	344.744	0	0	0
2	2	9	"ybjM"	"STM0871"	6660	16530	110	3441	5413	4585	84	89	89	96	50	52	100	100	0	2258	3313	2844	85	71	71	75	29	38	100	100	0	1.533	1.642	1.572	1.625	1.489	1.711	0.787	80	439	100	5539	8566	0.616	3352	2187	5324	3242	433041	265018	106.340	111.655	0	0	0
2	3	9	"potG"	"STM0878"	6840	16530	110	4165	4354	1035	23	89	89	95	49	51	100	100	0	14995	15615	3107	19	68	68	74	30	40	100	100	0	0.273	0.274	0.276	0.271	1.160	0.274	0.963	80	454	100	19003	19812	-1.873	4076	14927	4265	15547	348292	1249160	86.918	518.033	0	0	0
2	4	9	"artQ"	"STM0889"	7010	16540	110	2086	2274	542	23	87	87	92	69	75	100	100	0	16070	16917	3275	19	69	69	77	39	50	100	100	0	0.125	0.130	0.126	0.128	1.170	0.126	0.939	80	458	100	18000	19035	-3.001	1999	16001	2187	16848	181938	1353336	31.623	431.795	0	0	0
2	5	9	""	"STM0894"	7210	16530	110	299	315	111	35	88	88	93	69	74	98	76	0	7232	7346	1143	15	74	74	85	86	101	100	100	0	0.029	0.031	0.030	0.028	1.555	0.030	0.754	80	464	100	7369	7499	-5.084	211	7158	227	7272	25193	587680	3.217	84.430	0	0	0
2	6	9	""	"STM0898"	7380	16530	110	352	424	332	78	88	88	92	44	47	93	82	0	17884	18048	3889	21	73	73	90	166	184	100	100	0	0.015	0.019	0.014	0.013	2.451	0.020	0.496	80	464	100	18075	18311	-6.076	264	17811	336	17975	33898	1443863	7.545	108.181	0	0	0
2	7	9	""	"STM1033"	7560	16550	110	768	1070	1083	101	88	88	90	20	22	98	95	0	3290	4863	4937	101	71	71	78	28	35	100	100	0	0.211	0.205	0.204	0.195	1.840	0.208	0.881	80	428	100	3899	5774	-2.243	680	3219	982	4792	85580	389068	49.000	170.893	0	0	0
2	8	9	""	"STM1037"	7740	16550	110	978	1247	867	69	93	93	98	57	58	100	100	0	5020	6376	4886	76	73	73	83	46	55	100	100	0	0.179	0.183	0.185	0.186	1.343	0.176	0.924	80	459	100	5832	7457	-2.483	885	4947	1154	6303	99770	510115	20.158	136.804	0	0	0
2	9	9	"yjaB"	"STM4181"	7930	16550	120	1748	2327	2306	99	92	92	94	26	27	100	98	0	3693	4833	4363	90	74	74	80	31	38	100	100	0	0.458	0.470	0.458	0.439	1.549	0.491	0.922	120	467	100	5275	6994	-1.128	1656	3619	2235	4759	279185	580015	85.885	153.323	0	0	0
2	10	9	"yjbD"	"STM4194"	8100	16550	110	282	463	507	109	88	88	89	19	21	90	83	0	1530	2369	2929	123	72	72	81	38	46	100	100	0	0.133	0.163	0.159	0.138	2.239	0.166	0.947	80	421	100	1652	2672	-2.910	194	1458	375	2297	37046	189555	19.684	60.211	0	0	0
2	11	9	""	"STM4198"	8270	16550	110	189	245	152	62	87	87	89	20	22	95	90	0	3966	5311	3538	66	71	71	79	47	59	100	100	0	0.026	0.030	0.026	0.025	1.912	0.031	0.761	80	433	100	3997	5398	-5.255	102	3895	158	5240	19565	424876	7.800	111.319	0	0	0
2	12	9	""	"STM4202"	8450	16550	110	124	151	70	46	88	88	91	20	21	77	43	0	5175	5877	2548	43	70	70	85	98	115	100	100	0	0.007	0.011	0.008	0.008	2.519	0.012	0.355	80	413	100	5141	5870	-7.148	36	5105	63	5807	12098	470144	3.000	59.102	0	0	0
2	13	9	"pduF"	"STM2037"	8630	16560	120	1218	1253	371	29	90	90	97	53	54	99	99	0	20617	20690	5032	24	70	70	95	177	186	100	100	0	0.055	0.056	0.055	0.055	1.202	0.056	0.955	120	484	100	21675	21783	-4.187	1128	20547	1163	20620	150413	2482858	21.811	116.356	0	0	0
2	14	9	"pduQ"	"STM2052"	8810	16560	120	202	209	75	35	94	94	101	51	50	86	53	0	14387	13611	3840	28	69	69	78	65	83	100	100	0	0.008	0.008	0.008	0.008	1.665	0.008	0.481	120	429	100	14426	13657	-7.051	108	14318	115	13542	25124	1633267	2.118	208.200	0	0	0
2	15	9	"sspH2"	"STM2241"	8980	16560	110	798	800	117	14	92	92	99	52	52	100	100	0	40443	40235	5573	13	70	70	211	1474	698	100	100	0	0.017	0.018	0.017	0.018	1.169	0.017	0.954	80	427	100	41079	40873	-5.838	706	40373	708	40165	64014	3218768	13.481	27.153	0	0	0
2	16	9	"btuF"	"STM0206"	9160	16570	120	437	422	106	25	92	92	96	31	32	96	95	0	12049	11308	2955	26	71	71	185	1360	735	97	96	0	0.029	0.029	0.029	0.029	1.227	0.029	0.949	120	495	100	12323	11567	-5.118	345	11978	330	11237	50601	1357013	10.516	8.179	0	0	0
2	17	9	"sitD"	"STM2864"	9330	16570	110	14211	15064	3614	23	94	94	161	479	297	100	100	0	15806	16909	4010	23	72	72	153	662	432	100	100	0	0.897	0.889	0.884	0.884	1.133	0.886	0.986	80	413	100	29851	31807	-0.156	14117	15734	14970	16837	1205158	1352702	31.113	25.311	0	0	0
2	18	9	"yfjD"	"STM2679"	9510	16580	110	125	206	200	97	92	92	159	483	303	7	0	0	2401	7969	12370	155	74	74	161	667	414	95	70	0	0.014	0.014	0.013	0.012	2.050	0.017	0.124	80	407	100	2360	8009	-6.140	33	2327	114	7895	16483	637545	0.097	11.706	0	0	0
2	19	9	"psiB"	"PSLT069"	9690	16580	120	305	322	99	30	93	93	107	105	98	92	51	0	13390	13380	4320	32	79	79	113	173	153	100	100	0	0.016	0.017	0.016	0.017	1.371	0.017	0.495	120	469	100	13523	13530	-5.972	212	13311	229	13301	38594	1605653	2.048	76.688	0	0	0
2	20	9	"traV"	"PSLT084"	9870	16580	120	306	369	237	64	94	94	108	106	98	86	50	0	4660	6096	4880	80	80	80	117	181	154	99	98	0	0.046	0.046	0.045	0.044	1.398	0.046	0.935	120	445	100	4792	6291	-4.433	212	4580	275	6016	44314	731571	2.462	33.033	0	0	0
2	21	9	"himD"	"STM0982"	10050	16580	120	7459	8080	5285	65	90	90	95	41	43	100	100	0	809	973	626	64	75	75	92	89	96	97	96	0	10.040	8.898	9.093	9.193	1.350	9.229	0.740	120	482	100	8103	8888	3.328	7369	734	7990	898	969635	116726	194.756	9.899	0	0	0
2	22	9	"dcuR"	"STM4303"	10220	16580	110	456	605	444	73	87	87	91	26	28	97	93	0	5468	6086	4228	69	71	71	87	74	85	100	100	0	0.068	0.086	0.080	0.075	1.555	0.092	0.924	80	422	100	5766	6533	-3.870	369	5397	518	6015	48434	486841	19.769	81.068	0	0	0
2	23	9	"phnA"	"STM4289"	10410	16590	120	236	300	234	78	88	88	111	283	254	19	7	0	2154	2836	2997	105	69	69	121	666	550	89	74	0	0.071	0.077	0.078	0.073	1.532	0.076	0.948	120	525	100	2233	2979	-3.816	148	2085	212	2767	35963	340299	0.668	4.077	0	0	0
2	24	9	"melA"	"STM4298"	10590	16580	110	413	452	162	35	87	87	89	22	24	100	100	0	11853	13381	4921	36	69	69	75	78	104	100	100	0	0.028	0.027	0.027	0.027	1.212	0.027	0.946	80	494	100	12110	13677	-5.176	326	11784	365	13312	36162	1070509	16.500	170.590	0	0	0
2	1	10	"lasT"	"STM4600"	6500	16700	100	1889	1854	334	18	88	88	91	24	26	100	100	0	10132	10032	1921	19	72	72	76	22	28	100	100	0	0.179	0.177	0.178	0.178	1.069	0.175	0.988	80	441	100	11861	11726	-2.482	1801	10060	1766	9960	148331	802588	73.458	452.545	0	0	0
2	2	10	"dniR"	"STM0260"	6670	16700	110	3368	3344	511	15	91	91	96	41	42	100	100	0	20998	21157	3267	15	71	71	78	36	46	100	100	0	0.157	0.154	0.154	0.154	1.084	0.154	0.991	80	453	100	24204	24339	-2.675	3277	20927	3253	21086	267531	1692550	79.220	585.528	0	0	0
2	3	10	""	"STM0277"	6850	16710	110	234	243	82	33	89	89	93	39	41	97	82	0	5748	5759	1279	22	69	69	75	28	37	100	100	0	0.026	0.027	0.024	0.024	1.615	0.027	0.729	80	466	100	5824	5844	-5.292	145	5679	154	5690	19475	460692	3.846	203.000	0	0	0
2	4	10	""	"STM0286"	7030	16710	110	361	366	69	18	86	86	89	21	23	100	100	0	9567	9437	1744	18	72	72	80	40	50	100	100	0	0.029	0.030	0.030	0.030	1.259	0.029	0.916	80	468	100	9770	9645	-5.110	275	9495	280	9365	29253	754934	13.190	233.925	0	0	0
2	5	10	""	"STM0294"	7210	16710	110	160	173	78	45	87	87	91	22	24	86	62	0	3733	3933	1964	49	83	83	100	60	60	100	100	0	0.020	0.022	0.019	0.018	2.106	0.022	0.627	80	454	100	3723	3936	-5.644	73	3650	86	3850	13857	314664	3.727	63.883	0	0	0
2	6	10	"yafH"	"STM0309"	7380	16720	110	5430	5217	1268	24	89	89	94	29	30	100	100	0	8195	7855	1969	25	77	77	94	68	72	100	100	0	0.658	0.659	0.661	0.664	1.079	0.662	0.990	80	439	100	13459	12906	-0.604	5341	8118	5128	7778	417330	628416	176.655	114.132	0	0	0
2	7	10	"nagZ"	"STM1209"	7560	16720	120	3204	3736	2106	56	91	91	93	24	25	100	100	0	13166	14302	7453	52	73	73	83	43	51	100	100	0	0.238	0.256	0.248	0.261	1.356	0.262	0.984	120	485	100	16206	17874	-2.072	3113	13093	3645	14229	448324	1716268	151.792	330.674	0	0	0
2	8	10	"ycfU"	"STM1217"	7740	16720	110	634	664	168	25	92	92	95	23	24	100	100	0	7124	7464	1574	21	75	75	83	29	34	100	100	0	0.077	0.077	0.075	0.076	1.177	0.077	0.958	80	446	100	7591	7961	-3.701	542	7049	572	7389	53157	597129	24.739	254.517	0	0	0
2	9	10	"ycfC"	"STM1233"	7920	16730	110	140	156	63	40	91	91	94	22	23	75	55	0	1145	1219	579	47	75	75	80	29	36	100	100	0	0.046	0.057	0.048	0.044	2.447	0.059	0.566	80	448	100	1119	1209	-4.449	49	1070	65	1144	12505	97512	2.818	39.276	0	0	0
2	10	10	""	"STM1251"	8090	16720	110	8430	9241	3120	33	91	91	95	30	31	100	100	0	5484	5945	1791	30	74	74	80	29	36	100	100	0	1.541	1.559	1.541	1.544	1.081	1.594	0.989	80	451	100	13749	15021	0.624	8339	5410	9150	5871	739313	475568	304.867	202.241	0	0	0
2	11	10	"aadA"	"STM1264"	8270	16720	110	2075	2112	371	17	92	92	99	40	40	100	100	0	14779	14773	2289	15	75	75	86	57	66	100	100	0	0.135	0.137	0.135	0.136	1.123	0.137	0.976	80	466	100	16687	16718	-2.890	1983	14704	2020	14698	168998	1181815	50.325	257.667	0	0	0
2	12	10	"yeaQ"	"STM1274"	8450	16720	110	3544	4711	3945	83	94	94	103	47	45	100	100	0	3273	4127	2831	68	72	72	87	94	108	100	100	0	1.078	1.139	1.085	1.095	1.125	1.236	0.976	80	460	100	6651	8672	0.108	3450	3201	4617	4055	376867	330196	98.043	42.979	0	0	0
2	13	10	"fumA"	"STM1468"	8630	16730	110	1879	1898	338	17	92	92	100	45	45	100	100	0	13850	13828	2301	16	72	72	84	81	96	100	100	0	0.130	0.131	0.131	0.131	1.074	0.130	0.989	80	458	100	15565	15562	-2.947	1787	13778	1806	13756	151846	1106267	39.956	169.679	0	0	0
2	14	10	"ompN"	"STM1473"	8820	16730	110	1940	1958	306	15	95	95	102	39	38	100	100	0	27576	27593	2894	10	77	77	94	84	89	100	100	0	0.067	0.068	0.068	0.067	1.114	0.068	0.979	80	418	100	29344	29379	-3.898	1845	27499	1863	27516	156670	2207434	47.590	327.369	0	0	0
2	15	10	"ydgF"	"STM1482"	8970	16740	110	276	302	94	31	94	94	101	40	39	100	95	0	6000	6465	2550	39	75	75	163	1344	824	100	96	0	0.031	0.033	0.032	0.032	1.255	0.031	0.839	80	421	100	6107	6598	-5.025	182	5925	208	6390	24187	517180	5.025	4.689	0	0	0
2	16	10	"ynfK"	"STM1489"	9160	16750	120	1692	1657	356	21	91	91	97	30	30	99	99	0	21775	21228	4945	23	71	71	78	28	35	100	100	0	0.074	0.074	0.074	0.075	1.202	0.073	0.982	120	448	100	23305	22723	-3.761	1601	21704	1566	21157	198851	2547364	52.000	755.357	0	0	0
2	17	10	""	"STM1498"	9330	16740	110	265	273	63	23	92	92	132	397	300	1	0	0	15638	15129	2470	16	75	75	125	548	438	100	100	0	0.011	0.012	0.011	0.012	1.447	0.011	0.639	80	393	100	15736	15235	-6.491	173	15563	181	15054	21807	1210313	0.355	27.380	0	0	0
2	18	10	"ynfB"	"STM1503"	9510	16750	120	2091	2133	733	34	90	90	100	52	52	100	99	0	6279	6381	2195	34	80	80	98	65	66	100	99	0	0.323	0.324	0.327	0.329	1.186	0.322	0.983	120	459	100	8200	8344	-1.631	2001	6199	2043	6301	255989	765664	39.096	96.662	0	0	0
2	19	10	"virK"	"STM2781"	9680	16750	110	5882	5658	1153	20	93	93	108	108	100	100	100	0	15481	14918	3077	20	80	80	116	185	159	100	100	0	0.376	0.375	0.376	0.375	1.066	0.372	0.992	80	399	100	21190	20403	-1.412	5789	15401	5565	14838	452650	1193412	51.389	80.011	0	0	0
2	20	10	""	"STM2789"	9860	16750	110	11403	11668	1857	15	94	94	111	108	97	100	100	0	17391	17775	2872	16	82	82	117	180	153	100	100	0	0.653	0.654	0.649	0.654	1.050	0.651	0.992	80	459	100	28618	29267	-0.614	11309	17309	11574	17693	933430	1421972	107.009	98.100	0	0	0
2	21	10	"yqaE"	"STM2796"	10050	16760	110	2665	3715	3816	102	91	91	102	53	51	100	100	0	894	1190	1003	84	79	79	100	114	114	100	100	0	3.158	3.262	3.369	3.205	1.318	3.730	0.888	80	439	100	3389	4735	1.659	2574	815	3624	1111	297230	95175	68.170	9.561	0	0	0
2	22	10	""	"STM4008"	10230	16760	120	662	669	160	23	90	90	95	35	36	100	100	0	9577	9291	1797	19	75	75	95	96	101	100	100	0	0.060	0.063	0.061	0.062	1.187	0.063	0.949	120	515	100	10074	9795	-4.054	572	9502	579	9216	80270	1114956	16.400	95.792	0	0	0
2	23	10	""	"STM4030"	10410	16760	110	661	1181	1118	94	91	91	94	33	35	100	100	0	1958	3798	3714	97	71	71	78	46	58	100	100	0	0.302	0.292	0.281	0.288	1.199	0.297	0.966	80	412	100	2457	4817	-1.727	570	1887	1090	3727	94514	303851	32.939	80.870	0	0	0
2	24	10	""	"STM4044"	10590	16760	110	696	776	270	34	86	86	90	27	30	100	100	0	12263	12906	2821	21	69	69	72	23	31	100	100	0	0.050	0.054	0.052	0.051	1.247	0.054	0.931	80	505	100	12804	13527	-4.321	610	12194	690	12837	62064	1032461	25.407	558.000	0	0	0
2	1	11	"yghJ"	"STM2941"	6500	16880	110	770	785	139	17	90	90	93	26	27	100	100	0	22733	23005	3606	15	74	74	77	19	24	100	100	0	0.030	0.030	0.030	0.030	1.137	0.030	0.965	80	522	100	23339	23626	-5.058	680	22659	695	22931	62803	1840433	26.615	1206.737	0	0	0
2	2	11	""	"STM2950"	6670	16880	110	1301	1343	250	18	90	90	95	39	41	100	100	0	20406	21113	3736	17	72	72	76	21	27	100	100	0	0.060	0.060	0.059	0.059	1.106	0.059	0.978	80	478	100	21545	22294	-4.070	1211	20334	1253	21041	107402	1689009	32.000	1001.762	0	0	0
2	3	11	"ygcA"	"STM2957"	6850	16880	110	1747	1852	534	28	90	90	94	38	40	100	100	0	10345	11009	2707	24	71	71	75	23	30	100	100	0	0.161	0.161	0.158	0.159	1.150	0.161	0.967	80	478	100	11931	12700	-2.632	1657	10274	1762	10938	148152	880705	46.263	475.391	0	0	0
2	4	11	"sdaB"	"STM2971"	7030	16890	110	752	766	132	17	91	91	93	23	24	100	100	0	10828	10902	1779	16	74	74	80	28	35	100	100	0	0.061	0.062	0.062	0.062	1.122	0.063	0.960	80	467	100	11415	11503	-4.024	661	10754	675	10828	61262	872120	29.261	386.500	0	0	0
2	5	11	"fucP"	"STM2975"	7200	16880	110	251	269	96	35	90	90	94	25	26	98	98	0	8596	9322	3310	35	80	80	94	47	50	100	100	0	0.019	0.019	0.018	0.018	1.337	0.019	0.851	80	448	100	8677	9421	-5.725	161	8516	179	9242	21515	745787	7.000	196.340	0	0	0
2	6	11	"fucR"	"STM2979"	7380	16900	120	582	534	183	34	92	92	117	170	145	89	80	0	17078	14882	6022	40	78	78	108	138	127	98	96	0	0.029	0.030	0.029	0.029	1.619	0.028	0.600	120	482	100	17490	15246	-5.117	490	17000	442	14804	64042	1785805	2.453	107.058	0	0	0
2	7	11	""	"STM3160"	7560	16900	120	416	455	333	73	90	90	116	175	150	72	46	0	1544	1691	1328	78	73	73	101	140	138	95	92	0	0.222	0.226	0.219	0.214	1.535	0.246	0.690	120	453	100	1797	1983	-2.174	326	1471	365	1618	54641	202924	1.937	11.357	0	0	0
2	8	11	""	"STM3169"	7730	16900	110	597	827	639	77	88	88	90	21	23	100	100	0	5203	6712	4921	73	73	73	78	27	34	100	100	0	0.099	0.111	0.108	0.108	1.246	0.114	0.941	80	458	100	5639	7378	-3.333	509	5130	739	6639	66146	536947	35.095	245.704	0	0	0
2	9	11	"ygiX"	"STM3177"	7920	16910	110	355	411	184	44	90	90	92	21	22	100	100	0	6634	7807	3364	43	73	73	77	28	36	100	100	0	0.040	0.042	0.041	0.040	1.266	0.043	0.912	80	445	100	6826	8055	-4.630	265	6561	321	7734	32878	624599	15.190	276.071	0	0	0
2	10	11	"clpB"	"STM2660"	8090	16900	110	19492	20416	5074	24	93	93	98	32	32	100	100	0	17943	18563	4217	22	73	73	79	29	36	100	100	0	1.086	1.099	1.091	1.095	1.085	1.102	0.972	80	467	100	37269	38813	0.118	19399	17870	20323	18490	1633303	1485050	634.938	637.379	0	0	0
2	11	11	"yfiN"	"STM2672"	8270	16900	110	1519	1601	560	34	93	93	98	31	31	100	100	0	26025	26277	3116	11	72	72	83	51	61	100	100	0	0.055	0.058	0.055	0.055	1.247	0.057	0.890	80	461	100	27379	27713	-4.186	1426	25953	1508	26205	128098	2102157	48.484	513.608	0	0	0
2	12	11	"recN"	"STM2684"	8450	16910	120	3985	3808	1624	42	94	94	103	56	54	98	98	0	13924	13446	5630	41	70	70	77	38	49	100	99	0	0.281	0.278	0.276	0.276	1.361	0.276	0.971	120	512	100	17745	17090	-1.832	3891	13854	3714	13376	456987	1613473	66.161	351.816	0	0	0
2	13	11	"cueR"	"STM0499"	8620	16910	110	1160	1187	309	26	92	92	97	39	40	100	100	0	4647	4721	1270	26	70	70	76	45	59	100	100	0	0.233	0.235	0.240	0.235	1.123	0.232	0.969	80	446	100	5645	5746	-2.099	1068	4577	1095	4651	94932	377688	27.949	103.222	0	0	0
2	14	11	""	"STM0509"	8800	16910	110	1305	1376	257	18	92	92	99	58	58	100	100	0	22987	24420	3997	16	76	76	92	85	92	100	100	0	0.053	0.053	0.053	0.052	1.108	0.052	0.967	80	493	100	24124	25628	-4.239	1213	22911	1284	24344	110075	1953636	22.017	286.212	0	0	0
2	15	11	"gcl"	"STM0517"	8980	16910	110	379	402	91	22	91	91	101	61	60	100	97	0	18410	18377	3318	18	77	77	95	80	84	100	100	0	0.016	0.017	0.016	0.017	1.238	0.016	0.762	80	448	100	18621	18611	-5.992	288	18333	311	18300	32144	1470191	4.934	228.525	0	0	0
2	16	11	"ybbV"	"STM0521"	9160	16920	120	113	123	45	36	91	91	96	37	38	34	9	0	3354	3561	1919	53	74	74	79	24	30	100	100	0	0.007	0.009	0.009	0.008	3.043	0.010	0.289	120	450	100	3302	3519	-7.220	22	3280	32	3487	14731	427340	0.730	145.083	0	0	0
2	17	11	"ylbA"	"STM0526"	9330	16920	120	2206	2312	854	36	91	91	96	37	38	99	99	0	10272	10592	4127	38	75	75	81	27	33	100	100	0	0.207	0.211	0.208	0.217	1.244	0.208	0.977	120	442	100	12312	12738	-2.269	2115	10197	2221	10517	277465	1271080	59.892	389.296	0	0	0
2	18	11	"purE"	"STM0534"	9510	16930	120	346	368	109	29	91	91	97	41	42	100	100	0	5693	6141	1883	30	76	76	90	65	72	100	100	0	0.045	0.046	0.045	0.044	1.229	0.045	0.890	120	481	100	5872	6342	-4.461	255	5617	277	6065	44201	736869	6.610	93.092	0	0	0
2	19	11	"ygaM"	"STM2802"	9690	16920	110	14469	17708	10299	58	92	92	105	81	77	100	100	0	1068	1214	620	51	74	74	84	36	42	100	100	0	14.464	15.453	15.265	15.258	1.152	16.098	0.971	80	482	100	15371	18756	3.854	14377	994	17616	1140	1416645	97145	217.321	31.389	0	0	0
2	20	11	"yeiA"	"STM2187"	9880	16930	110	1429	1476	224	15	91	91	105	89	84	100	100	0	18635	19100	2180	11	75	75	84	41	48	100	100	0	0.072	0.073	0.072	0.072	1.097	0.072	0.972	80	466	100	19898	20410	-3.794	1338	18560	1385	19025	118109	1528038	15.404	463.805	0	0	0
2	21	11	""	"STM2196"	10040	16930	110	640	743	243	32	93	93	100	51	51	100	100	0	19524	20759	4670	22	75	75	97	139	143	100	100	0	0.028	0.031	0.028	0.030	1.305	0.030	0.878	80	451	100	19996	21334	-5.152	547	19449	650	20684	59415	1660723	12.608	148.647	0	0	0
2	22	11	"bcr"	"STM2221"	10220	16940	110	1387	1448	259	17	95	95	102	53	51	100	100	0	19416	20200	3013	14	78	78	105	143	136	100	100	0	0.067	0.067	0.066	0.067	1.083	0.067	0.971	80	473	100	20630	21475	-3.904	1292	19338	1353	20122	115830	1615992	25.396	140.524	0	0	0
2	23	11	"yejK"	"STM2226"	10410	16930	110	978	1020	344	33	96	96	112	112	100	100	100	0	16001	15953	3737	23	76	76	103	111	107	100	100	0	0.055	0.058	0.056	0.056	1.312	0.057	0.831	80	456	100	16807	16801	-4.174	882	15925	924	15877	81613	1276201	8.107	142.793	0	0	0
2	24	11	""	"STM2236"	10580	16940	120	640	681	342	50	87	87	100	99	99	93	89	0	9067	9113	4194	46	69	69	84	90	107	99	99	0	0.061	0.066	0.063	0.063	1.446	0.066	0.908	120	587	100	9551	9638	-4.024	553	8998	594	9044	81773	1093505	5.869	100.322	0	0	0
2	1	12	"phoP"	"STM1231"	6490	17070	110	15801	15409	2437	15	93	93	96	27	28	100	100	0	7949	7715	1193	15	71	71	74	16	21	100	100	0	1.994	2.004	1.999	2.003	1.073	2.009	0.989	80	509	100	23586	22960	0.996	15708	7878	15316	7644	1232711	617200	567.148	477.563	0	0	0
2	2	12	"phoP"	"STM1231"	6670	17070	110	22991	22062	3776	17	94	94	97	30	30	100	100	0	13254	12854	2462	19	71	71	72	14	19	100	100	0	1.737	1.719	1.707	1.733	1.151	1.716	0.979	80	480	100	36080	34751	0.796	22897	13183	21968	12783	1764967	1028312	732.167	913.000	0	0	0
2	3	12	"phoP"	"STM1231"	6850	17070	100	16900	16796	2901	17	91	91	95	24	25	100	100	0	8310	8334	1310	15	69	69	72	22	30	100	100	0	2.040	2.021	2.020	2.016	1.084	2.038	0.986	80	419	100	25050	24970	1.028	16809	8241	16705	8265	1343683	666702	695.875	375.545	0	0	0
2	4	12	"phoQ"	"STM1230"	7020	17070	100	6247	6103	1481	24	92	92	94	23	24	100	100	0	11689	11480	2380	20	72	72	76	20	26	100	100	0	0.530	0.527	0.524	0.522	1.095	0.530	0.988	80	408	100	17772	17419	-0.916	6155	11617	6011	11408	488212	918393	261.261	570.200	0	0	0
2	5	12	"phoQ"	"STM1230"	7200	17070	110	10115	10144	1399	13	90	90	93	25	26	100	100	0	23759	24014	2868	11	73	73	77	26	33	100	100	0	0.423	0.420	0.423	0.419	1.066	0.420	0.989	80	479	100	33711	33995	-1.240	10025	23686	10054	23941	811510	1921129	402.040	920.654	0	0	0
2	6	12	"hupA"	"STM4170"	7380	17070	110	3028	3531	2294	64	90	90	117	179	152	100	100	0	2080	2543	2032	79	72	72	94	136	144	100	100	0	1.463	1.393	1.482	1.458	1.234	1.311	0.838	80	433	100	4946	5912	0.549	2938	2008	3441	2471	282448	203413	19.073	18.007	0	0	0
2	7	12	"sopB"	"STM1091"	7550	17070	110	2198	2178	546	25	91	91	118	179	151	98	97	0	36724	36109	7643	21	75	75	102	140	137	100	100	0	0.057	0.058	0.057	0.057	1.111	0.059	0.974	80	432	100	38756	38121	-4.121	2107	36649	2087	36034	174236	2888687	11.508	257.193	0	0	0
2	8	12	"pipC"	"STM0375"	7730	17080	100	642	1628	7319	449	88	88	91	24	26	100	100	1	3152	3769	2068	54	73	73	92	70	76	100	100	0	0.180	0.417	0.170	0.181	1.615	2.800	0.334	80	373	100	3633	5236	-2.475	554	3079	1540	3696	130255	301519	64.042	52.529	0	0	0
2	9	12	"pipC"	"STM0375"	7900	17090	140	602	607	161	26	91	91	97	33	34	98	97	0	5005	4912	1278	26	74	74	103	186	180	98	98	0	0.104	0.107	0.105	0.109	1.516	0.107	0.957	156	563	100	5442	5354	-3.270	511	4931	516	4838	94665	766311	15.455	25.855	0	0	0
2	10	12	"pipC"	"STM0375"	8090	17080	110	663	715	219	30	95	95	101	35	34	100	100	0	5622	5970	1644	27	75	75	106	205	193	100	100	0	0.102	0.105	0.105	0.103	1.155	0.106	0.967	80	447	100	6115	6515	-3.288	568	5547	620	5895	57165	477602	17.543	28.605	0	0	0
2	11	12	"ssrB"	"STM1391"	8260	17080	110	1918	1927	407	21	96	96	97	23	23	100	100	0	8770	8562	1675	19	74	74	86	45	52	100	100	0	0.210	0.216	0.216	0.215	1.103	0.217	0.978	80	466	100	10518	10319	-2.255	1822	8696	1831	8488	154172	684949	79.565	188.356	0	0	0
2	12	12	"ssrB"	"STM1391"	8440	17080	110	2667	2679	512	19	92	92	97	41	42	100	100	0	11600	11465	1981	17	71	71	76	28	36	100	100	0	0.223	0.227	0.228	0.226	1.099	0.227	0.977	80	446	100	14104	13981	-2.163	2575	11529	2587	11394	214329	917175	62.976	406.750	0	0	0
2	13	12	"lrp"	"STM0959"	8620	17090	110	2321	2327	556	23	92	92	101	62	61	100	100	0	5665	5474	1141	20	71	71	79	34	43	100	100	0	0.398	0.414	0.403	0.410	1.114	0.415	0.975	80	454	100	7823	7638	-1.327	2229	5594	2235	5403	186136	437927	35.903	158.676	0	0	0
2	14	12	"lrp"	"STM0959"	8790	17100	110	5006	4757	894	18	93	93	105	77	73	100	100	0	11525	11081	2049	18	73	73	98	245	250	100	100	0	0.429	0.424	0.427	0.423	1.067	0.427	0.984	80	477	100	16365	15672	-1.221	4913	11452	4664	11008	380563	886507	60.416	44.829	0	0	0
2	15	12	"gyrA"	"STM2272"	8980	17090	110	3986	3862	531	13	92	92	99	60	60	100	100	0	39665	38899	4016	10	74	74	91	233	256	100	100	0	0.098	0.097	0.099	0.096	1.103	0.097	0.983	80	480	100	43485	42595	-3.346	3894	39591	3770	38825	308998	3111948	62.717	166.558	0	0	0
2	16	12	"gyrA"	"STM2272"	9150	17100	100	1733	1821	830	45	91	91	97	40	41	100	100	0	17523	16712	2430	14	75	75	81	40	49	100	100	0	0.094	0.104	0.097	0.100	1.214	0.111	0.668	80	391	100	19090	18367	-3.410	1642	17448	1730	16637	145690	1336942	43.100	415.775	0	0	0
2	17	12	"gyrA"	"STM2272"	9330	17100	110	779	805	193	23	91	91	96	35	36	100	100	0	7209	7550	1912	25	77	77	84	45	53	100	100	0	0.096	0.096	0.095	0.095	1.126	0.096	0.961	80	447	100	7820	8187	-3.374	688	7132	714	7473	64371	604020	20.257	165.911	0	0	0
2	18	12	"csrA"	"STM2826"	9510	17110	110	5246	5190	1180	22	91	91	94	23	24	100	100	0	1157	1152	232	20	74	74	85	62	72	100	100	0	4.760	4.730	4.721	4.716	1.109	4.870	0.955	80	434	100	6238	6177	2.251	5155	1083	5099	1078	415202	92120	221.565	17.210	0	0	0
2	19	12	"crp"	"STM3466"	9680	17120	110	9183	8812	1650	18	92	92	104	79	75	100	100	0	10525	10014	1978	19	75	75	88	62	70	100	100	0	0.870	0.877	0.872	0.886	1.139	0.876	0.986	80	462	100	19541	18659	-0.201	9091	10450	8720	9939	704964	801120	110.228	160.097	0	0	0
2	20	12	"yhhP"	"STM3578"	9860	17110	110	322	359	124	34	89	89	97	50	51	100	97	0	2641	2973	1196	40	80	80	102	71	69	100	100	0	0.091	0.093	0.094	0.091	1.363	0.089	0.795	80	468	100	2794	3163	-3.458	233	2561	270	2893	28752	237849	5.240	40.437	0	0	0
2	21	12	"yhhP"	"STM3578"	10040	17120	110	434	444	144	32	92	92	97	45	46	100	100	0	4859	4993	1106	22	80	80	104	88	84	100	100	0	0.072	0.072	0.069	0.068	1.324	0.072	0.880	80	465	100	5121	5265	-3.805	342	4779	352	4913	35534	399440	7.711	55.557	0	0	0
2	22	12	"topA"	"STM1714"	10210	17120	100	4710	4674	693	14	93	93	99	46	46	100	100	0	14147	14092	1895	13	79	79	91	48	52	100	100	0	0.328	0.327	0.327	0.326	1.083	0.326	0.976	80	418	100	18685	18594	-1.607	4617	14068	4581	14013	373922	1127369	99.457	291.688	0	0	0
2	23	12	"topA"	"STM1714"	10400	17120	110	1702	1768	474	26	94	94	109	109	100	100	100	0	4889	5079	1587	31	78	78	102	104	101	100	100	0	0.334	0.335	0.336	0.339	1.170	0.325	0.959	80	478	100	6419	6675	-1.581	1608	4811	1674	5001	141456	406299	15.220	47.856	0	0	0
2	24	12	"topA"	"STM1714"	10570	17120	110	1113	1180	525	44	86	86	91	43	47	100	100	0	3230	3289	1247	37	69	69	77	40	51	100	100	0	0.325	0.340	0.330	0.335	1.289	0.320	0.838	80	478	100	4188	4314	-1.622	1027	3161	1094	3220	94423	263149	25.326	80.300	0	0	0
2	1	13	"ctrl-buffer"	"ctrl-buffer"	6480	17230	100	86	110	145	131	88	88	90	23	25	15	6	0	68	90	116	128	66	66	68	14	20	23	13	0	-1.000	0.917	1.201	1.301	3.399	1.265	0.916	80	437	100	0	46	Error	-2	2	22	24	8820	7214	0.870	1.571	-50	0	0
2	2	13	"ctrl-buffer"	"ctrl-buffer"	6650	17240	100	87	92	25	27	87	87	92	37	40	8	2	0	78	85	29	34	66	66	72	42	58	11	3	0	0.000	0.263	1.312	1.096	4.127	0.328	0.081	80	409	100	12	24	Error	0	12	5	19	7323	6801	0.000	0.310	-50	0	0
2	3	13	"ctrl-buffer"	"ctrl-buffer"	6830	17240	100	80	82	20	24	87	87	93	41	44	1	0	0	68	74	22	29	67	67	71	22	30	15	7	0	-7.000	-0.714	1.500	1.376	3.393	1.936	0.040	80	404	100	-6	2	Error	-7	1	-5	7	6528	5910	-0.268	0.136	-50	0	0
2	4	13	"ctrl-buffer"	"ctrl-buffer"	7010	17240	100	89	94	26	27	87	87	90	22	24	21	11	0	80	87	22	25	67	67	70	21	30	38	17	0	0.154	0.350	1.667	1.394	4.315	1.925	0.292	80	420	100	15	27	-2.700	2	13	7	20	7513	6973	0.182	0.810	-50	0	0
2	5	13	"ctrl-buffer"	"ctrl-buffer"	7190	17240	100	75	76	19	25	88	88	91	23	25	5	0	0	78	82	18	21	68	68	72	24	33	27	3	0	-1.300	-0.857	1.462	1.727	5.388	0.610	0.225	80	418	100	-3	2	Error	-13	10	-12	14	6074	6562	-0.652	0.417	-50	0	0
2	6	13	"ctrl-buffer"	"ctrl-buffer"	7360	17250	100	84	89	30	33	86	86	88	20	22	17	7	0	71	78	35	44	67	67	70	20	28	20	6	0	-0.500	0.273	1.438	1.403	3.601	0.780	0.184	80	420	100	2	14	Error	-2	4	3	11	7084	6214	0.050	0.400	-50	0	0
2	7	13	"ctrl-buffer"	"ctrl-buffer"	7540	17250	100	86	95	27	28	88	88	90	21	23	22	11	0	91	98	37	37	69	69	75	37	49	27	10	0	-0.091	0.241	0.833	0.680	3.812	0.394	0.073	80	414	100	20	36	Error	-2	22	7	29	7574	7862	0.238	0.622	-50	0	0
2	8	13	"ctrl-buffer"	"ctrl-buffer"	7720	17250	100	87	96	35	36	88	88	92	25	27	18	5	0	84	102	50	49	72	72	83	50	60	17	12	0	-0.083	0.267	0.935	1.148	3.875	0.672	0.255	80	430	100	11	38	Error	-1	12	8	30	7708	8132	0.160	0.380	-50	0	0
2	9	13	"ctrl-buffer"	"ctrl-buffer"	7900	17250	100	92	97	29	29	89	89	94	28	29	16	7	0	86	102	51	50	73	73	84	59	70	13	7	0	0.231	0.276	0.776	0.666	4.448	0.373	0.126	80	356	100	16	37	-2.115	3	13	8	29	7741	8127	0.107	0.305	-50	0	0
2	10	13	"ctrl-buffer"	"ctrl-buffer"	8070	17260	100	88	109	77	70	88	88	93	26	27	20	11	0	73	127	178	140	69	69	72	18	25	31	21	0	0.000	0.362	1.200	1.003	4.458	0.354	0.443	80	420	100	4	79	Error	0	4	21	58	8740	10178	0.615	3.056	-50	0	0
2	11	13	"ctrl-buffer"	"ctrl-buffer"	8250	17260	100	83	94	41	43	89	89	92	26	28	13	6	0	75	118	272	230	72	72	79	35	44	11	7	0	-2.000	0.109	0.857	0.843	2.826	0.119	0.257	80	414	100	-3	51	Error	-6	3	5	46	7510	9438	0.077	1.114	-50	0	0
2	12	13	"ctrl-buffer"	"ctrl-buffer"	8430	17260	100	89	94	37	39	90	90	93	33	35	7	3	0	78	87	30	34	68	68	83	203	244	0	0	0	-0.100	0.211	1.111	0.860	3.666	0.589	0.427	80	442	100	9	23	Error	-1	10	4	19	7536	6941	0.030	0.020	-50	0	0
2	13	13	"ctrl-buffer"	"ctrl-buffer"	8610	17260	100	80	85	32	37	90	90	97	53	54	5	3	0	72	87	59	67	68	68	74	27	36	17	5	0	-2.500	-0.263	1.226	1.377	4.284	0.568	0.221	80	420	100	-6	14	Error	-10	4	-5	19	6825	6998	-0.226	0.481	-50	0	0
2	14	13	"ctrl-buffer"	"ctrl-buffer"	8790	17270	100	93	100	47	47	86	86	92	31	33	15	5	0	85	115	88	76	68	68	74	28	37	37	22	0	0.412	0.298	0.655	0.647	4.868	0.541	0.381	80	396	100	24	61	-1.280	7	17	14	47	8015	9163	0.258	1.464	-50	0	0
2	15	13	"ctrl-buffer"	"ctrl-buffer"	8960	17270	100	82	84	21	25	87	87	92	31	33	5	1	0	76	81	33	40	67	67	83	246	296	0	0	0	-0.556	-0.214	0.917	0.957	3.786	1.157	0.057	80	420	100	4	11	Error	-5	9	-3	14	6706	6493	-0.258	-0.008	-50	0	0
2	16	13	"ctrl-buffer"	"ctrl-buffer"	9140	17270	100	91	115	106	92	90	90	95	34	35	15	11	0	78	85	26	30	71	71	77	40	51	12	3	0	0.143	1.786	1.227	1.264	3.459	7.194	0.144	80	420	100	8	39	-2.807	1	7	25	14	9175	6764	0.588	0.200	-50	0	0
2	17	13	"ctrl-buffer"	"ctrl-buffer"	9320	17270	100	90	93	27	29	91	91	96	41	42	6	2	0	86	102	53	51	77	77	95	67	70	6	2	0	-0.111	0.080	0.872	0.809	3.816	0.058	0.022	80	440	100	8	27	Error	-1	9	2	25	7429	8136	-0.073	0.104	-50	0	0
2	18	13	"ctrl-buffer"	"ctrl-buffer"	9500	17280	100	87	109	80	73	89	89	95	43	45	21	8	0	71	86	43	50	72	72	86	55	63	8	5	0	2.000	1.429	1.375	1.574	3.852	0.178	0.019	80	408	100	-3	34	1.000	-2	-1	20	14	8746	6906	0.326	0.000	-50	0	0
2	19	13	"ctrl-buffer"	"ctrl-buffer"	9670	17280	100	91	95	27	28	88	88	93	38	40	12	1	0	83	89	27	30	71	71	80	37	46	18	5	0	0.250	0.389	1.022	0.955	3.582	0.656	0.055	80	423	100	15	25	-2.000	3	12	7	18	7615	7096	0.053	0.243	-50	0	0
2	20	13	"ctrl-buffer"	"ctrl-buffer"	9850	17280	100	88	92	32	34	90	90	94	35	37	10	3	0	89	107	64	59	85	85	106	78	73	13	3	0	-0.500	0.091	0.853	0.723	4.330	0.114	0.024	80	420	100	2	24	Error	-2	4	2	22	7336	8520	-0.057	0.013	-50	0	0
2	21	13	"ctrl-buffer"	"ctrl-buffer"	10030	17290	100	88	91	29	31	91	91	96	28	29	12	2	0	89	105	62	59	88	88	106	66	62	8	6	0	-3.000	0.000	0.955	0.842	3.430	0.235	0.237	80	408	100	-2	17	Error	-3	1	0	17	7271	8418	-0.179	-0.015	-50	0	0
2	22	13	"ctrl-buffer"	"ctrl-buffer"	10210	17290	100	87	91	19	20	89	89	94	30	31	10	1	0	80	93	40	43	82	82	95	59	62	11	2	0	1.000	0.182	0.645	0.763	3.442	0.240	0.181	80	408	100	-4	13	0.000	-2	-2	2	11	7315	7449	-0.100	-0.034	-50	0	0
2	23	13	"ctrl-buffer"	"ctrl-buffer"	10380	17290	100	84	87	20	22	88	88	92	27	29	8	2	0	74	76	17	22	71	71	79	37	46	5	0	0	-1.333	-0.200	1.305	1.383	3.070	2.536	0.057	80	409	100	-1	4	Error	-4	3	-1	5	6991	6106	-0.185	-0.081	-50	0	0
2	24	13	"ctrl-buffer"	"ctrl-buffer"	10560	17290	100	94	100	29	29	84	84	88	30	34	22	6	0	76	78	20	25	64	64	71	32	45	12	3	0	0.833	1.143	1.333	1.253	3.498	1.605	0.126	80	452	100	22	30	-0.263	10	12	16	14	7994	6216	0.400	0.219	-50	0	0
2	1	14	"malY"	"STM1464"	6470	17420	110	125	173	136	78	86	86	87	20	22	66	48	0	1048	2142	3174	148	67	67	69	18	26	100	100	0	0.040	0.042	0.043	0.037	2.236	0.040	0.826	80	592	100	1020	2162	-4.653	39	981	87	2075	13851	171396	4.300	115.167	0	0	0
2	2	14	""	"STM1865"	6660	17420	110	186	259	200	77	85	85	90	33	36	80	70	0	999	1500	1502	100	67	67	73	39	53	100	100	0	0.108	0.121	0.117	0.109	1.678	0.122	0.897	80	516	100	1033	1607	-3.206	101	932	174	1433	20744	120020	5.121	36.590	0	0	0
2	3	14	"yheU"	"STM3463"	6840	17420	120	308	335	194	57	84	84	89	32	35	95	92	0	1643	1745	1160	66	67	67	73	37	50	98	98	0	0.142	0.150	0.147	0.154	1.573	0.150	0.891	120	585	100	1800	1929	-2.815	224	1576	251	1678	40238	209356	7.688	45.189	0	0	0
2	4	14	""	"STM2507"	7010	17420	110	174	229	157	68	86	86	89	29	32	86	71	0	2700	3490	3695	105	68	68	75	35	46	100	100	0	0.033	0.042	0.042	0.039	1.595	0.040	0.896	80	502	100	2720	3565	-4.903	88	2632	143	3422	18356	279227	4.828	97.571	0	0	0
2	5	14	"ilvY"	"STM3908"	7200	17430	110	1061	1097	191	17	87	87	89	22	24	100	100	0	14366	14865	2229	14	68	68	73	33	45	100	100	0	0.068	0.068	0.068	0.068	1.115	0.067	0.967	80	534	100	15272	15807	-3.876	974	14298	1010	14797	87720	1189186	45.818	448.242	0	0	0
2	6	14	""	"STM2906"	7370	17430	110	138	147	51	34	85	85	88	21	23	78	62	0	1384	1597	946	59	67	67	71	21	29	100	100	0	0.040	0.041	0.039	0.037	1.762	0.038	0.618	80	476	100	1370	1592	-4.635	53	1317	62	1530	11758	127784	2.810	72.667	0	0	0
2	7	14	"ssaR"	"STM1419"	7540	17430	120	351	1225	1958	159	86	86	89	23	25	98	95	0	1774	7579	12569	165	71	71	79	33	41	99	99	0	0.156	0.152	0.151	0.145	1.467	0.153	0.978	120	585	100	1968	8647	-2.684	265	1703	1139	7508	147016	909471	49.391	227.273	0	0	0
2	8	14	"pykF"	"STM1378"	7720	17440	100	3090	4829	5295	109	90	90	95	33	34	97	96	0	2311	3742	3918	104	77	77	85	36	42	98	97	0	1.343	1.293	1.281	1.183	1.739	1.344	0.951	80	457	100	5234	8404	0.425	3000	2234	4739	3665	386306	299357	143.455	101.583	0	0	0
2	9	14	"gyrB"	"STM3835"	7900	17430	110	1325	2041	1686	82	89	89	93	27	29	100	100	0	7334	12799	10202	79	72	72	76	26	34	100	100	0	0.170	0.153	0.147	0.145	1.367	0.156	0.963	80	524	100	8498	14679	-2.555	1236	7262	1952	12727	163274	1023939	72.148	489.346	0	0	0
2	10	14	"serC"	"STM0977"	8080	17440	110	1688	2158	1695	78	87	87	89	22	24	100	100	0	5668	6790	4730	69	67	67	70	16	22	100	100	0	0.286	0.308	0.292	0.296	1.393	0.299	0.907	80	490	100	7202	8794	-1.807	1601	5601	2071	6723	172635	543213	94.045	420.000	0	0	0
2	11	14	"cbiA"	"STM2035"	8250	17440	120	191	547	699	127	87	87	90	28	31	90	77	0	705	3137	4683	149	69	69	72	18	25	100	100	0	0.164	0.150	0.154	0.145	1.720	0.146	0.957	120	571	100	740	3528	-2.612	104	636	460	3068	65679	376424	16.321	170.278	0	0	0
2	12	14	"hin"	"STM2772"	8420	17450	110	606	1043	1163	111	89	89	95	43	45	90	87	0	2835	5364	6344	118	69	69	96	310	322	88	82	0	0.187	0.180	0.172	0.176	1.858	0.173	0.924	80	514	100	3283	6249	-2.420	517	2766	954	5295	83439	429155	22.047	16.994	0	0	0
2	13	14	"yfiA"	"STM2665"	8610	17440	110	3533	10220	16312	159	90	90	97	44	45	100	100	3	528	1345	1947	144	69	69	97	308	317	78	38	0	7.501	7.939	7.595	7.539	1.277	8.405	0.968	80	522	100	3902	11406	2.907	3443	459	10130	1276	817631	107605	230.068	4.052	0	0	0
2	14	14	""	"STM0382"	8780	17440	110	1059	1100	213	19	90	90	95	37	38	100	100	0	28073	29647	5452	18	71	71	126	527	418	100	100	0	0.035	0.034	0.034	0.034	1.146	0.034	0.960	80	497	100	28971	30586	-4.853	969	28002	1010	29576	88010	2371792	27.162	56.017	0	0	0
2	15	14	"ybbP"	"STM0508"	8960	17450	110	2166	2136	321	15	89	89	94	33	35	100	100	0	20895	20843	2595	12	68	68	125	521	416	100	100	0	0.100	0.099	0.099	0.098	1.099	0.099	0.980	80	510	100	22904	22822	-3.326	2077	20827	2047	20775	170869	1667405	61.879	39.766	0	0	0
2	16	14	"fepE"	"STM0589"	9130	17450	110	1277	1296	195	15	91	91	96	30	31	100	100	0	25759	26329	3423	13	74	74	119	341	286	100	100	0	0.046	0.046	0.046	0.046	1.117	0.045	0.974	80	542	100	26871	27460	-4.437	1186	25685	1205	26255	103703	2106345	40.000	76.862	0	0	0
2	17	14	"trpL"	"STM1722"	9320	17450	60	112	149	84	56	91	91	96	39	40	40	31	0	304	784	759	96	92	92	144	107	74	65	50	0	0.099	0.084	0.101	0.112	3.178	0.096	0.524	32	176	100	233	750	-3.336	21	212	58	692	4761	25103	1.359	5.981	0	0	0
2	18	14	"ivbL"	"STM3797"	9490	17460	110	707	722	162	22	87	87	93	46	49	100	100	0	537	529	111	20	68	68	72	23	31	100	100	0	1.322	1.377	1.366	1.370	1.191	1.392	0.934	80	573	100	1089	1096	0.403	620	469	635	461	57790	42347	13.674	19.870	0	0	0
2	19	14	"murI"	"STM4131"	9680	17470	70	425	502	350	69	84	84	89	23	25	96	93	0	2981	4111	3832	93	72	72	76	21	27	100	96	0	0.117	0.103	0.110	0.112	1.626	0.090	0.887	32	236	100	3250	4457	-3.093	341	2909	418	4039	16068	131543	17.957	192.143	0	0	0
2	20	14	"EMPTY"	"EMPTY"	9850	17460	100	82	85	19	22	86	86	89	22	24	8	5	0	83	100	54	54	70	70	77	34	44	28	11	0	-0.308	-0.033	1.063	0.991	3.055	0.119	0.044	80	477	100	9	29	Error	-4	13	-1	30	6815	8038	-0.182	0.676	-75	0	0
2	21	14	"EMPTY"	"EMPTY"	10030	17460	100	88	88	23	26	88	88	90	22	24	15	6	0	80	88	30	34	76	76	81	24	29	22	7	0	0.000	0.000	1.657	1.393	3.887	0.064	0.011	80	440	100	4	12	Error	0	4	0	12	7073	7035	-0.091	0.292	-75	0	0
2	22	14	"EMPTY"	"EMPTY"	10200	17470	100	87	126	240	190	86	86	89	22	24	17	13	0	80	100	92	92	78	78	85	32	37	16	6	0	0.500	1.818	1.062	0.940	2.986	2.797	0.604	80	452	100	3	62	-1.000	1	2	40	22	10118	8019	1.682	0.469	-75	0	0
2	23	14	"EMPTY"	"EMPTY"	10380	17470	100	85	98	62	63	85	85	88	24	27	17	6	0	68	70	16	22	69	69	73	19	26	10	1	0	0.000	13.000	1.714	1.587	3.429	9.951	0.025	80	464	100	-1	14	Error	0	-1	13	1	7810	5612	0.417	-0.158	-75	0	0
2	24	14	"EMPTY"	"EMPTY"	10560	17470	100	87	88	16	18	83	83	88	30	34	5	0	0	62	62	8	12	65	65	66	12	18	2	0	0	-1.333	-1.667	1.462	1.306	2.464	5.376	0.092	80	496	100	1	2	Error	4	-3	5	-3	7019	4950	0.000	-0.333	-75	0	0
3	1	1	"yjiW"	"STM4523"	11020	15210	130	154	231	204	88	76	76	77	22	28	78	66	0	1212	2776	3648	131	61	61	64	17	26	100	100	0	0.068	0.057	0.060	0.057	1.969	0.055	0.923	120	643	100	1229	2870	-3.883	78	1151	155	2715	27735	333105	7.000	159.529	0	0	0
3	2	1	"yjjW"	"STM4565"	11200	15220	120	229	228	46	20	77	77	83	49	59	97	89	0	9380	9110	1631	17	63	63	72	115	159	100	100	0	0.016	0.017	0.016	0.016	1.367	0.017	0.875	120	486	100	9469	9198	-5.938	152	9317	151	9047	27360	1093174	2.959	78.591	0	0	0
3	3	1	"yibL"	"STM3689"	11380	15220	130	995	1112	449	40	77	77	82	48	58	100	100	0	5346	6118	2536	41	62	62	70	107	152	100	100	0	0.174	0.171	0.171	0.170	1.197	0.169	0.950	120	532	100	6202	7091	-2.525	918	5284	1035	6056	133486	734174	21.458	56.523	0	0	0
3	4	1	"fba"	"STM3068"	11550	15220	120	24542	24347	3661	15	80	80	83	25	30	100	100	0	16772	16631	2743	16	63	63	65	14	21	100	100	0	1.464	1.465	1.464	1.467	1.100	1.461	0.982	120	484	100	41171	40835	0.550	24462	16709	24267	16568	2921613	1995738	970.560	1183.286	0	0	0
3	5	1	"yhaH"	"STM3234"	11730	15220	120	4949	4980	1879	37	80	80	88	85	96	100	100	0	3394	3476	1284	36	63	63	67	31	46	100	100	0	1.462	1.436	1.449	1.433	1.230	1.450	0.966	120	521	100	8200	8313	0.548	4869	3331	4900	3413	597579	417069	57.553	109.968	0	0	0
3	6	1	"rpoD"	"STM3211"	11910	15220	130	12078	12480	1757	14	77	77	84	82	97	100	100	0	20102	20435	2601	12	62	62	68	38	55	100	100	0	0.599	0.609	0.611	0.608	1.064	0.610	0.986	120	565	100	32041	32776	-0.740	12001	20040	12403	20373	1497572	2452207	151.171	535.974	0	0	0
3	7	1	""	"STM2551"	12080	15230	130	621	668	284	42	77	77	80	24	30	100	100	0	16953	17599	3372	19	63	63	69	29	42	100	100	0	0.032	0.034	0.031	0.032	1.258	0.034	0.807	120	511	100	17434	18127	-4.956	544	16890	591	17536	80219	2111825	24.500	604.483	0	0	0
3	8	1	"gltI"	"STM0665"	12250	15230	120	17288	17066	3480	20	77	77	80	21	26	100	100	0	11973	11677	2549	21	65	65	70	22	31	100	100	0	1.445	1.463	1.462	1.485	1.220	1.457	0.988	120	499	100	29119	28601	0.531	17211	11908	16989	11612	2047918	1401286	808.857	527.591	0	0	0
3	9	1	"nagC"	"STM0682"	12440	15230	130	1358	1343	327	24	77	77	80	22	27	100	99	0	12051	12025	2635	21	69	69	79	32	40	100	100	0	0.107	0.106	0.105	0.103	1.257	0.106	0.979	120	582	100	13263	13222	-3.226	1281	11982	1266	11956	161126	1442986	57.409	373.313	0	0	0
3	10	1	"glnS"	"STM0686"	12620	15230	130	2975	2927	462	15	78	78	82	38	46	100	100	0	20816	20568	2895	14	79	79	92	44	47	100	100	0	0.140	0.139	0.140	0.138	1.116	0.139	0.985	120	578	100	23634	23338	-2.840	2897	20737	2849	20489	351196	2468194	74.868	465.364	0	0	0
3	11	1	"sipD"	"STM2883"	12800	15240	130	1382	1369	230	16	77	77	78	22	28	100	100	0	14763	14771	2408	16	78	78	90	44	48	100	100	0	0.089	0.088	0.088	0.088	1.103	0.088	0.981	120	536	100	15990	15985	-3.492	1305	14685	1292	14693	164295	1772480	58.682	333.659	0	0	0
3	12	1	"eutC"	"STM2457"	12970	15240	130	742	905	591	65	75	75	77	20	25	100	100	0	8208	9910	6909	69	66	66	77	34	44	100	100	0	0.082	0.084	0.084	0.083	1.342	0.083	0.964	120	536	100	8809	10674	-3.610	667	8142	830	9844	108617	1189211	41.400	289.206	0	0	0
3	13	1	"udp"	"STM3968"	13150	15250	130	10880	10892	2073	19	76	76	78	20	25	100	100	0	12030	12041	2062	17	62	62	66	20	30	100	100	0	0.903	0.903	0.896	0.900	1.085	0.910	0.981	120	529	100	22772	22795	-0.148	10804	11968	10816	11979	1307048	1444889	540.700	598.750	0	0	0
3	14	1	"metR"	"STM3964"	13330	15240	130	3750	3824	968	25	74	74	76	19	25	100	100	0	13295	13164	1921	14	64	64	70	26	37	100	100	0	0.278	0.286	0.287	0.280	1.239	0.291	0.928	120	553	100	16907	16850	-1.848	3676	13231	3750	13100	458878	1579711	197.263	503.615	0	0	0
3	15	1	"rthB"	"STM3960"	13510	15250	140	2445	2253	813	36	74	74	75	19	25	100	100	0	12433	11802	3807	32	65	65	71	28	39	100	100	0	0.192	0.186	0.185	0.182	1.297	0.186	0.955	156	595	100	14739	13916	-2.383	2371	12368	2179	11737	351538	1841069	114.632	418.964	0	0	0
3	16	1	"yigI"	"STM3956"	13680	15250	140	3793	3826	1433	37	72	72	74	19	25	100	100	0	9097	8852	2853	32	62	62	65	18	27	100	100	0	0.412	0.427	0.425	0.419	1.288	0.433	0.966	156	593	100	12756	12544	-1.280	3721	9035	3754	8790	596850	1380890	197.474	488.167	0	0	0
3	17	1	"corA"	"STM3952"	13860	15250	130	6891	7042	1141	16	74	74	76	21	27	100	100	0	12861	13184	2199	16	62	62	68	31	45	100	100	0	0.533	0.531	0.530	0.532	1.079	0.531	0.980	120	543	100	19616	20090	-0.909	6817	12799	6968	13122	845074	1582110	331.714	423.097	0	0	0
3	18	1	"yigA"	"STM3948"	14030	15250	130	3709	3725	1089	29	72	72	75	21	28	100	100	0	10965	10467	2802	26	61	61	66	28	42	100	100	0	0.334	0.351	0.345	0.348	1.166	0.345	0.965	120	574	100	14541	14059	-1.584	3637	10904	3653	10406	446973	1256032	173.810	371.464	0	0	0
3	19	1	"priB"	"STM4392"	14210	15250	130	265	356	264	74	72	72	76	26	34	94	84	0	1138	1683	1471	87	61	61	84	191	227	95	81	0	0.179	0.175	0.168	0.167	1.524	0.165	0.892	120	654	100	1270	1906	-2.480	193	1077	284	1622	42758	201949	10.769	8.372	0	0	0
3	20	1	"ytfJ"	"STM4405"	14400	15260	130	1934	2147	858	39	72	72	79	79	100	100	100	0	4703	5406	2242	41	62	62	89	205	230	100	100	0	0.401	0.388	0.388	0.389	1.158	0.382	0.960	120	655	100	6503	7419	-1.318	1862	4641	2075	5344	257599	648677	26.177	25.937	0	0	0
3	21	1	"mpl"	"STM4416"	14570	15260	130	1188	1197	179	14	70	70	76	46	60	100	100	0	17347	17661	2685	15	63	63	162	935	577	100	100	0	0.065	0.064	0.064	0.064	1.101	0.064	0.981	120	645	100	18402	18725	-3.950	1118	17284	1127	17598	143680	2119324	24.370	18.716	0	0	0
3	22	1	""	"STM4420"	14750	15260	130	1181	1177	153	12	69	69	72	18	25	100	100	0	12260	12362	1604	12	62	62	70	91	130	100	100	0	0.091	0.090	0.089	0.090	1.094	0.089	0.981	120	616	100	13310	13408	-3.455	1112	12198	1108	12300	141184	1483484	61.389	135.077	0	0	0
3	23	1	""	"STM4424"	14930	15270	130	182	188	39	20	71	71	74	22	29	100	98	0	10409	10974	2797	25	62	62	97	337	347	100	100	0	0.011	0.011	0.010	0.010	1.374	0.010	0.790	120	694	100	10458	11029	-6.543	111	10347	117	10912	22517	1316854	5.182	32.276	0	0	0
3	24	1	""	"STM4428"	15120	15270	130	279	305	142	46	69	69	70	17	24	98	97	0	7870	8720	5093	58	60	60	71	110	154	100	100	0	0.027	0.027	0.027	0.026	1.585	0.026	0.926	120	754	100	8020	8896	-5.217	210	7810	236	8660	36648	1046417	13.824	78.627	0	0	0
3	1	2	"clpX"	"STM0449"	11010	15390	160	3896	7407	9988	134	79	79	89	188	211	100	99	0	1463	2914	3797	130	62	62	68	63	92	100	99	0	2.724	2.569	2.590	2.610	1.474	2.692	0.933	208	780	100	5218	10180	1.446	3817	1401	7328	2852	1540733	606146	38.926	45.175	0	0	0
3	2	2	"ptrB"	"STM1879"	11180	15390	130	1539	3107	3672	118	82	82	115	294	255	95	81	0	2823	5355	6634	123	64	64	87	162	186	100	100	0	0.528	0.572	0.583	0.582	1.427	0.547	0.915	120	373	100	4216	8316	-0.921	1457	2759	3025	5291	372844	642557	10.177	32.519	0	0	0
3	3	2	"yihV"	"STM4024"	11370	15390	120	219	1368	3721	272	85	85	100	118	118	51	41	0	1246	4915	8798	179	66	66	85	139	163	75	68	0	0.114	0.265	0.135	0.155	3.567	0.329	0.598	120	392	100	1314	6132	-3.138	134	1180	1283	4849	164174	589840	10.746	34.748	0	0	0
3	4	2	"thiG"	"STM4160"	11540	15390	130	128	173	156	90	82	82	86	27	31	65	46	0	2018	3437	4786	139	64	64	69	39	56	100	98	0	0.024	0.027	0.026	0.023	2.330	0.030	0.877	120	395	100	2000	3464	-5.409	46	1954	91	3373	20724	412397	3.222	86.359	0	0	0
3	5	2	"thiC"	"STM4164"	11720	15400	120	115	135	60	44	80	80	85	29	34	62	34	0	2903	3531	2637	74	61	61	64	15	23	100	100	0	0.012	0.016	0.015	0.015	2.099	0.018	0.692	120	411	100	2877	3525	-6.343	35	2842	55	3470	16157	423726	1.724	231.133	0	0	0
3	6	2	"yjaG"	"STM4169"	11900	15400	120	356	549	493	89	81	81	84	22	26	97	96	0	2527	3880	3947	101	62	62	66	21	31	100	100	0	0.112	0.123	0.118	0.121	1.414	0.117	0.863	120	414	100	2740	4286	-3.164	275	2465	468	3818	65874	465549	21.136	181.619	0	0	0
3	7	2	""	"STM2701"	12080	15400	130	104	135	76	56	81	81	82	23	28	49	44	0	4075	9118	10625	116	65	65	72	34	47	82	78	0	0.006	0.006	0.007	0.015	7.567	0.006	0.764	120	394	100	4033	9107	-7.446	23	4010	54	9053	16140	1094164	2.304	266.059	0	0	0
3	8	2	"stfE"	"STM0198"	12250	15400	120	103	122	75	61	77	77	79	18	22	55	45	0	2807	5143	5705	110	66	66	72	26	36	88	83	0	0.009	0.009	0.011	0.017	6.964	0.009	0.516	120	395	100	2767	5122	-6.720	26	2741	45	5077	14658	617105	2.389	195.038	0	0	0
3	9	2	"eutQ"	"STM2468"	12430	15410	130	230	245	114	46	78	78	80	18	22	92	87	0	5030	5683	4044	71	68	68	77	28	36	100	100	0	0.031	0.030	0.031	0.032	1.821	0.026	0.838	120	457	100	5114	5782	-5.029	152	4962	167	5615	29408	682006	9.167	200.214	0	0	0
3	10	2	"eutN"	"STM2464"	12610	15400	130	111	164	105	64	77	77	81	34	41	49	40	0	1315	2505	2849	113	69	69	87	156	179	74	65	0	0.027	0.036	0.040	0.050	3.087	0.035	0.695	120	459	100	1280	2523	-5.196	34	1246	87	2436	19656	300593	2.441	15.500	0	0	0
3	11	2	"prpB"	"STM0368"	12800	15420	130	243	638	711	111	79	79	80	36	45	58	55	0	1082	4002	5022	125	67	67	84	168	200	58	57	0	0.162	0.142	0.151	0.269	4.199	0.140	0.913	120	392	100	1179	4494	-2.630	164	1015	559	3935	76527	480240	15.500	23.321	0	0	0
3	12	2	"tus"	"STM1470"	12960	15410	130	859	947	702	74	81	81	81	19	23	95	90	0	4928	5693	4466	78	67	67	78	36	46	99	97	0	0.160	0.154	0.151	0.155	1.746	0.150	0.939	120	366	100	5639	6492	-2.643	778	4861	866	5626	113691	683195	45.579	155.972	0	0	0
3	13	2	"ogt"	"STM1659"	13150	15410	130	728	1215	1198	98	78	78	80	19	23	100	100	0	1886	3193	3384	105	65	65	74	34	45	100	100	0	0.357	0.363	0.355	0.365	1.420	0.338	0.907	120	410	100	2471	4265	-1.486	650	1821	1137	3128	145769	383209	59.737	91.735	0	0	0
3	14	2	"rpmF"	"STM1191"	13320	15420	120	420	715	892	124	76	76	78	19	24	99	97	0	391	702	960	136	63	63	67	19	28	100	100	0	1.049	1.000	1.063	1.038	1.450	0.936	0.954	120	391	100	672	1278	0.069	344	328	639	639	85775	84268	33.526	33.421	0	0	0
3	15	2	"fabG"	"STM1195"	13500	15430	130	1813	2831	2968	104	78	78	79	19	24	100	100	0	1908	3369	3573	106	65	65	69	20	28	100	100	0	0.941	0.833	0.815	0.838	1.471	0.813	0.925	120	402	100	3578	6057	-0.087	1735	1843	2753	3304	339752	404315	144.842	165.000	0	0	0
3	16	2	"phsA"	"STM2065"	13680	15430	130	693	859	669	77	75	75	77	18	23	100	100	0	5432	7042	5830	82	64	64	71	26	36	100	100	0	0.115	0.112	0.114	0.113	1.346	0.112	0.963	120	381	100	5986	7762	-3.119	618	5368	784	6978	103037	845009	43.444	268.115	0	0	0
3	17	2	"dacD"	"STM2062"	13850	15430	130	324	385	176	45	75	75	77	19	24	100	100	0	6241	8244	4899	59	63	63	71	34	47	100	100	0	0.040	0.038	0.038	0.038	1.305	0.036	0.902	120	402	100	6427	8491	-4.633	249	6178	310	8181	46257	989326	16.211	240.382	0	0	0
3	18	2	"pefD"	"PSLT016"	14040	15430	130	99	155	143	92	76	76	80	24	30	48	35	0	2118	6761	11650	172	62	62	89	211	237	97	86	0	0.011	0.012	0.012	0.012	2.383	0.012	0.899	120	493	100	2079	6778	-6.482	23	2056	79	6699	18567	811344	3.125	31.621	0	0	0
3	19	2	"ybjG"	"STM0865"	14230	15450	110	174	327	354	108	74	74	82	84	102	53	45	0	1174	3286	5126	155	63	63	115	290	252	63	56	0	0.090	0.078	0.088	0.122	2.847	0.065	0.818	80	471	100	1211	3476	-3.474	100	1111	253	3223	26167	262896	2.917	10.934	0	0	0
3	20	2	"thiM"	"STM2147"	14420	15430	70	158	163	52	31	75	75	85	115	135	34	0	0	1236	1600	1149	71	65	65	161	375	232	90	71	0	0.071	0.057	0.060	0.062	1.547	0.034	0.076	32	232	100	1254	1623	-3.818	83	1171	88	1535	5210	51195	0.678	3.837	0	0	0
3	21	2	"thiI"	"STM0425"	14580	15460	90	273	284	152	53	77	77	83	39	46	80	76	0	7375	8033	6526	81	64	64	268	1303	486	78	71	0	0.027	0.026	0.027	0.031	2.650	0.024	0.907	52	334	100	7507	8176	-5.221	196	7311	207	7969	14765	417741	5.154	5.959	0	0	0
3	22	2	"hilD"	"STM2875"	14760	15450	130	174	318	267	83	73	73	77	25	32	82	68	0	1538	3584	3955	110	63	63	103	422	409	75	62	0	0.068	0.070	0.071	0.073	1.821	0.067	0.945	120	535	100	1576	3766	-3.868	101	1475	245	3521	38167	430114	9.640	8.249	0	0	0
3	23	2	"prgK"	"STM2871"	14910	15480	60	240	283	156	55	77	77	79	23	29	93	93	0	3187	4164	3350	80	69	69	135	208	154	90	87	0	0.052	0.050	0.053	0.060	1.829	0.048	0.952	32	145	100	3281	4301	-4.258	163	3118	206	4095	9043	133242	8.870	19.370	0	0	0
3	24	2	"nhoA"	"STM1582"	15130	15450	110	102	137	91	66	71	71	74	21	28	53	43	0	189	1715	2681	156	59	59	100	265	265	47	45	0	0.238	0.040	0.057	0.128	5.311	0.032	0.855	80	531	100	161	1722	-2.068	31	130	66	1656	10995	137185	3.000	6.094	0	0	0
3	1	3	"hsdS"	"STM4524"	11010	15560	130	121	186	138	74	81	81	96	230	239	20	0	0	2933	6736	7886	117	65	65	73	77	105	99	87	0	0.014	0.016	0.016	0.016	2.357	0.015	0.669	120	527	100	2908	6776	-6.164	40	2868	105	6671	22325	808287	0.391	86.532	0	0	0
3	2	3	"hisF"	"STM2077"	11190	15570	120	323	513	471	91	84	84	109	277	254	45	23	0	3034	4999	5156	103	67	67	82	95	115	100	97	0	0.081	0.087	0.086	0.085	1.408	0.088	0.595	120	409	100	3206	5361	-3.634	239	2967	429	4932	61558	599897	1.458	51.758	0	0	0
3	3	3	"trmD"	"STM2674"	11370	15570	120	294	1102	1454	131	85	85	95	103	108	52	50	0	1077	5460	7516	137	66	66	75	52	69	66	60	0	0.207	0.189	0.198	0.243	2.852	0.188	0.962	120	422	100	1220	6411	-2.274	209	1011	1017	5394	132287	655184	9.777	103.558	0	0	0
3	4	3	"fruF"	"STM2206"	11550	15570	130	200	418	443	105	81	81	83	22	26	58	54	0	1165	3640	4535	124	63	63	69	40	57	74	68	0	0.108	0.094	0.103	0.135	2.905	0.093	0.940	120	419	100	1221	3914	-3.211	119	1102	337	3577	50214	436819	15.227	89.275	0	0	0
3	5	3	"asrB"	"STM2549"	11720	15580	130	240	476	481	101	78	78	81	21	25	74	60	0	1598	4358	5131	117	61	61	64	20	31	85	80	0	0.105	0.093	0.104	0.147	2.913	0.092	0.960	120	424	100	1699	4695	-3.246	162	1537	398	4297	57123	522979	18.810	214.700	0	0	0
3	6	3	"sifA"	"STM1224"	11900	15580	130	347	592	606	102	78	78	81	19	23	77	71	0	2776	5848	6625	113	63	63	66	18	27	92	87	0	0.099	0.089	0.091	0.100	1.939	0.088	0.954	120	448	100	2982	6299	-3.334	269	2713	514	5785	71098	701813	26.895	321.222	0	0	0
3	7	3	"cbiM"	"STM2023"	12080	15580	130	479	903	870	96	78	78	80	20	25	96	91	0	3058	4737	4877	102	64	64	70	26	37	100	100	0	0.134	0.177	0.174	0.168	1.515	0.173	0.950	120	426	100	3395	5498	-2.900	401	2994	825	4673	108313	568397	41.150	179.500	0	0	0
3	8	3	"cbiP"	"STM2019"	12250	15590	130	189	424	461	108	79	79	81	19	23	79	70	0	973	3983	5195	130	65	65	71	24	33	90	83	0	0.121	0.088	0.093	0.129	2.832	0.088	0.946	120	438	100	1018	4263	-3.045	110	908	345	3918	50868	477931	18.053	163.000	0	0	0
3	9	3	"samB"	"PSLT054"	12430	15590	130	181	247	200	80	79	79	81	19	23	69	60	0	3648	6241	6925	110	66	66	71	20	28	94	91	0	0.028	0.027	0.029	0.033	2.763	0.027	0.920	120	472	100	3684	6343	-5.134	102	3582	168	6175	29616	748905	8.737	308.500	0	0	0
3	10	3	"uhpT"	"STM3787"	12610	15590	130	129	170	149	87	79	79	81	34	41	52	45	0	2504	5617	6510	115	66	66	78	151	193	83	75	0	0.021	0.016	0.018	0.022	2.783	0.016	0.576	120	468	100	2488	5642	-5.608	50	2438	91	5551	20423	674064	2.618	36.682	0	0	0
3	11	3	"trpA"	"STM1727"	12790	15590	120	185	359	332	92	78	78	79	18	22	74	66	0	1915	4287	4868	113	65	65	67	15	22	90	82	0	0.058	0.067	0.071	0.106	3.310	0.065	0.944	120	386	100	1957	4503	-4.112	107	1850	281	4222	43082	514391	15.556	281.333	0	0	0
3	12	3	"rhaT"	"STM4050"	12970	15590	140	124	178	168	94	81	81	89	54	60	45	36	0	3098	6396	7582	118	68	68	171	546	319	74	66	0	0.014	0.015	0.014	0.020	2.989	0.015	0.577	156	421	100	3073	6425	-6.139	43	3030	97	6328	27799	997832	1.648	11.401	0	0	0
3	13	3	"glnQ"	"STM0828"	13140	15600	130	384	717	1105	154	77	77	86	48	55	93	84	0	2247	4078	6551	160	65	65	143	473	330	87	74	0	0.141	0.159	0.160	0.152	1.632	0.163	0.955	120	427	100	2489	4653	-2.829	307	2182	640	4013	86086	489329	13.146	8.319	0	0	0
3	14	3	""	"STM4158"	13320	15600	130	84	91	31	34	73	73	75	17	22	45	25	0	762	908	826	90	61	61	65	17	26	100	99	0	0.016	0.021	0.027	0.029	2.719	0.021	0.282	120	441	100	712	865	-5.994	11	701	18	847	10955	108965	0.941	49.588	0	0	0
3	15	3	""	"STM1260"	13500	15600	130	375	554	548	98	75	75	77	19	24	95	92	0	3473	4629	4941	106	64	64	68	22	32	100	100	0	0.088	0.105	0.105	0.101	1.685	0.106	0.947	120	465	100	3709	5044	-3.506	300	3409	479	4565	66527	555477	25.105	207.318	0	0	0
3	16	3	""	"PSLT026"	13690	15610	130	521	978	1329	135	75	75	79	21	26	90	86	0	1851	4057	5587	137	64	64	71	27	38	100	97	0	0.250	0.226	0.228	0.226	1.853	0.231	0.952	120	437	100	2233	4896	-2.002	446	1787	903	3993	117314	486878	42.810	147.630	0	0	0
3	17	3	""	"STM4457"	13860	15600	130	135	225	248	110	76	76	78	19	24	80	65	0	1077	2651	4108	154	62	62	68	25	36	100	98	0	0.058	0.058	0.060	0.057	2.096	0.057	0.915	120	417	100	1074	2738	-4.105	59	1015	149	2589	27058	318171	7.737	103.320	0	0	0
3	18	3	"metJ"	"STM4099"	14030	15610	120	824	1675	3029	180	76	76	77	17	22	97	93	0	976	1984	3458	174	61	61	66	28	42	95	92	0	0.817	0.832	0.847	0.804	1.632	0.864	0.938	120	401	100	1663	3522	-0.291	748	915	1599	1923	200949	238137	94.000	68.500	0	0	0
3	19	3	""	"Not LT2a84"	14210	15620	130	97	130	111	85	74	74	76	18	23	56	32	0	1822	4310	6945	161	63	63	69	30	43	100	100	0	0.013	0.013	0.015	0.013	2.239	0.014	0.815	120	426	100	1782	4303	-6.257	23	1759	56	4247	15608	517174	3.000	141.367	0	0	0
3	20	3	"traW"	"PSLT091"	14380	15610	130	117	155	110	70	73	73	75	18	24	68	53	0	2198	4507	6103	135	64	64	96	190	197	88	80	0	0.021	0.018	0.020	0.020	2.368	0.016	0.815	120	513	100	2178	4525	-5.600	44	2134	82	4443	18607	540847	4.444	23.216	0	0	0
3	21	3	"traN"	"PSLT095"	14560	15620	130	233	288	207	71	74	74	75	17	22	89	85	0	7215	10017	9277	92	63	63	80	124	155	100	98	0	0.022	0.021	0.022	0.021	1.753	0.022	0.908	120	495	100	7311	10168	-5.491	159	7152	214	9954	34612	1202027	12.529	80.137	0	0	0
3	22	3	"trbB"	"PSLT099"	14750	15630	130	158	265	379	143	75	75	77	24	31	76	68	0	2601	5157	9294	180	63	63	68	57	83	96	92	0	0.033	0.037	0.035	0.034	2.057	0.037	0.949	120	431	100	2621	5284	-4.934	83	2538	190	5094	31840	618865	7.833	89.281	0	0	0
3	23	3	"traD"	"PSLT104"	14920	15620	130	349	578	633	109	74	74	76	19	25	99	95	0	7783	13117	14848	113	61	61	79	114	144	100	100	1	0.036	0.039	0.036	0.035	1.485	0.040	0.928	120	505	100	7997	13560	-4.811	275	7722	504	13056	69419	1574011	26.421	114.368	0	0	0
3	24	3	""	"PSLT109"	15110	15630	130	277	363	267	73	71	71	74	19	25	95	93	0	4654	6480	5719	88	59	59	74	190	256	98	95	0	0.045	0.045	0.047	0.045	1.476	0.044	0.924	120	642	100	4801	6713	-4.479	206	4595	292	6421	43554	777570	15.211	33.716	0	0	0
3	1	4	""	"STM2732"	11010	15750	120	92	98	31	31	83	83	86	38	44	20	5	0	810	2209	3487	157	64	64	69	29	42	96	90	0	0.012	0.007	0.013	0.017	3.544	0.006	0.277	120	542	100	755	2160	-6.373	9	746	15	2145	11752	265021	0.316	73.793	0	0	0
3	2	4	""	"STM2710"	11190	15750	130	99	115	61	53	83	83	85	20	23	45	25	0	2981	5001	5943	118	67	67	74	28	37	100	99	0	0.005	0.006	0.007	0.008	2.745	0.007	0.504	120	447	100	2930	4966	-7.509	16	2914	32	4934	13761	600086	1.500	175.964	0	0	0
3	3	4	""	"STM1614"	11370	15750	130	596	974	901	92	85	85	87	20	22	99	99	0	4970	8453	8679	102	68	68	74	27	36	100	100	0	0.104	0.106	0.109	0.107	1.387	0.102	0.893	120	449	100	5413	9274	-3.262	511	4902	889	8385	116830	1014378	44.350	310.333	0	0	0
3	4	4	"tehB"	"STM1608"	11550	15750	130	418	590	558	94	84	84	86	19	22	99	96	0	2163	3328	3510	105	66	66	72	27	37	100	100	0	0.159	0.155	0.150	0.152	1.509	0.151	0.910	120	424	100	2431	3768	-2.650	334	2097	506	3262	70852	399326	26.526	120.593	0	0	0
3	5	4	"tpx"	"STM1682"	11720	15760	120	1708	3161	4816	152	82	82	83	20	24	100	100	0	834	1627	2469	151	65	65	70	24	34	100	99	0	2.114	1.971	1.973	2.005	1.530	1.991	0.947	120	397	100	2395	4641	1.080	1626	769	3079	1562	379265	195266	153.900	64.875	0	0	0
3	6	4	""	"STM1677"	11900	15760	120	592	816	640	78	80	80	83	22	26	100	100	0	5064	7683	6485	84	67	67	72	24	33	100	100	0	0.102	0.097	0.092	0.095	1.339	0.092	0.888	120	419	100	5509	8352	-3.287	512	4997	736	7616	97890	921917	33.318	317.125	0	0	0
3	7	4	"uppS"	"STM0221"	12080	15760	120	289	343	238	69	82	82	84	21	25	90	86	0	2610	3217	2761	85	67	67	75	30	40	100	100	0	0.081	0.083	0.084	0.081	1.713	0.083	0.897	120	391	100	2750	3411	-3.619	207	2543	261	3150	41150	386000	12.333	104.733	0	0	0
3	8	4	"yaeD"	"STM0248"	12250	15770	130	601	659	314	47	82	82	96	110	114	100	95	0	5544	6432	3356	52	67	67	160	730	456	100	99	0	0.095	0.091	0.090	0.090	1.228	0.088	0.932	120	465	100	5996	6942	-3.400	519	5477	577	6365	79070	771876	5.118	8.592	0	0	0
3	9	4	"rof"	"STM0237"	12430	15760	100	78	84	30	35	80	80	82	19	23	17	10	0	69	76	22	28	65	65	67	14	20	31	13	0	-0.500	0.364	1.531	1.177	4.714	1.888	0.147	80	362	100	2	15	Error	-2	4	4	11	6691	6076	0.105	0.643	-50	0	0
3	10	4	"yeeX"	"STM2059"	12610	15770	130	564	1018	1492	146	80	80	83	19	22	98	94	0	1144	1994	3059	153	66	66	71	22	30	100	100	0	0.449	0.487	0.488	0.465	1.738	0.490	0.939	120	475	100	1562	2866	-1.155	484	1078	938	1928	122134	239253	49.211	87.409	0	0	0
3	11	4	"sbcB"	"STM2067"	12790	15770	130	184	306	328	107	81	81	83	22	26	85	75	0	2257	3970	5656	142	70	70	85	91	107	95	90	0	0.047	0.058	0.061	0.060	1.927	0.056	0.939	120	429	100	2290	4125	-4.408	103	2187	225	3900	36672	476398	10.136	42.692	0	0	0
3	12	4	"fixC"	"STM0077"	12960	15780	120	580	624	387	62	81	81	97	69	71	91	80	0	11577	12774	7153	55	71	71	249	723	290	100	100	0	0.043	0.043	0.046	0.033	2.285	0.037	0.666	120	393	100	12005	13246	-4.527	499	11506	543	12703	74886	1532880	7.638	17.324	0	0	0
3	13	4	"yjbC"	"STM4193"	13150	15790	140	327	517	629	121	77	77	93	66	70	96	85	0	2996	5034	6901	137	66	66	218	689	316	97	94	0	0.085	0.089	0.085	0.085	1.353	0.087	0.938	156	432	100	3180	5408	-3.551	250	2930	440	4968	80700	785291	6.424	6.990	0	0	0
3	14	4	"dinF"	"STM4238"	13320	15780	130	208	295	248	84	76	76	78	19	24	100	97	0	4454	8160	9517	116	63	63	66	24	36	100	100	0	0.030	0.027	0.027	0.027	1.506	0.025	0.875	120	447	100	4523	8316	-5.056	132	4391	219	8097	35352	979246	11.421	337.250	0	0	0
3	15	4	""	"STM4267"	13510	15790	130	2816	2964	1617	54	77	77	78	19	24	100	100	0	3207	3445	1888	54	63	63	69	30	43	100	100	0	0.871	0.854	0.849	0.853	1.248	0.859	0.912	120	475	100	5883	6269	-0.199	2739	3144	2887	3382	355626	413398	151.895	112.533	0	0	0
3	16	4	"malE"	"STM4229"	13680	15790	130	360	467	294	62	77	77	79	20	25	100	100	0	11344	14316	9878	68	64	64	69	24	34	100	100	0	0.025	0.027	0.027	0.027	1.328	0.027	0.897	120	438	100	11563	14642	-5.317	283	11280	390	14252	56092	1717919	19.400	593.625	0	0	0
3	17	4	"yfdZ"	"STM2402"	13860	15790	130	2385	2844	1188	41	75	75	78	19	24	100	100	0	8993	10744	4603	42	62	62	65	17	26	100	100	0	0.259	0.259	0.261	0.259	1.162	0.253	0.954	120	444	100	11241	13451	-1.951	2310	8931	2769	10682	341253	1289293	145.579	628.176	0	0	0
3	18	4	"yfcA"	"STM2382"	14040	15790	120	129	161	123	76	74	74	76	18	23	78	63	0	2512	3719	4623	124	60	60	66	30	45	100	100	0	0.022	0.024	0.024	0.021	2.111	0.024	0.855	120	376	100	2507	3746	-5.478	55	2452	87	3659	19317	446245	4.722	121.767	0	0	0
3	19	4	"ybdB"	"STM0599"	14200	15790	120	106	158	123	77	73	73	76	18	23	63	45	0	753	2138	3099	144	63	63	70	39	55	85	77	0	0.048	0.041	0.049	0.059	3.031	0.034	0.805	120	382	100	723	2160	-4.386	33	690	85	2075	18940	256550	4.556	53.026	0	0	0
3	20	4	"fsr"	"STM0493"	14390	15800	130	224	327	282	86	74	74	76	18	23	96	92	0	4690	8412	9309	110	64	64	74	56	75	100	100	0	0.032	0.030	0.031	0.029	1.687	0.029	0.894	120	445	100	4776	8601	-4.947	150	4626	253	8348	39287	1009493	13.944	148.893	0	0	0
3	21	4	"ybbB"	"STM0513"	14570	15800	130	346	555	632	113	73	73	75	17	22	100	100	0	2963	5381	7029	130	63	63	73	67	91	100	100	0	0.094	0.091	0.089	0.093	1.438	0.086	0.923	120	413	100	3173	5800	-3.409	273	2900	482	5318	66603	645672	28.235	79.224	0	0	0
3	22	4	"lpxH"	"STM0535"	14740	15800	130	154	218	183	83	74	74	75	16	21	91	85	0	2122	3968	5025	126	62	62	66	55	83	100	100	0	0.039	0.037	0.037	0.037	1.588	0.036	0.887	120	436	100	2140	4050	-4.687	80	2060	144	3906	26124	476206	8.938	70.945	0	0	0
3	23	4	""	"STM0563"	14920	15800	100	82	85	33	38	73	73	75	17	22	33	12	0	68	197	758	384	59	59	60	12	20	40	25	0	1.000	0.087	0.926	0.728	3.938	0.037	0.342	80	374	100	18	150	0.000	9	9	12	138	6818	15782	0.588	11.417	-50	0	0
3	24	4	"fepD"	"STM0592"	15110	15810	130	245	417	430	103	72	72	74	19	25	100	100	0	2480	4909	6065	123	59	59	61	14	22	100	100	0	0.071	0.071	0.073	0.072	1.462	0.068	0.898	120	630	100	2594	5195	-3.807	173	2421	345	4850	50033	589098	18.053	346.286	0	0	0
3	1	5	"yeaZ"	"STM1820"	11010	15930	120	404	426	120	28	81	81	82	19	23	99	99	0	6483	6549	2173	33	63	63	64	12	18	100	100	0	0.050	0.053	0.053	0.053	1.368	0.051	0.926	120	505	100	6743	6831	-4.313	323	6420	345	6486	51073	785828	18.105	540.417	0	0	0
3	2	5	"ymgE"	"STM1797"	11190	15930	120	2502	4100	4670	113	83	83	84	19	22	100	100	0	696	1010	1065	105	66	66	70	23	32	99	99	0	3.840	4.255	4.138	4.311	1.574	4.719	0.840	120	376	100	3049	4961	1.941	2419	630	4017	944	492045	121194	211.368	40.870	0	0	0
3	3	5	"narJ"	"STM1762"	11360	15930	120	235	290	173	59	85	85	87	19	21	98	91	0	3240	4912	3733	75	69	69	77	28	36	100	100	0	0.047	0.042	0.040	0.039	1.724	0.040	0.786	120	406	100	3321	5048	-4.402	150	3171	205	4843	34807	589472	10.684	172.679	0	0	0
3	4	5	"manY"	"STM1831"	11550	15930	130	3817	5789	5358	92	86	86	88	20	22	100	100	0	2673	4350	4088	93	69	69	75	24	32	100	100	0	1.433	1.332	1.305	1.331	1.452	1.334	0.890	120	435	100	6335	9984	0.519	3731	2604	5703	4281	694649	522004	285.050	178.125	0	0	0
3	5	5	"minD"	"STM1815"	11720	15940	130	2362	2952	1838	62	85	85	88	24	27	100	100	0	4682	5744	3711	64	70	70	76	28	36	100	100	0	0.494	0.505	0.506	0.511	1.340	0.493	0.903	120	417	100	6889	8541	-1.018	2277	4612	2867	5674	354222	689310	119.333	202.429	0	0	0
3	6	5	"ycgB"	"STM1804"	11900	15940	120	9831	9801	3682	37	87	87	92	33	35	100	100	0	8514	8535	3281	38	72	72	84	44	52	100	100	0	1.154	1.148	1.153	1.150	1.133	1.148	0.966	120	403	100	18186	18177	0.207	9744	8442	9714	8463	1176061	1024207	294.212	192.068	0	0	0
3	7	5	"glnA"	"STM4007"	12070	15940	120	187	263	204	77	85	85	91	31	34	83	69	0	4245	6538	7095	108	68	68	82	44	53	100	100	0	0.024	0.028	0.028	0.028	1.985	0.026	0.844	120	387	100	4279	6648	-5.356	102	4177	178	6470	31547	784616	5.548	146.727	0	0	0
3	8	5	"yijC"	"STM4127"	12230	15940	100	127	407	713	175	85	85	122	179	146	30	20	0	366	2184	4625	211	67	67	321	1158	360	30	18	0	0.140	0.152	0.169	0.216	3.299	0.144	0.837	80	349	100	341	2439	-2.832	42	299	322	2117	32541	174713	1.592	1.609	0	0	0
3	9	5	""	"STM4080"	12430	15950	120	320	1187	2134	179	83	83	111	157	141	56	42	0	875	3777	7167	189	66	66	258	1012	392	44	31	0	0.293	0.297	0.300	0.368	2.440	0.289	0.938	120	462	100	1046	4815	-1.771	237	809	1104	3711	142382	453193	6.854	3.477	0	0	0
3	10	5	"sbp"	"STM4063"	12600	15950	130	120	161	125	77	80	80	83	20	24	67	49	0	2621	4968	7356	148	70	70	78	36	46	100	98	0	0.016	0.017	0.017	0.016	2.360	0.015	0.819	120	418	100	2591	4979	-5.995	40	2551	81	4898	19309	596129	3.900	135.833	0	0	0
3	11	5	""	"STM4051"	12790	15950	130	100	125	71	56	81	81	84	21	25	45	30	0	1570	4192	6172	147	75	75	91	87	95	94	85	0	0.013	0.011	0.012	0.017	4.186	0.010	0.649	120	419	100	1514	4161	-6.298	19	1495	44	4117	14966	503093	1.952	47.138	0	0	0
3	12	5	"fdhD"	"STM4038"	12960	15960	120	139	193	150	77	79	79	85	40	47	61	35	0	798	1784	2300	128	67	67	119	407	342	70	45	0	0.082	0.066	0.065	0.069	2.320	0.060	0.818	120	370	100	791	1831	-3.607	60	731	114	1717	23148	214098	2.700	4.091	0	0	0
3	13	5	"rplQ"	"STM3414"	13140	15960	120	210	458	573	125	79	79	84	40	47	76	63	0	630	1624	2270	139	64	64	106	382	360	60	41	0	0.231	0.243	0.253	0.256	1.857	0.227	0.855	120	360	100	697	1939	-2.111	131	566	379	1560	54937	194859	9.350	3.974	0	0	0
3	14	5	"rpmD"	"STM3422"	13320	15970	130	324	537	636	118	79	79	82	21	25	96	92	0	637	1134	1454	128	63	63	67	25	37	100	99	0	0.427	0.428	0.431	0.417	1.832	0.417	0.819	120	405	100	819	1529	-1.228	245	574	458	1071	64463	136058	21.667	42.680	0	0	0
3	15	5	"rplX"	"STM3429"	13500	15970	130	426	718	916	127	78	78	80	20	25	94	88	0	716	1210	1627	134	63	63	68	29	42	96	90	0	0.533	0.558	0.550	0.539	2.022	0.540	0.886	120	393	100	1001	1787	-0.908	348	653	640	1147	86154	145166	31.900	39.379	0	0	0
3	16	5	"rplP"	"STM3433"	13680	15970	130	1080	2216	3376	152	77	77	79	18	22	100	98	0	1479	2784	3877	139	64	64	67	21	31	100	99	0	0.709	0.786	0.718	0.772	1.829	0.830	0.782	120	369	100	2418	4859	-0.496	1003	1415	2139	2720	265925	334078	118.722	129.381	0	0	0
3	17	5	"rplB"	"STM3437"	13850	15970	120	674	1206	1249	103	76	76	79	18	22	100	99	0	2167	3874	4162	107	62	62	64	16	25	100	100	0	0.284	0.296	0.290	0.289	1.687	0.271	0.842	120	385	100	2703	4942	-1.816	598	2105	1130	3812	144687	464899	62.611	238.125	0	0	0
3	18	5	"yheN"	"STM3451"	14030	15970	120	206	250	180	72	74	74	77	19	24	98	93	0	2216	2564	1919	74	61	61	63	16	25	100	100	0	0.061	0.070	0.064	0.063	1.535	0.074	0.867	120	393	100	2287	2679	-4.029	132	2155	176	2503	30038	307713	9.105	156.313	0	0	0
3	19	5	""	"STM4465"	14200	15970	130	99	123	70	56	75	75	77	18	23	57	37	0	3062	5590	6653	119	62	62	65	15	23	100	100	0	0.008	0.009	0.009	0.009	2.360	0.009	0.669	120	420	100	3024	5576	-6.966	24	3000	48	5528	14762	670792	2.556	368.333	0	0	0
3	20	5	"idnR"	"STM4481"	14380	15970	130	152	201	157	78	75	75	77	18	23	77	67	0	2254	3902	5005	128	63	63	67	28	41	100	99	0	0.035	0.033	0.034	0.032	2.373	0.029	0.788	120	456	100	2268	3965	-4.831	77	2191	126	3839	24096	468200	6.889	136.964	0	0	0
3	21	5	"yjiG"	"STM4513"	14560	15970	130	109	483	977	202	73	73	75	18	24	65	50	0	186	1699	4064	239	62	62	68	52	76	59	53	0	0.290	0.250	0.295	0.367	3.251	0.222	0.854	120	419	100	160	2047	-1.784	36	124	410	1637	57914	203871	22.667	31.365	0	0	0
3	22	5	"yjjI"	"STM4566"	14740	15980	130	112	170	140	82	73	73	74	17	22	70	53	0	2756	5720	8025	140	60	60	67	51	76	99	97	0	0.014	0.017	0.018	0.019	2.585	0.016	0.829	120	436	100	2735	5757	-6.111	39	2696	97	5660	20412	686372	5.647	110.843	0	0	0
3	23	5	"sthA"	"STM4594"	14920	15980	130	109	170	150	88	73	73	74	17	22	61	50	0	1259	3608	5393	149	60	60	63	16	25	100	99	0	0.030	0.027	0.032	0.033	3.254	0.025	0.809	120	481	100	1235	3645	-5.058	36	1199	97	3548	20353	432950	5.647	221.563	0	0	0
3	24	5	""	"STM3736"	15100	15990	120	145	206	150	72	72	72	75	22	29	85	65	0	2970	4925	5551	112	61	61	63	14	22	100	100	0	0.025	0.028	0.028	0.030	2.584	0.024	0.777	120	524	100	2982	4998	-5.316	73	2909	134	4864	24729	591042	5.955	347.286	0	0	0
3	1	6	"gntT"	"STM3512"	11020	16100	120	138	158	78	49	84	84	85	20	23	80	60	0	4448	5900	5034	85	66	66	67	14	20	100	99	0	0.012	0.013	0.012	0.012	2.709	0.012	0.636	120	481	100	4436	5908	-6.342	54	4382	74	5834	18986	708040	3.650	416.643	0	0	0
3	2	6	"sspB"	"STM3341"	11190	16100	120	494	1101	1828	166	83	83	84	19	22	93	89	0	835	2194	3641	165	65	65	67	13	19	99	99	0	0.534	0.478	0.493	0.477	2.195	0.456	0.750	120	379	100	1181	3147	-0.906	411	770	1018	2129	132168	263286	53.526	163.615	0	0	0
3	3	6	"yhcH"	"STM3335"	11360	16110	120	974	1337	1022	76	82	82	85	21	24	100	99	0	3277	4186	3168	75	66	66	71	19	26	100	99	0	0.278	0.305	0.290	0.302	1.375	0.298	0.837	120	393	100	4103	5375	-1.848	892	3211	1255	4120	160472	502378	59.619	216.579	0	0	0
3	4	6	"yrbB"	"STM3309"	11530	16110	120	484	775	739	95	84	84	87	23	26	100	99	0	910	1443	1520	105	67	67	72	21	29	100	100	0	0.474	0.502	0.479	0.492	1.540	0.448	0.802	120	435	100	1243	2067	-1.076	400	843	691	1376	93026	173176	29.913	65.286	0	0	0
3	5	6	"folP"	"STM3295"	11720	16110	120	423	567	483	85	85	85	87	24	27	100	100	0	4267	5951	5757	96	68	68	74	27	36	100	100	0	0.080	0.082	0.081	0.080	1.514	0.080	0.893	120	433	100	4537	6365	-3.635	338	4199	482	5883	68046	714060	20.000	217.667	0	0	0
3	6	6	"mtr"	"STM3279"	11900	16120	130	164	216	147	68	86	86	91	31	34	84	58	0	4510	7401	7441	100	73	73	84	43	51	100	99	0	0.018	0.018	0.017	0.015	2.170	0.017	0.773	120	434	100	4515	7458	-5.830	78	4437	130	7328	25882	888096	4.032	170.163	0	0	0
3	7	6	"yghA"	"STM3157"	12080	16120	130	3918	8335	12091	145	87	87	93	31	33	100	100	0	1147	2467	3575	144	66	66	77	40	51	100	92	0	3.544	3.435	3.448	3.571	1.690	3.649	0.880	120	409	100	4912	10649	1.825	3831	1081	8248	2401	1000164	296094	265.871	59.750	0	0	0
3	8	6	""	"STM3129"	12250	16120	130	142	168	93	55	84	84	106	135	127	18	5	0	4110	5593	4978	89	65	65	203	866	426	92	80	0	0.014	0.015	0.014	0.013	2.251	0.018	0.327	120	454	100	4103	5612	-6.124	58	4045	84	5528	20115	671201	0.459	6.224	0	0	0
3	9	6	"yqgF"	"STM3097"	12440	16120	120	112	207	307	148	82	82	85	23	27	59	35	0	1374	2749	4689	170	67	67	75	29	38	98	95	0	0.023	0.047	0.032	0.036	2.642	0.056	0.794	120	371	100	1337	2807	-5.445	30	1307	125	2682	24876	329897	5.304	92.207	0	0	0
3	10	6	"galP"	"STM3091"	12600	16120	130	1202	2839	5204	183	85	85	88	24	27	100	97	0	1483	3365	6319	187	74	74	85	40	47	97	93	0	0.793	0.837	0.831	0.878	2.140	0.817	0.940	120	385	100	2526	6045	-0.335	1117	1409	2754	3291	340681	403859	114.625	82.000	0	0	0
3	11	6	""	"STM3071"	12780	16120	130	99	127	91	71	83	83	85	20	23	45	32	0	763	1752	3071	175	69	69	77	34	44	92	80	0	0.023	0.026	0.035	0.036	3.500	0.027	0.802	120	435	100	710	1727	-5.439	16	694	44	1683	15276	210269	2.100	49.265	0	0	0
3	12	6	"bglA"	"STM3051"	12970	16130	130	242	414	538	129	78	78	80	19	23	97	95	0	2706	5855	9439	161	63	63	67	20	29	100	100	0	0.062	0.058	0.061	0.059	1.625	0.056	0.950	120	406	100	2807	6128	-4.010	164	2643	336	5792	49692	702602	17.579	289.400	0	0	0
3	13	6	""	"STM1301"	13140	16130	120	209	276	240	86	78	78	78	18	23	91	86	0	1203	1777	2024	113	62	62	64	15	23	100	100	0	0.115	0.115	0.116	0.107	2.068	0.112	0.864	120	376	100	1272	1913	-3.123	131	1141	198	1715	33161	213232	11.000	114.200	0	0	0
3	14	6	""	"STM1328"	13320	16140	130	242	481	619	128	79	79	81	20	24	90	84	0	1908	4815	7256	150	64	64	67	16	23	100	100	0	0.088	0.085	0.088	0.087	1.701	0.080	0.890	120	398	100	2007	5153	-3.500	163	1844	402	4751	57766	577843	20.000	296.750	0	0	0
3	15	6	""	"STM1368"	13500	16140	140	162	401	531	132	78	78	81	20	24	80	66	0	2375	7874	13204	167	64	64	66	14	21	99	98	0	0.036	0.041	0.042	0.044	2.388	0.039	0.939	156	373	100	2395	8133	-4.782	84	2311	323	7810	62545	1228387	16.000	557.714	0	0	0
3	16	6	"ydhC"	"STM1428"	13670	16140	130	139	231	242	104	78	78	81	19	23	70	59	0	1377	4009	6354	158	63	63	64	13	20	100	99	0	0.046	0.039	0.044	0.043	2.682	0.037	0.807	120	349	100	1375	4099	-4.429	61	1314	153	3946	27672	481105	7.895	303.462	0	0	0
3	17	6	"slyB"	"STM1445"	13840	16140	130	2228	7073	12940	182	79	79	82	22	26	100	100	1	480	1512	2795	184	62	62	64	13	20	97	95	0	5.141	4.823	4.881	5.201	1.857	4.838	0.930	120	420	100	2567	8444	2.362	2149	418	6994	1450	848763	181499	317.773	111.385	0	0	0
3	18	6	"ydgQ"	"STM1454"	14030	16150	130	139	236	309	130	78	78	81	22	27	75	60	0	1683	3280	4977	151	62	62	63	13	20	100	100	0	0.038	0.049	0.042	0.041	2.030	0.053	0.826	120	428	100	1682	3376	-4.732	61	1621	158	3218	28313	393559	7.045	247.462	0	0	0
3	19	6	""	"STM3558"	14200	16150	130	190	291	349	119	76	76	78	18	23	89	80	0	1186	2301	3548	154	62	62	65	15	23	100	100	0	0.101	0.096	0.095	0.092	1.811	0.092	0.925	120	429	100	1238	2454	-3.302	114	1124	215	2239	34929	276075	11.833	149.067	0	0	0
3	20	6	"yhhF"	"STM3572"	14390	16160	130	157	205	147	71	75	75	77	18	23	82	69	0	1862	2751	3123	113	62	62	65	16	24	100	100	0	0.046	0.048	0.050	0.052	2.135	0.045	0.833	120	460	100	1882	2819	-4.456	82	1800	130	2689	24590	330094	7.111	167.875	0	0	0
3	21	6	"yhhP"	"STM3578"	14570	16150	130	95	117	67	57	74	74	77	26	33	42	21	0	439	832	1130	135	62	62	67	49	73	88	75	0	0.056	0.056	0.067	0.072	3.222	0.053	0.612	120	443	100	398	813	-4.166	21	377	43	770	14056	99852	1.538	15.612	0	0	0
3	22	6	"acpT"	"STM3583"	14740	16160	130	167	310	401	129	74	74	79	39	49	77	58	0	806	2005	3357	167	62	62	66	49	74	100	99	0	0.125	0.121	0.118	0.116	1.670	0.117	0.945	120	432	100	837	2179	-3.000	93	744	236	1943	37202	240603	5.923	39.571	0	0	0
3	23	6	"uspB"	"STM3590"	14920	16160	130	514	2523	6485	257	75	75	78	34	43	91	82	0	193	716	1645	229	62	62	63	14	22	87	76	0	3.351	3.743	3.427	3.438	2.196	4.304	0.811	120	436	100	570	3102	1.745	439	131	2448	654	302781	85930	71.912	46.643	0	0	0
3	24	6	""	"STM3599"	15100	16170	130	293	389	336	86	73	73	81	53	65	88	78	0	6033	8511	8431	99	62	62	70	95	135	100	100	0	0.037	0.037	0.035	0.035	1.513	0.037	0.883	120	572	100	6191	8765	-4.762	220	5971	316	8449	46649	1021294	5.811	88.853	0	0	0
3	1	7	"dsdA"	"STM3802"	11000	16280	120	318	422	372	88	83	83	83	19	22	97	96	0	5829	8017	8557	106	63	63	65	14	21	100	100	0	0.041	0.043	0.042	0.042	1.462	0.041	0.918	120	543	100	6001	8293	-4.617	235	5766	339	7954	50587	962041	17.842	568.000	0	0	0
3	2	7	"ibpB"	"STM3808"	11180	16290	120	300	581	811	139	83	83	83	18	21	92	83	0	677	1618	2467	152	63	63	65	13	20	100	100	0	0.353	0.320	0.316	0.314	2.083	0.317	0.938	120	430	100	831	2053	-1.501	217	614	498	1555	69687	194137	27.667	119.462	0	0	0
3	3	7	"ccmE"	"STM2250"	11360	16290	130	127	204	209	102	81	81	83	21	25	65	52	0	1148	2966	4857	163	63	63	66	14	21	100	100	0	0.042	0.042	0.041	0.045	2.275	0.040	0.867	120	445	100	1131	3026	-4.560	46	1085	123	2903	24460	355869	5.762	207.143	0	0	0
3	4	7	"torA"	"STM3822"	11540	16300	130	560	889	947	106	83	83	93	93	100	96	85	0	7150	9053	6409	70	65	65	82	140	170	100	100	0	0.067	0.090	0.067	0.067	2.008	0.100	0.707	120	467	100	7562	9794	-3.893	477	7085	806	8988	106674	1086414	8.559	64.079	0	0	0
3	5	7	"dgoA"	"STM3828"	11710	16300	120	512	566	292	51	83	83	85	27	31	100	99	0	5962	6234	2936	47	67	67	73	25	34	100	100	0	0.073	0.078	0.076	0.075	1.383	0.078	0.876	120	432	100	6324	6650	-3.780	429	5895	483	6167	67977	748067	17.815	246.440	0	0	0
3	6	7	""	"STM3832"	11890	16300	130	512	582	290	49	85	85	87	22	25	100	100	0	8777	8970	3565	39	70	70	76	24	31	100	100	0	0.049	0.056	0.051	0.051	1.466	0.058	0.836	120	460	100	9134	9397	-4.350	427	8707	497	8900	69867	1076419	22.500	370.583	0	0	0
3	7	7	"rluA"	"STM0095"	12070	16290	130	257	334	258	77	85	85	87	22	25	95	93	0	3705	5222	4973	95	67	67	74	26	35	100	99	0	0.047	0.048	0.047	0.044	1.741	0.046	0.827	120	437	100	3810	5404	-4.403	172	3638	249	5155	40038	626695	11.227	198.000	0	0	0
3	8	7	"yabK"	"STM0107"	12250	16300	120	95	160	456	285	81	81	83	22	26	40	21	0	284	677	1518	224	64	64	67	19	28	98	91	0	0.064	0.129	0.103	0.091	3.156	0.268	0.842	120	408	100	234	692	-3.974	14	220	79	613	19178	81222	3.500	32.105	0	0	0
3	9	7	"ftsL"	"STM0121"	12420	16300	120	643	1120	1392	124	82	82	86	25	29	100	97	0	1012	1939	2473	127	67	67	75	31	41	100	100	0	0.594	0.554	0.562	0.571	1.706	0.540	0.837	120	411	100	1506	2910	-0.752	561	945	1038	1872	134346	232648	41.360	60.129	0	0	0
3	10	7	"murG"	"STM0128"	12600	16300	130	273	664	1025	154	87	87	90	27	30	85	75	0	897	2492	4072	163	71	71	81	37	45	97	92	0	0.225	0.238	0.219	0.227	2.259	0.208	0.692	120	452	100	1012	2998	-2.151	186	826	577	2421	79668	299040	21.259	65.162	0	0	0
3	11	7	"mutT"	"STM0137"	12780	16300	120	268	473	693	146	82	82	85	24	28	98	94	0	3018	4011	3848	95	65	65	72	25	34	100	100	0	0.063	0.099	0.068	0.071	1.792	0.121	0.647	120	429	100	3139	4337	-3.989	186	2953	391	3946	56808	481346	16.167	157.560	0	0	0
3	12	7	""	"STM0149"	12960	16310	120	130	138	53	38	77	77	79	19	24	84	59	0	4339	4758	2618	55	63	63	66	19	28	100	100	0	0.012	0.013	0.013	0.011	2.002	0.013	0.597	120	409	100	4329	4756	-6.334	53	4276	61	4695	16604	570977	3.105	246.947	0	0	0
3	13	7	""	"STM1548"	13130	16310	130	666	902	813	90	76	76	78	19	24	99	99	0	3585	4908	4658	94	63	63	65	17	26	100	100	0	0.168	0.170	0.167	0.168	1.587	0.159	0.835	120	426	100	4112	5671	-2.578	590	3522	826	4845	108280	588947	43.368	284.882	0	0	0
3	14	7	""	"STM1552"	13310	16320	130	275	425	448	105	79	79	81	20	24	94	88	0	2895	4985	5935	119	65	65	69	19	27	100	100	0	0.069	0.070	0.067	0.063	1.770	0.068	0.861	120	434	100	3026	5266	-3.852	196	2830	346	4920	51046	598182	17.200	258.737	0	0	0
3	15	7	""	"STM1557"	13490	16320	120	205	309	378	122	81	81	83	20	24	90	86	0	5167	6909	6802	98	64	64	67	19	28	100	100	0	0.024	0.033	0.025	0.024	2.150	0.039	0.663	120	379	100	5227	7073	-5.363	124	5103	228	6845	37028	829078	11.300	360.105	0	0	0
3	16	7	"rpsV"	"STM1565"	13660	16320	130	1008	3302	6168	186	78	78	81	19	23	99	99	0	181	406	657	161	62	62	64	12	18	88	80	0	7.815	9.372	7.911	8.476	2.219	9.939	0.886	120	415	100	1049	3568	2.966	930	119	3224	344	396229	48767	169.526	28.500	0	0	0
3	17	7	"fdnH"	"STM1569"	13840	16320	130	131	187	165	88	79	79	83	23	27	70	53	0	2032	3644	5180	142	64	64	66	14	21	100	100	0	0.026	0.030	0.029	0.031	2.710	0.028	0.760	120	477	100	2020	3688	-5.242	52	1968	108	3580	22430	437316	4.522	255.571	0	0	0
3	18	7	""	"STM1573"	14030	16330	130	102	163	203	124	80	80	84	24	28	44	29	0	560	2190	4165	190	65	65	66	15	22	98	94	0	0.044	0.039	0.050	0.051	3.502	0.041	0.723	120	416	100	517	2208	-4.492	22	495	83	2125	19517	262802	3.292	141.600	0	0	0
3	19	7	"yciL"	"STM1719"	14190	16330	130	485	794	897	112	77	77	79	19	24	98	97	0	2454	3971	4804	120	63	63	65	14	21	100	100	0	0.171	0.183	0.186	0.174	1.940	0.173	0.865	120	428	100	2799	4625	-2.551	408	2391	717	3908	95239	476513	37.632	279.000	0	0	0
3	20	7	""	"STM1733"	14380	16320	120	248	340	358	105	76	76	77	18	23	90	81	0	1101	1507	1847	122	62	62	97	367	378	70	55	0	0.166	0.183	0.181	0.170	2.074	0.157	0.653	120	461	100	1211	1709	-2.595	172	1039	264	1445	40765	180896	14.611	3.842	0	0	0
3	21	7	""	"STM1741"	14560	16340	130	173	297	426	143	76	76	79	28	35	80	65	0	2298	4713	6960	147	64	64	65	16	24	100	100	0	0.043	0.048	0.040	0.040	2.190	0.047	0.667	120	463	100	2331	4870	-4.526	97	2234	221	4649	35592	565564	7.786	290.500	0	0	0
3	22	7	"purU"	"STM1756"	14740	16340	130	388	493	341	69	76	76	84	55	65	96	92	0	3261	4436	3535	79	64	64	65	16	24	100	100	0	0.098	0.095	0.093	0.095	1.427	0.089	0.853	120	430	100	3509	4789	-3.357	312	3197	417	4372	59209	532271	7.436	273.188	0	0	0
3	23	7	"ychN"	"STM1769"	14910	16340	120	315	401	371	92	75	75	81	48	59	87	75	0	1026	1357	1475	108	63	63	64	12	18	100	100	0	0.249	0.252	0.241	0.244	1.870	0.234	0.816	120	415	100	1203	1620	-2.005	240	963	326	1294	48149	162819	6.667	107.750	0	0	0
3	24	7	"pth"	"STM1783"	15090	16340	120	533	776	818	105	75	75	81	51	62	94	83	0	1608	2635	3066	116	64	64	66	13	19	100	100	0	0.297	0.273	0.283	0.286	1.822	0.258	0.875	120	545	100	2002	3272	-1.753	458	1544	701	2571	93118	316177	13.627	197.615	0	0	0
3	1	8	"yfbK"	"STM2315"	10990	16470	120	448	430	147	34	83	83	84	19	22	96	95	0	19787	17816	7680	43	64	64	66	12	18	100	100	0	0.019	0.020	0.019	0.021	1.734	0.019	0.942	120	532	100	20088	18099	-5.756	365	19723	347	17752	51586	2137880	18.211	1479.167	0	0	0
3	2	8	"nuoI"	"STM2321"	11160	16470	120	3287	3254	1456	44	85	85	85	19	22	100	99	0	7417	7255	3354	46	67	67	69	16	23	100	99	0	0.436	0.441	0.441	0.460	1.617	0.435	0.965	120	410	100	10552	10357	-1.199	3202	7350	3169	7188	390482	870555	166.789	449.125	0	0	0
3	3	8	""	"STM2332"	11340	16470	120	396	432	199	46	83	83	85	18	21	98	96	0	6653	7173	3640	50	68	68	80	54	67	100	100	0	0.048	0.049	0.048	0.049	1.499	0.049	0.924	120	437	100	6898	7454	-4.395	313	6585	349	7105	51818	860809	19.278	131.352	0	0	0
3	4	8	""	"STM2336"	11510	16470	110	2703	2986	1428	47	87	87	100	105	105	100	100	0	3950	4393	2129	48	69	69	112	247	220	100	100	0	0.674	0.670	0.660	0.670	1.189	0.656	0.962	80	412	100	6497	7223	-0.569	2616	3881	2899	4324	238873	351416	27.486	17.332	0	0	0
3	5	8	""	"STM2342"	11690	16470	110	544	594	188	31	87	87	99	104	105	100	96	0	11913	12302	3661	29	70	70	124	334	269	100	100	0	0.039	0.041	0.040	0.040	1.212	0.041	0.805	80	420	100	12300	12739	-4.696	457	11843	507	12232	47499	984147	4.760	36.461	0	0	0
3	6	8	"yfcF"	"STM2348"	11870	16480	120	2978	3070	1057	34	86	86	87	21	24	100	100	0	7635	7915	2928	36	73	73	99	225	227	99	99	0	0.382	0.381	0.374	0.390	1.289	0.369	0.954	120	467	100	10454	10826	-1.387	2892	7562	2984	7842	368405	949750	142.048	34.738	0	0	0
3	7	8	"sseB"	"STM2535"	12060	16480	120	265	313	196	62	82	82	85	22	25	95	89	0	4883	6019	4350	72	74	74	82	31	37	100	100	0	0.038	0.039	0.037	0.035	1.903	0.038	0.857	120	471	100	4992	6176	-4.716	183	4809	231	5945	37527	722276	10.364	191.516	0	0	0
3	8	8	""	"STM2552"	12230	16470	110	275	345	198	57	78	78	81	20	24	100	100	0	5192	6941	4800	69	67	67	73	26	35	100	100	0	0.038	0.039	0.037	0.038	1.392	0.037	0.807	80	388	100	5322	7141	-4.701	197	5125	267	6874	27560	555278	13.200	264.154	0	0	0
3	9	8	"yfhA"	"STM2562"	12410	16480	120	389	643	743	115	81	81	89	86	96	87	74	0	4172	6932	8663	124	66	66	76	51	67	100	100	0	0.075	0.082	0.079	0.079	1.648	0.066	0.593	120	478	100	4414	7428	-3.737	308	4106	562	6866	77129	831898	6.442	134.431	0	0	0
3	10	8	"yfhB"	"STM2569"	12600	16480	110	872	1652	2169	131	84	84	96	94	97	88	77	0	1362	2737	3686	134	72	72	86	59	68	92	90	0	0.611	0.588	0.598	0.606	1.895	0.566	0.868	80	416	100	2078	4233	-0.711	788	1290	1568	2665	132136	218927	16.553	44.932	0	0	0
3	11	8	""	"STM2586"	12760	16480	120	406	499	294	58	82	82	88	30	34	97	96	0	6265	7535	5010	66	68	68	78	36	46	100	99	0	0.052	0.056	0.053	0.055	1.493	0.051	0.831	120	450	100	6521	7884	-4.258	324	6197	417	7467	59920	904190	13.700	207.139	0	0	0
3	12	8	""	"STM2592"	12950	16490	120	331	331	114	34	79	79	81	21	25	99	97	0	9150	8915	3469	38	65	65	69	19	27	100	100	0	0.028	0.028	0.028	0.028	1.515	0.028	0.919	120	438	100	9337	9102	-5.172	252	9085	252	8850	39708	1069768	11.905	465.579	0	0	0
3	13	8	"yhbO"	"STM3269"	13130	16490	120	7357	8191	5574	68	79	79	81	20	24	100	100	0	1768	2040	1375	67	65	65	68	15	22	99	99	0	4.274	4.107	4.092	4.071	1.405	4.224	0.935	120	417	100	8981	10087	2.095	7278	1703	8112	1975	982959	244857	405.500	131.467	0	0	0
3	14	8	"yhbW"	"STM3276"	13310	16500	120	2194	2324	1129	48	82	82	82	20	24	100	100	0	9314	9851	4396	44	65	65	70	20	28	100	100	0	0.228	0.229	0.226	0.224	1.308	0.230	0.943	120	415	100	11361	12028	-2.131	2112	9249	2242	9786	278877	1182084	112.100	489.050	0	0	0
3	15	8	"nlpI"	"STM3281"	13480	16500	120	6157	6098	1580	25	82	82	83	20	24	100	100	0	12229	12175	2815	23	64	64	68	19	27	100	100	0	0.499	0.497	0.500	0.489	1.200	0.498	0.970	120	401	100	18240	18127	-1.002	6075	12165	6016	12111	731752	1460968	300.750	637.211	0	0	0
3	16	8	""	"STM3291"	13660	16500	120	535	613	325	53	78	78	80	19	23	100	99	0	12739	14044	6952	49	64	64	66	14	21	100	100	0	0.036	0.038	0.037	0.037	1.327	0.039	0.935	120	444	100	13132	14515	-4.794	457	12675	535	13980	73591	1685327	28.053	998.429	0	0	0
3	17	8	"yhbE"	"STM3302"	13840	16500	110	1070	1263	741	58	78	78	81	19	23	100	100	0	2544	2907	1758	60	66	66	70	21	30	100	100	0	0.400	0.417	0.410	0.417	1.192	0.403	0.946	80	406	100	3470	4026	-1.321	992	2478	1185	2841	101069	232548	62.211	135.095	0	0	0
3	18	8	"nlp"	"STM3306"	14010	16500	120	133	148	76	51	81	81	83	21	25	77	58	0	2478	3250	2785	85	68	68	72	23	31	100	100	0	0.022	0.021	0.020	0.019	1.962	0.022	0.770	120	437	100	2462	3249	-5.534	52	2410	67	3182	17709	390030	3.095	138.174	0	0	0
3	19	8	""	"STM0716"	14190	16510	120	555	558	186	33	78	78	80	19	23	100	100	0	9602	9510	3411	35	66	66	134	457	341	99	99	0	0.050	0.051	0.051	0.051	1.286	0.050	0.945	120	445	100	10013	9924	-4.321	477	9536	480	9444	67014	1141181	25.158	20.516	0	0	0
3	20	8	""	"STM0722"	14380	16520	110	103	113	43	38	78	78	82	23	28	55	23	0	3997	6373	5470	85	67	67	137	472	344	100	98	0	0.006	0.006	0.006	0.006	2.205	0.005	0.396	80	418	100	3955	6341	-7.296	25	3930	35	6306	9013	509865	1.348	13.212	0	0	0
3	21	8	""	"STM0731"	14550	16520	120	4522	4909	2771	56	81	81	89	58	65	100	99	0	3362	3652	1939	53	68	68	111	468	421	98	95	0	1.348	1.347	1.325	1.328	1.224	1.377	0.965	120	449	100	7735	8412	0.431	4441	3294	4828	3584	589032	438239	83.103	7.566	0	0	0
3	22	8	"ybgE"	"STM0743"	14730	16520	120	200	235	143	60	78	78	85	44	51	88	70	0	2620	3344	2730	81	68	68	74	28	37	100	99	0	0.048	0.048	0.047	0.045	1.465	0.048	0.800	120	443	100	2674	3433	-4.387	122	2552	157	3276	28160	401284	3.409	116.786	0	0	0
3	23	8	"pal"	"STM0749"	14900	16510	110	2663	3708	2674	72	77	77	86	47	54	100	100	0	2661	3613	2654	73	65	65	70	34	48	100	100	0	0.996	1.023	1.007	1.026	1.160	1.002	0.962	80	422	100	5182	7179	-0.006	2586	2596	3631	3548	296671	289034	77.064	104.206	0	0	0
3	24	8	"ybgS"	"STM0759"	15080	16530	110	15050	16173	10922	67	77	77	83	46	55	100	100	0	1095	1207	802	66	65	65	70	31	44	100	100	0	14.537	14.095	13.655	14.171	1.399	14.527	0.933	80	486	100	16003	17238	3.862	14973	1030	16096	1142	1293875	96552	349.783	36.677	0	0	0
3	1	9	"mdfA"	"STM0866"	10990	16640	110	791	805	145	18	85	85	87	20	22	100	100	0	27209	27139	4171	15	68	68	77	93	120	100	100	0	0.026	0.027	0.026	0.026	1.125	0.027	0.958	80	442	100	27847	27791	-5.265	706	27141	720	27071	64362	2171103	35.900	290.989	0	0	0
3	2	9	"ybjC"	"STM0873"	11160	16650	120	270	351	240	68	84	84	86	18	20	98	96	0	2081	2890	2359	81	70	70	74	43	58	99	99	0	0.092	0.095	0.091	0.092	1.375	0.095	0.944	120	456	100	2197	3087	-3.435	186	2011	267	2820	42161	346829	14.722	65.488	0	0	0
3	3	9	"ybjO"	"STM0881"	11340	16640	110	1697	1710	287	16	86	86	88	19	21	100	100	0	14100	14267	2708	18	72	72	88	84	95	100	100	0	0.115	0.114	0.115	0.115	1.084	0.113	0.985	80	414	100	15639	15819	-3.122	1611	14028	1624	14195	136831	1141330	85.368	168.798	0	0	0
3	4	9	"artI"	"STM0890"	11510	16650	110	4168	4356	1178	27	89	89	106	119	112	100	100	0	11317	11941	3387	28	73	73	131	353	269	100	100	0	0.363	0.360	0.361	0.359	1.114	0.357	0.987	80	468	100	15323	16135	-1.463	4079	11244	4267	11868	348504	955274	35.714	33.456	0	0	0
3	5	9	""	"STM0895"	11690	16650	110	539	527	119	22	86	86	101	112	110	98	97	0	6717	6820	1327	19	73	73	132	365	276	100	100	0	0.068	0.065	0.064	0.064	1.271	0.062	0.753	80	492	100	7097	7188	-3.874	453	6644	441	6747	42130	545589	3.804	18.323	0	0	0
3	6	9	""	"STM0900"	11880	16650	110	231	269	143	53	84	84	86	19	22	100	97	0	8775	9986	4053	40	74	74	88	69	78	100	100	0	0.017	0.019	0.017	0.016	1.607	0.020	0.792	80	430	100	8848	10097	-5.887	147	8701	185	9912	21518	798905	9.632	143.449	0	0	0
3	7	9	""	"STM1034"	12040	16650	110	430	1019	1296	127	83	83	86	25	29	81	75	0	1253	2983	3960	132	72	72	80	37	46	87	82	0	0.294	0.322	0.320	0.357	2.227	0.323	0.976	80	414	100	1528	3847	-1.767	347	1181	936	2911	81499	238643	37.320	78.459	0	0	0
3	8	9	""	"STM1038"	12230	16660	120	1565	1657	914	55	84	84	87	24	27	99	98	0	10075	10342	5473	52	69	69	76	36	47	100	99	0	0.148	0.153	0.150	0.153	1.295	0.155	0.969	120	498	100	11487	11846	-2.756	1481	10006	1573	10273	198859	1241082	65.417	285.167	0	0	0
3	9	9	"aceA"	"STM4184"	12410	16660	120	5330	5439	1761	32	82	82	84	19	22	100	100	0	17312	17951	5816	32	67	67	72	28	38	100	99	0	0.304	0.300	0.300	0.303	1.242	0.298	0.990	120	474	100	22493	23241	-1.716	5248	17245	5357	17884	652633	2154156	281.842	638.536	0	0	0
3	10	9	""	"STM4195"	12590	16670	110	147	174	90	51	81	81	88	81	92	40	18	0	1361	2058	1827	88	69	69	78	50	64	100	100	0	0.051	0.047	0.047	0.046	1.765	0.045	0.825	80	427	100	1358	2082	-4.291	66	1292	93	1989	13901	164677	1.062	39.600	0	0	0
3	11	9	""	"STM4199"	12760	16670	120	364	397	167	42	82	82	89	31	34	98	98	0	8123	8565	3862	45	70	70	79	46	58	100	99	0	0.035	0.037	0.036	0.037	1.299	0.037	0.928	120	484	100	8335	8810	-4.836	282	8053	315	8495	47680	1027841	9.935	184.478	0	0	0
3	12	9	""	"STM4203"	12950	16670	120	101	122	68	55	83	83	87	27	31	41	24	0	1321	2034	2222	109	67	67	73	28	38	99	99	0	0.014	0.020	0.022	0.020	2.499	0.023	0.599	120	438	100	1272	2006	-6.122	18	1254	39	1967	14608	244036	1.296	70.036	0	0	0
3	13	9	"pduA"	"STM2038"	13120	16670	120	179	190	77	40	83	83	88	51	57	74	47	0	4937	4609	1606	34	66	66	72	38	52	100	100	0	0.020	0.024	0.023	0.019	2.341	0.025	0.694	120	449	100	4967	4650	-5.665	96	4871	107	4543	22771	553086	2.000	119.395	0	0	0
3	14	9	"pduS"	"STM2053"	13300	16670	110	233	251	77	30	82	82	84	21	25	100	100	0	13108	13410	2112	15	66	66	71	23	32	100	100	0	0.012	0.013	0.011	0.012	1.509	0.012	0.738	80	394	100	13193	13513	-6.432	151	13042	169	13344	20066	1072803	7.952	579.957	0	0	0
3	15	9	"stfC"	"STM0196"	13480	16680	120	296	299	57	19	82	82	84	20	23	100	100	0	15043	14922	1791	12	66	66	71	23	32	100	100	0	0.014	0.015	0.014	0.014	1.282	0.014	0.885	120	433	100	15191	15073	-6.129	214	14977	217	14856	35935	1790602	10.750	645.696	0	0	0
3	16	9	"eutS"	"STM2470"	13650	16680	120	167	190	98	51	80	80	83	20	24	89	75	0	2746	3273	2509	76	66	66	70	16	22	99	98	0	0.032	0.034	0.030	0.031	2.059	0.031	0.704	120	431	100	2767	3317	-4.945	87	2680	110	3207	22830	392764	5.350	200.188	0	0	0
3	17	9	"pagK"	"STM1867"	13830	16680	110	723	1253	1450	115	81	81	84	19	22	100	100	0	770	1260	1467	116	70	70	75	25	33	100	100	0	0.917	0.985	0.954	0.945	1.245	0.981	0.973	80	426	100	1342	2362	-0.125	642	700	1172	1190	100265	100774	61.526	47.400	0	0	0
3	18	9	"pefI"	"PSLT013"	14000	16680	110	505	533	153	28	81	81	83	21	25	100	100	0	4444	4849	1556	32	71	71	86	56	65	100	100	0	0.097	0.095	0.095	0.094	1.178	0.093	0.956	80	422	100	4797	5230	-3.366	424	4373	452	4778	42667	387896	21.429	85.054	0	0	0
3	19	9	"traM"	"PSLT073"	14190	16690	120	242	252	108	42	81	81	84	22	26	97	93	0	9303	8809	2900	32	69	69	81	54	66	100	100	0	0.017	0.020	0.019	0.018	1.463	0.020	0.743	120	462	100	9395	8911	-5.842	161	9234	171	8740	30250	1057103	7.636	161.630	0	0	0
3	20	9	"traC"	"PSLT088"	14350	16690	130	583	595	216	36	83	83	87	24	27	98	97	0	40801	41215	14614	35	69	69	95	240	252	99	99	7	0.012	0.012	0.012	0.012	1.252	0.013	0.964	120	493	100	41232	41658	-6.348	500	40732	512	41146	71402	4945847	21.167	171.333	0	0	0
3	21	9	""	"STM1623"	14530	16690	110	1533	1534	183	11	84	84	99	87	87	100	100	0	14498	14469	1056	7	72	72	203	921	453	100	100	0	0.100	0.101	0.100	0.100	1.094	0.099	0.978	80	439	100	15875	15847	-3.316	1449	14426	1450	14397	122716	1157485	16.494	15.490	0	0	0
3	22	9	"fumB"	"STM4300"	14720	16690	110	522	619	392	63	83	83	97	87	89	100	100	0	22961	24281	4442	18	75	75	213	925	434	100	100	0	0.019	0.022	0.019	0.020	1.433	0.021	0.617	80	438	100	23325	24742	-5.704	439	22886	536	24206	49559	1942517	6.000	26.019	0	0	0
3	23	9	"phnB"	"STM4288"	14900	16700	110	6995	6925	735	10	83	83	89	45	50	100	100	0	11271	11225	1198	10	68	68	84	94	111	100	100	0	0.617	0.613	0.615	0.613	1.058	0.613	0.992	80	453	100	18115	17999	-0.697	6912	11203	6842	11157	553970	898022	151.911	118.521	0	0	0
3	24	9	"nrfD"	"STM4280"	15080	16700	120	132	152	72	47	77	77	80	24	30	82	55	0	6312	7819	5759	73	66	66	70	25	35	100	100	0	0.009	0.010	0.009	0.009	1.839	0.010	0.643	120	576	100	6301	7828	-6.827	55	6246	75	7753	18184	938321	3.000	309.960	0	0	0
3	1	10	"mog"	"STM0008"	10990	16810	110	1893	1922	266	13	86	86	89	25	28	100	100	0	10448	10546	1563	14	70	70	82	89	108	100	100	0	0.174	0.175	0.177	0.175	1.074	0.174	0.985	80	519	100	12185	12312	-2.522	1807	10378	1836	10476	153751	843718	73.320	117.573	0	0	0
3	2	10	""	"STM0273"	11170	16820	110	228	238	65	27	86	86	89	21	23	100	98	0	5962	6055	1231	20	70	70	76	24	31	100	100	0	0.024	0.025	0.024	0.024	1.568	0.024	0.728	80	419	100	6034	6137	-5.375	142	5892	152	5985	19054	484398	7.095	249.125	0	0	0
3	3	10	""	"STM0278"	11340	16820	110	179	183	48	26	83	83	86	20	23	96	90	0	6575	6730	1318	19	69	69	82	70	85	100	100	0	0.015	0.015	0.015	0.014	1.608	0.014	0.627	80	478	100	6602	6761	-6.083	96	6506	100	6661	14605	538402	4.850	94.971	0	0	0
3	4	10	""	"STM0287"	11530	16830	110	183	191	58	30	86	86	91	67	73	70	28	0	4538	5061	2495	49	71	71	90	163	181	100	100	0	0.022	0.021	0.022	0.020	1.569	0.020	0.828	80	452	100	4564	5095	-5.525	97	4467	105	4990	15250	404876	1.493	30.497	0	0	0
3	5	10	""	"STM0296"	11690	16830	110	119	141	72	51	83	83	85	19	22	70	47	0	2695	3080	1728	56	75	75	94	75	79	100	100	0	0.014	0.019	0.017	0.015	2.387	0.021	0.536	80	438	100	2656	3063	-6.185	36	2620	58	3005	11249	246398	2.947	39.813	0	0	0
3	6	10	"ghmA"	"STM0310"	11870	16830	100	1786	1710	374	21	84	84	86	20	23	100	100	0	5432	5164	1090	21	72	72	78	29	37	100	100	0	0.318	0.319	0.320	0.318	1.079	0.320	0.990	80	432	100	7062	6718	-1.655	1702	5360	1626	5092	136804	413152	81.200	175.379	0	0	0
3	7	10	"ndh"	"STM1211"	12050	16830	110	3237	4517	3357	74	87	87	88	21	23	100	100	0	2239	3136	2215	70	68	68	71	17	23	100	100	0	1.451	1.444	1.434	1.423	1.142	1.492	0.980	80	461	100	5321	7498	0.537	3150	2171	4430	3068	361368	250890	210.905	180.294	0	0	0
3	8	10	"ycfV"	"STM1218"	12230	16840	120	689	662	263	39	86	86	87	21	24	97	96	0	10220	9043	3786	41	69	69	74	54	72	99	99	0	0.059	0.064	0.061	0.064	1.404	0.064	0.961	120	501	100	10754	9550	-4.073	603	10151	576	8974	79444	1085215	27.381	166.093	0	0	0
3	9	10	"ymfB"	"STM1235"	12410	16840	100	396	420	127	30	84	84	85	19	22	100	100	0	3157	3216	1103	34	68	68	72	25	34	100	100	0	0.101	0.107	0.105	0.106	1.182	0.106	0.879	80	370	100	3401	3484	-3.308	312	3089	336	3148	33588	257242	17.632	125.760	0	0	0
3	10	10	""	"STM1252"	12570	16840	110	838	865	256	29	81	81	85	25	29	100	100	0	11139	11516	3199	27	69	69	101	241	238	100	100	0	0.068	0.068	0.067	0.067	1.154	0.069	0.979	80	452	100	11827	12231	-3.870	757	11070	784	11447	69172	921293	31.200	47.365	0	0	0
3	11	10	""	"STM1265"	12760	16840	110	873	936	309	33	83	83	88	33	37	100	100	0	7811	8225	1991	24	69	69	106	241	227	100	100	0	0.102	0.105	0.099	0.102	1.209	0.107	0.936	80	458	100	8532	9009	-3.293	790	7742	853	8156	74892	658021	25.697	33.689	0	0	0
3	12	10	"yaoF"	"STM1275"	12940	16840	110	698	766	326	42	87	87	95	99	104	100	98	0	2778	2969	1190	40	69	69	79	55	69	100	100	0	0.226	0.234	0.226	0.228	1.208	0.232	0.929	80	433	100	3320	3579	-2.149	611	2709	679	2900	61268	237544	6.778	52.545	0	0	0
3	13	10	"fumC"	"STM1469"	13110	16850	110	17220	16828	2491	14	89	89	137	425	310	100	100	0	23160	22765	3057	13	69	69	166	937	564	100	100	0	0.742	0.738	0.744	0.736	1.073	0.737	0.993	80	448	100	40222	39435	-0.431	17131	23091	16739	22696	1346265	1821197	39.273	24.118	0	0	0
3	14	10	"ydgI"	"STM1477"	13290	16840	110	2182	2252	531	23	85	85	137	415	302	100	98	0	28565	29009	4305	14	71	71	295	1468	497	100	100	0	0.074	0.075	0.074	0.073	1.156	0.075	0.916	80	479	100	30591	31105	-3.764	2097	28494	2167	28938	180194	2320755	5.096	19.560	0	0	0
3	15	10	""	"STM1485"	13470	16850	110	1057	1233	545	44	83	83	94	73	77	100	100	0	4610	5310	2265	42	67	67	227	1263	556	100	96	0	0.214	0.219	0.220	0.218	1.108	0.212	0.937	80	407	100	5517	6393	-2.222	974	4543	1150	5243	98635	424782	15.603	4.025	0	0	0
3	16	10	""	"STM1490"	13650	16860	120	612	574	137	23	83	83	84	27	32	99	98	0	27444	25258	6584	26	67	67	77	103	133	100	100	0	0.019	0.019	0.019	0.020	1.248	0.019	0.901	120	447	100	27906	25682	-5.694	529	27377	491	25191	68931	3030971	18.148	244.476	0	0	0
3	17	10	""	"STM1499"	13830	16860	120	1400	1398	232	16	83	83	85	21	24	100	100	0	35925	35357	4453	12	71	71	75	23	30	100	100	0	0.037	0.037	0.037	0.037	1.143	0.037	0.968	120	444	100	37171	36601	-4.767	1317	35854	1315	35286	167778	4242787	62.524	1534.000	0	0	0
3	18	10	"wzzB"	"STM2079"	14000	16860	120	11794	10645	3542	33	84	84	92	82	89	99	99	0	20451	18646	6402	34	73	73	93	128	137	99	98	0	0.575	0.569	0.571	0.583	1.366	0.564	0.988	120	471	100	32088	29134	-0.799	11710	20378	10561	18573	1277392	2237515	128.695	144.945	0	0	0
3	19	10	"nxiA"	"STM2783"	14170	16870	100	1402	1426	276	19	83	83	86	21	24	100	100	0	19514	19534	3213	16	70	70	84	57	67	100	100	0	0.068	0.069	0.068	0.069	1.105	0.068	0.973	80	384	100	20763	20807	-3.882	1319	19444	1343	19464	114064	1562735	63.810	341.228	0	0	0
3	20	10	"ygaF"	"STM2790"	14360	16870	110	5132	5154	752	14	84	84	87	25	28	100	100	0	16347	16102	2022	12	67	67	72	25	34	100	100	0	0.310	0.316	0.314	0.315	1.062	0.316	0.991	80	460	100	21328	21105	-1.689	5048	16280	5070	16035	412327	1288122	202.680	641.200	0	0	0
3	21	10	"ygaP"	"STM2798"	14540	16870	110	996	1069	360	33	80	80	88	65	73	100	100	0	5816	6009	1737	28	67	67	128	690	539	100	100	0	0.159	0.166	0.166	0.164	1.109	0.167	0.969	80	440	100	6665	6931	-2.650	916	5749	989	5942	85523	480680	15.092	8.523	0	0	0
3	22	10	""	"STM4012"	14720	16870	120	285	287	74	25	83	83	107	117	109	91	24	0	16696	15931	4620	29	73	73	93	105	112	99	98	0	0.012	0.013	0.012	0.013	1.553	0.011	0.276	120	516	100	16825	16062	-6.363	202	16623	204	15858	34449	1911756	1.538	150.838	0	0	0
3	23	10	""	"STM4031"	14910	16880	120	415	614	596	97	80	80	95	93	97	90	84	0	1312	2044	2146	104	70	70	85	76	89	98	97	0	0.270	0.271	0.269	0.259	1.405	0.268	0.941	120	475	100	1577	2508	-1.890	335	1242	534	1974	73623	245303	5.581	25.776	0	0	0
3	24	10	"rhaD"	"STM4045"	15080	16880	110	107	130	58	44	76	76	79	24	30	62	36	0	3899	4896	3604	73	68	68	74	26	35	100	100	0	0.008	0.011	0.011	0.009	2.657	0.012	0.630	80	457	100	3862	4882	-6.949	31	3831	54	4828	10365	391660	2.125	185.462	0	0	0
3	1	11	""	"STM2942"	11000	17000	110	588	714	353	49	90	90	95	36	37	100	100	0	13036	13300	2798	21	72	72	85	100	117	100	100	0	0.038	0.047	0.038	0.043	1.438	0.047	0.765	80	510	100	13462	13852	-4.702	498	12964	624	13228	57100	1064012	17.194	132.150	0	0	0
3	2	11	"pyrG"	"STM2953"	11160	16990	110	16752	16536	1936	11	90	90	105	168	160	100	100	0	30893	30299	3474	11	73	73	88	132	150	100	100	0	0.541	0.544	0.546	0.544	1.079	0.542	0.992	80	464	100	47482	46672	-0.887	16662	30820	16446	30226	1322840	2423886	97.804	228.871	0	0	0
3	3	11	"ygcY"	"STM2961"	11350	17000	110	303	353	133	37	89	89	99	164	165	82	26	0	7261	7968	2541	31	72	72	89	132	148	100	100	0	0.030	0.033	0.031	0.031	1.384	0.034	0.856	80	478	100	7403	8160	-5.070	214	7189	264	7896	28211	637401	1.549	59.689	0	0	0
3	4	11	"exo"	"STM2972"	11520	17000	110	815	873	340	38	87	87	91	54	59	100	98	0	13679	14295	3639	25	72	72	79	42	53	100	100	0	0.054	0.055	0.052	0.052	1.315	0.058	0.879	80	439	100	14335	15009	-4.224	728	13607	786	14223	69850	1143628	14.481	338.476	0	0	0
3	5	11	"fucI"	"STM2976"	11690	17000	110	918	995	252	25	84	84	87	20	22	100	100	0	23478	23697	2930	12	73	73	85	40	47	100	100	0	0.036	0.039	0.036	0.038	1.192	0.040	0.930	80	452	100	24239	24535	-4.811	834	23405	911	23624	79621	1895759	45.400	590.300	0	0	0
3	6	11	"ygdI"	"STM2983"	11870	17010	110	7436	7924	2711	34	89	89	101	48	47	100	100	0	1248	1349	433	32	73	73	79	31	39	100	100	0	6.253	6.140	6.244	6.121	1.223	6.380	0.944	80	452	100	8522	9111	2.644	7347	1175	7835	1276	633890	107908	162.979	40.968	0	0	0
3	7	11	"metC"	"STM3161"	12040	17010	110	2060	2049	370	18	91	91	101	47	46	100	100	0	20137	20156	3395	16	70	70	82	98	119	100	100	0	0.098	0.097	0.098	0.097	1.102	0.097	0.986	80	452	100	22036	22044	-3.349	1969	20067	1958	20086	163896	1612440	41.447	204.837	0	0	0
3	8	11	""	"STM3170"	12220	17020	110	185	244	202	82	85	85	88	25	28	92	80	0	2462	3619	3485	96	69	69	85	110	129	100	100	0	0.042	0.045	0.038	0.039	1.785	0.043	0.690	80	459	100	2493	3709	-4.581	100	2393	159	3550	19552	289518	6.240	32.127	0	0	0
3	9	11	"STMF1.3"	"Not LT2a90"	12410	17020	110	242	258	135	52	85	85	86	19	22	92	88	0	400	469	287	61	70	70	77	56	72	95	86	0	0.476	0.434	0.421	0.396	1.534	0.434	0.896	80	451	100	487	572	-1.072	157	330	173	399	20627	37524	9.053	7.000	0	0	0
3	10	11	"yfiO"	"STM2663"	12580	17020	110	1087	1166	395	33	82	82	86	21	24	100	100	0	4508	4799	1798	37	71	71	87	178	204	100	100	0	0.227	0.229	0.226	0.229	1.155	0.226	0.964	80	452	100	5442	5812	-2.142	1005	4437	1084	4728	93319	383885	51.429	26.472	0	0	0
3	11	11	"ffh"	"STM2677"	12750	17020	110	3110	3118	820	26	85	85	105	136	129	100	100	0	16455	16680	4460	26	75	75	122	359	294	100	100	0	0.185	0.183	0.183	0.183	1.136	0.181	0.986	80	467	100	19405	19638	-2.437	3025	16380	3033	16605	249456	1334383	22.154	46.123	0	0	0
3	12	11	"yfjG"	"STM2687"	12940	17020	110	1148	1384	951	68	88	88	106	133	125	100	100	0	3890	4491	2877	64	73	73	119	353	296	100	100	0	0.278	0.293	0.293	0.287	1.171	0.302	0.941	80	479	100	4877	5714	-1.848	1060	3817	1296	4418	110695	359278	9.609	12.385	0	0	0
3	13	11	"ybbK"	"STM0501"	13120	17030	110	3178	3286	634	19	89	89	117	352	300	100	100	0	12805	13078	2300	17	74	74	144	878	609	100	100	0	0.243	0.246	0.247	0.245	1.056	0.245	0.992	80	439	100	15820	16201	-2.043	3089	12731	3197	13004	262855	1046204	9.003	14.731	0	0	0
3	14	11	"sfbB"	"STM0511"	13280	17030	110	338	361	120	33	89	89	94	43	45	98	96	0	17720	18826	5160	27	72	72	279	1440	516	100	100	0	0.014	0.015	0.014	0.014	1.347	0.015	0.870	80	444	100	17897	19026	-6.147	249	17648	272	18754	28894	1506044	6.209	12.880	0	0	0
3	15	11	"gip"	"STM0518"	13470	17030	120	428	437	138	31	85	85	91	48	52	97	97	0	13186	12612	3861	30	69	69	205	1081	527	97	95	0	0.026	0.028	0.027	0.028	1.384	0.027	0.878	120	480	100	13460	12895	-5.257	343	13117	352	12543	52493	1513421	7.208	11.477	0	0	0
3	16	11	"allB"	"STM0523"	13640	17030	110	432	437	86	19	83	83	88	41	46	100	100	0	19797	20254	3669	18	68	68	93	209	224	100	100	0	0.018	0.018	0.018	0.017	1.181	0.018	0.955	80	392	100	20078	20540	-5.821	349	19729	354	20186	34946	1620324	8.512	96.464	0	0	0
3	17	11	"allC"	"STM0527"	13820	17030	110	348	358	79	22	86	86	89	25	28	100	100	0	13224	13080	1977	15	71	71	96	200	208	100	100	0	0.020	0.021	0.020	0.020	1.298	0.021	0.869	80	433	100	13415	13281	-5.650	262	13153	272	13009	28636	1046402	10.760	64.920	0	0	0
3	18	11	"ppiB"	"STM0536"	13990	17040	110	6585	6337	1167	18	87	87	133	351	263	100	100	0	9152	9084	1633	17	76	76	144	513	356	100	100	0	0.716	0.694	0.712	0.692	1.153	0.702	0.972	80	470	100	15574	15258	-0.482	6498	9076	6250	9008	506921	726683	17.675	17.427	0	0	0
3	19	11	"slyX"	"STM3454"	14190	17040	110	471	576	227	39	84	84	144	383	265	55	15	0	2228	2533	931	36	72	72	141	511	362	100	100	0	0.179	0.200	0.193	0.193	1.244	0.204	0.612	80	474	100	2543	2953	-2.478	387	2156	492	2461	46040	202612	1.128	4.681	0	0	0
3	20	11	"mglB"	"STM2190"	14350	17040	110	4249	4201	1005	23	85	85	120	211	175	100	100	0	12340	12209	2885	23	68	68	104	258	248	100	100	0	0.339	0.339	0.342	0.337	1.126	0.335	0.979	80	434	100	16436	16257	-1.559	4164	12272	4116	12141	336107	976733	19.341	46.919	0	0	0
3	21	11	""	"STM2198"	14540	17050	120	807	859	432	50	82	82	103	126	122	96	95	0	23451	22629	6339	28	69	69	101	240	237	100	98	0	0.031	0.034	0.032	0.033	1.336	0.034	0.739	120	519	100	24107	23337	-5.011	725	23382	777	22560	103077	2715480	6.000	93.867	0	0	0
3	22	11	"rsuA"	"STM2222"	14710	17050	110	1007	1033	226	21	84	84	112	128	114	100	100	0	9621	9995	1816	18	73	73	94	116	123	100	100	0	0.097	0.096	0.093	0.095	1.105	0.090	0.808	80	427	100	10471	10871	-3.371	923	9548	949	9922	82634	799639	7.195	85.353	0	0	0
3	23	11	"yejM"	"STM2228"	14890	17050	110	2087	2060	378	18	82	82	97	95	97	100	100	0	18522	18217	3122	17	78	78	111	189	170	100	100	0	0.109	0.109	0.109	0.108	1.098	0.108	0.987	80	447	100	20449	20117	-3.201	2005	18444	1978	18139	164793	1457341	20.663	95.799	0	0	0
3	24	11	""	"STM2237"	15070	17050	110	163	181	83	45	78	78	84	43	51	73	47	0	4352	4838	2172	44	74	74	98	159	162	100	100	0	0.020	0.022	0.018	0.018	2.204	0.024	0.101	80	508	100	4363	4867	-5.653	85	4278	103	4764	14459	387033	2.256	29.811	0	0	0
3	1	12	"phoP"	"STM1231"	10980	17180	110	10815	10813	2407	22	89	89	95	46	48	100	100	0	5267	5248	1088	20	69	69	72	21	29	100	100	0	2.063	2.071	2.055	2.063	1.081	2.077	0.963	80	485	100	15924	15903	1.045	10726	5198	10724	5179	865015	419869	233.000	246.476	0	0	0
3	2	12	"phoP"	"STM1231"	11150	17180	110	21016	19926	3455	17	94	94	148	276	186	100	100	0	9904	9364	2148	22	73	73	108	201	186	100	100	0	2.128	2.135	2.104	2.197	1.229	2.094	0.979	80	469	100	30753	29123	1.090	20922	9831	19832	9291	1594094	749149	71.659	46.050	0	0	0
3	3	12	"phoQ"	"STM1230"	11340	17180	100	1972	2080	690	33	90	90	133	231	173	100	100	0	4541	4890	1399	28	72	72	99	166	167	100	100	0	0.421	0.413	0.407	0.409	1.136	0.410	0.942	80	443	100	6351	6808	-1.248	1882	4469	1990	4818	166402	391231	8.429	28.861	0	0	0
3	4	12	"phoQ"	"STM1230"	11510	17180	110	4878	4483	1203	26	90	90	96	56	58	100	100	0	11284	10510	2507	23	72	72	78	24	30	100	100	0	0.427	0.421	0.426	0.414	1.120	0.418	0.965	80	453	100	16000	14831	-1.228	4788	11212	4393	10438	358639	840790	78.339	434.667	0	0	0
3	5	12	"phoQ"	"STM1230"	11690	17180	100	4215	4190	634	15	87	87	90	21	23	100	100	0	9736	9617	1499	15	70	70	75	23	30	100	100	0	0.427	0.430	0.424	0.430	1.089	0.425	0.975	80	421	100	13794	13650	-1.227	4128	9666	4103	9547	335204	769396	195.238	414.870	0	0	0
3	6	12	"hupA"	"STM4170"	11870	17180	110	4329	4577	1704	37	98	98	111	50	45	100	100	0	2613	2849	1060	37	76	76	80	24	30	100	100	0	1.668	1.615	1.622	1.622	1.157	1.622	0.963	80	491	100	6768	7252	0.738	4231	2537	4479	2773	366131	227894	89.320	115.375	0	0	0
3	7	12	"sopB"	"STM1091"	12040	17180	110	1689	1711	229	13	99	99	112	51	45	100	100	0	33278	33375	3710	11	75	75	96	211	219	100	100	0	0.048	0.048	0.048	0.048	1.088	0.048	0.970	80	452	100	34793	34912	-4.384	1590	33203	1612	33300	136873	2670015	31.353	157.720	0	0	0
3	8	12	"pipC"	"STM0375"	12220	17190	100	471	608	461	75	89	89	92	29	31	100	100	0	3938	4608	2582	56	70	70	91	217	238	100	100	0	0.099	0.114	0.102	0.105	1.277	0.126	0.873	80	408	100	4250	5057	-3.340	382	3868	519	4538	48657	368657	17.793	20.816	0	0	0
3	9	12	"pipC"	"STM0375"	12400	17180	110	601	605	152	25	88	88	92	25	27	100	100	0	4994	5051	1268	25	75	75	120	157	130	100	100	0	0.104	0.104	0.103	0.103	1.177	0.102	0.933	80	455	100	5432	5493	-3.261	513	4919	517	4976	48406	404103	20.520	31.408	0	0	0
3	10	12	"ssrB"	"STM1391"	12580	17200	110	1469	1571	395	25	88	88	98	55	56	100	100	0	6291	6738	1487	22	77	77	123	170	138	100	100	0	0.222	0.223	0.221	0.221	1.139	0.217	0.952	80	503	100	7595	8144	-2.170	1381	6214	1483	6661	125710	539025	26.782	38.912	0	0	0
3	11	12	"ssrB"	"STM1391"	12780	17190	110	1601	1600	495	30	89	89	103	74	71	100	100	0	7287	7084	1897	26	79	79	104	141	135	100	100	0	0.210	0.216	0.213	0.211	1.237	0.215	0.949	80	480	100	8720	8516	-2.253	1512	7208	1511	7005	127966	566689	20.230	49.504	0	0	0
3	12	12	"ssrB"	"STM1391"	12930	17190	110	1804	1881	354	18	89	89	95	54	56	100	100	0	7924	8331	1714	20	82	82	98	57	58	100	100	0	0.219	0.217	0.218	0.218	1.101	0.213	0.963	80	449	100	9557	10041	-2.193	1715	7842	1792	8249	150474	666512	33.074	144.439	0	0	0
3	13	12	"lrp"	"STM0959"	13110	17200	110	3633	3515	515	14	89	89	95	35	36	100	100	0	8357	8165	1232	15	84	84	99	68	68	100	100	0	0.428	0.424	0.421	0.424	1.086	0.419	0.979	80	454	100	11817	11507	-1.223	3544	8273	3426	8081	281231	653213	97.714	118.618	0	0	0
3	14	12	"lrp"	"STM0959"	13280	17200	110	4087	3962	794	20	87	87	93	32	34	100	100	0	9327	9073	1881	20	77	77	141	721	511	100	100	0	0.432	0.431	0.430	0.432	1.095	0.426	0.980	80	445	100	13250	12871	-1.209	4000	9250	3875	8996	316939	725858	120.906	12.388	0	0	0
3	15	12	"gyrA"	"STM2272"	13470	17190	110	910	925	212	22	87	87	93	47	50	100	100	0	8832	8721	1920	22	73	73	82	34	41	100	100	0	0.094	0.097	0.097	0.096	1.124	0.095	0.950	80	421	100	9582	9486	-3.412	823	8759	838	8648	73976	697687	17.702	254.088	0	0	0
3	16	12	"gyrA"	"STM2272"	13640	17210	120	1489	1394	480	34	93	93	110	69	62	98	98	0	14201	13178	4768	36	75	75	87	90	103	100	99	0	0.099	0.099	0.099	0.100	1.307	0.097	0.962	120	473	100	15522	14404	-3.339	1396	14126	1301	13103	167330	1581412	18.609	145.456	0	0	0
3	17	12	"csrA"	"STM2826"	13810	17210	110	2340	3798	4519	118	103	103	134	102	76	100	100	0	565	828	855	103	76	76	84	36	42	100	100	0	4.575	4.914	4.937	4.750	1.329	5.255	0.956	80	446	100	2726	4447	2.194	2237	489	3695	752	303846	66247	35.922	20.667	0	0	0
3	18	12	"csrA"	"STM2826"	13990	17220	110	4046	4878	2786	57	91	91	128	193	150	100	100	0	883	1053	552	52	79	79	105	222	211	100	95	0	4.919	4.915	4.810	4.835	1.165	5.082	0.963	80	467	100	4759	5761	2.298	3955	804	4787	974	390244	84254	24.611	4.270	0	0	0
3	19	12	"yhhP"	"STM3578"	14170	17230	100	263	267	70	26	82	82	95	80	84	97	60	0	3117	3166	545	17	80	80	93	46	49	100	100	0	0.060	0.060	0.058	0.057	1.392	0.059	0.818	80	449	100	3218	3271	-4.069	181	3037	185	3086	21393	253250	2.150	66.804	0	0	0
3	20	12	"yhhP"	"STM3578"	14350	17220	110	163	166	44	26	81	81	92	92	100	41	1	0	1789	1863	670	35	73	73	85	97	114	100	100	0	0.048	0.047	0.046	0.043	1.639	0.047	0.695	80	480	100	1798	1875	-4.387	82	1716	85	1790	13273	149024	0.804	18.330	0	0	0
3	21	12	"yhhP"	"STM3578"	14530	17230	100	220	238	91	38	82	82	91	84	92	87	27	0	2874	2980	1133	38	72	72	79	36	45	100	100	0	0.049	0.054	0.053	0.051	1.314	0.058	0.872	80	432	100	2940	3064	-4.344	138	2802	156	2908	19031	238393	1.750	80.583	0	0	0
3	22	12	"topA"	"STM1714"	14700	17230	110	4068	4005	761	19	82	82	90	78	86	100	100	0	12902	12665	2513	19	73	73	82	48	58	100	100	0	0.311	0.312	0.312	0.312	1.075	0.308	0.973	80	508	100	16815	16515	-1.686	3986	12829	3923	12592	320364	1013186	50.192	262.146	0	0	0
3	23	12	"topA"	"STM1714"	14880	17230	110	926	991	391	39	84	84	90	31	34	100	100	0	2762	3018	1202	39	73	73	85	50	58	100	100	0	0.313	0.308	0.307	0.305	1.190	0.306	0.951	80	492	100	3531	3852	-1.675	842	2689	907	2945	79297	241459	29.065	58.660	0	0	0
3	24	12	"fur"	"STM0693"	15060	17230	110	4421	4347	1151	26	80	80	86	34	39	100	100	0	4433	4402	1145	26	71	71	81	35	43	100	100	0	0.995	0.985	0.996	0.984	1.093	0.987	0.982	80	524	100	8703	8598	-0.007	4341	4362	4267	4331	347760	352170	125.324	123.457	0	0	0
3	1	13	"ctrl-buffer"	"ctrl-buffer"	10960	17340	100	82	93	45	48	86	86	98	85	86	3	1	0	69	86	64	74	66	66	71	35	49	15	8	0	-1.333	0.350	1.878	1.541	3.355	2.281	0.515	80	472	100	-1	27	Error	-4	3	7	20	7449	6897	-0.059	0.429	-50	0	0
3	2	13	"ctrl-buffer"	"ctrl-buffer"	11170	17310	50	170	169	80	47	100	100	121	73	60	41	16	0	128	162	80	49	82	82	99	53	53	41	25	0	1.522	0.863	0.983	0.817	5.968	1.156	0.158	12	73	100	116	149	0.606	70	46	69	80	2029	1938	0.658	1.189	0	0	0
3	3	13	"ctrl-buffer"	"ctrl-buffer"	11250	17340	80	163	188	114	60	90	90	116	119	102	26	9	0	103	113	46	40	72	72	88	54	61	25	9	0	2.355	2.390	2.722	2.588	2.275	2.495	0.496	52	292	100	104	139	1.236	73	31	98	41	9753	5876	0.605	0.463	0	0	0
3	4	13	"ctrl-buffer"	"ctrl-buffer"	11500	17350	100	76	74	20	27	88	88	92	30	32	2	0	0	71	76	28	36	69	69	73	25	34	8	2	0	-6.000	-2.000	1.636	1.836	3.321	14.288	0.030	80	428	100	-10	-7	Error	-12	2	-14	7	5892	6064	-0.600	0.120	-50	0	0
3	5	13	"ctrl-buffer"	"ctrl-buffer"	11670	17350	100	78	83	26	31	87	87	92	36	39	7	2	0	78	92	46	50	69	69	73	17	23	37	20	0	-1.000	-0.174	1.139	1.219	4.432	0.923	0.025	80	433	100	0	19	Error	-9	9	-4	23	6605	7372	-0.250	1.118	-50	0	0
3	6	13	"ctrl-buffer"	"ctrl-buffer"	11850	17390	90	131	139	61	43	86	86	91	37	40	55	28	0	377	546	552	101	70	70	75	20	26	100	90	0	0.147	0.111	0.133	0.144	2.094	0.098	0.361	52	353	100	352	529	-2.770	45	307	53	476	7227	28388	1.297	23.550	0	0	0
3	7	13	"ctrl-buffer"	"ctrl-buffer"	12030	17350	90	140	147	58	39	91	91	98	34	34	51	30	0	237	525	635	120	72	72	78	27	34	92	82	0	0.297	0.124	0.129	0.186	3.435	0.080	0.351	52	335	100	214	509	-1.752	49	165	56	453	7638	27299	1.441	16.556	0	0	0
3	8	13	"ctrl-buffer"	"ctrl-buffer"	12210	17360	100	78	86	30	34	89	89	92	25	27	10	5	0	95	112	67	59	69	69	73	19	26	56	37	0	-0.423	-0.070	0.458	0.485	4.487	0.325	0.133	80	411	100	15	40	Error	-11	26	-3	43	6842	8989	-0.240	2.053	-50	0	0
3	9	13	"ctrl-buffer"	"ctrl-buffer"	12380	17360	100	87	90	22	24	88	88	90	26	28	13	2	0	82	98	56	57	77	77	96	79	82	7	2	0	-0.200	0.095	0.964	0.996	4.351	0.289	0.086	80	448	100	4	23	Error	-1	5	2	21	7170	7842	0.000	0.025	-50	0	0
3	10	13	"ctrl-buffer"	"ctrl-buffer"	12560	17340	40	206	391	430	109	89	89	120	207	172	33	25	0	242	337	235	69	76	76	96	85	88	83	50	0	0.705	1.157	0.653	0.793	1.871	1.828	0.510	12	68	100	283	563	-0.505	117	166	302	261	4689	4042	1.309	2.835	0	0	0
3	11	13	"ctrl-buffer"	"ctrl-buffer"	12700	17360	70	123	129	36	27	89	89	94	30	31	53	28	0	144	146	46	31	77	77	94	54	57	62	21	0	0.507	0.580	0.645	0.675	2.308	0.480	0.627	32	236	100	101	109	-0.979	34	67	40	69	4112	4680	1.167	0.963	0	0	0
3	12	13	"ctrl-buffer"	"ctrl-buffer"	12900	17380	80	113	121	33	27	88	88	92	24	26	50	26	0	179	174	73	41	79	79	92	48	52	67	51	0	0.250	0.347	0.437	0.415	3.312	0.328	0.297	52	328	100	125	128	-2.000	25	100	33	95	6267	9056	1.208	1.708	0	0	0
3	13	13	"ctrl-buffer"	"ctrl-buffer"	13090	17380	100	72	75	20	26	87	87	92	28	30	7	0	0	80	86	29	33	82	82	88	30	34	12	3	0	7.500	-3.000	1.750	1.321	5.106	1.184	0.050	80	420	100	-17	-8	2.907	-15	-2	-12	4	5966	6889	-0.607	-0.067	-50	0	0
3	14	13	"ctrl-buffer"	"ctrl-buffer"	13270	17380	130	216	264	152	57	85	85	91	36	39	89	78	0	299	349	177	50	78	78	93	76	81	90	74	0	0.593	0.661	0.626	0.607	2.115	0.674	0.676	120	547	100	352	450	-0.754	131	221	179	271	31655	41867	4.806	3.368	0	0	0
3	15	13	"ctrl-buffer"	"ctrl-buffer"	13450	17380	100	69	73	24	32	84	84	90	42	46	5	1	0	78	85	23	27	73	73	84	42	50	8	2	0	-3.000	-0.917	1.615	1.714	3.374	0.787	0.110	80	408	100	-10	1	Error	-15	5	-11	12	5870	6795	-0.405	0.024	-50	0	0
3	16	13	"ctrl-buffer"	"ctrl-buffer"	13630	17380	100	67	69	18	26	90	90	105	60	57	0	0	0	76	78	19	24	76	76	83	35	42	6	0	0	100000.000	-10.500	2.022	2.237	2.801	3.062	0.055	80	389	100	-23	-19	16.610	-23	0	-21	2	5526	6257	-0.600	-0.143	-50	0	0
3	17	13	"ctrl-buffer"	"ctrl-buffer"	13800	17390	100	104	116	42	36	97	97	122	77	63	10	1	0	94	103	53	51	76	76	81	24	29	40	18	0	0.389	0.704	1.000	0.766	3.272	2.491	0.235	80	389	100	25	46	-1.363	7	18	19	27	9261	8245	-0.078	0.917	-50	0	0
3	18	13	"ctrl-buffer"	"ctrl-buffer"	13980	17390	100	74	79	22	27	84	84	98	50	51	2	0	0	75	84	34	40	77	77	82	26	31	16	8	0	5.000	-0.714	1.375	1.108	3.354	1.023	0.064	80	435	100	-12	2	2.322	-10	-2	-5	7	6329	6740	-0.380	0.077	-50	0	0
3	19	13	"ctrl-buffer"	"ctrl-buffer"	14170	17380	50	443	461	209	45	87	87	91	21	23	100	100	0	430	435	215	49	96	96	105	40	38	100	91	0	1.066	1.103	1.119	1.206	1.342	0.797	0.621	12	104	100	690	713	0.092	356	334	374	339	5533	5224	17.619	8.250	0	0	0
3	20	13	"ctrl-buffer"	"ctrl-buffer"	14340	17400	100	79	88	50	56	81	81	86	31	36	11	2	0	82	86	25	29	70	70	86	102	118	1	0	0	-0.167	0.438	1.000	1.077	3.633	1.663	0.197	80	423	100	10	23	Error	-2	12	7	16	7045	6898	0.065	0.000	-50	0	0
3	21	13	"ctrl-buffer"	"ctrl-buffer"	14490	17430	90	116	117	34	29	81	81	87	42	48	40	7	0	145	138	61	44	67	67	72	23	31	71	63	0	0.449	0.507	0.587	0.553	3.062	1.254	0.095	52	337	100	113	107	-1.156	35	78	36	71	6100	7173	0.714	2.870	0	0	0
3	22	13	"ctrl-buffer"	"ctrl-buffer"	14660	17420	40	130	162	88	54	84	84	85	32	37	58	41	0	178	268	275	102	71	71	75	22	29	83	66	0	0.430	0.396	0.317	0.409	2.399	0.297	0.357	12	68	100	153	275	-1.218	46	107	78	197	1944	3210	2.406	8.773	0	0	0
3	23	13	"ctrl-buffer"	"ctrl-buffer"	14870	17420	110	97	102	37	36	84	84	89	46	51	12	5	0	105	138	118	85	68	68	73	21	28	70	45	0	0.351	0.257	0.502	0.520	3.356	0.556	0.062	80	509	100	50	88	-1.509	13	37	18	70	8183	11031	0.283	3.095	0	0	0
3	24	13	"ctrl-buffer"	"ctrl-buffer"	15050	17410	100	76	80	24	30	82	82	89	52	58	2	1	0	79	87	39	44	69	69	74	29	39	18	7	0	-0.600	-0.111	1.222	1.081	4.819	4.557	0.026	80	464	100	4	16	Error	-6	10	-2	18	6378	6968	-0.173	0.448	-50	0	0
3	1	14	"ynfA"	"STM1504"	10960	17520	110	275	292	85	29	89	89	107	246	229	21	2	0	7390	7841	2171	27	69	69	84	63	75	100	100	0	0.025	0.026	0.025	0.025	1.336	0.026	0.854	80	568	100	7507	7975	-5.299	186	7321	203	7772	23389	627311	0.752	123.127	0	0	0
3	2	14	""	"STM3654"	11140	17530	110	254	296	165	55	90	90	94	41	43	95	81	0	3364	3994	2638	66	71	71	79	34	43	100	100	0	0.050	0.053	0.048	0.048	1.475	0.053	0.878	80	554	100	3457	4129	-4.328	164	3293	206	3923	23676	319499	4.927	115.147	0	0	0
3	3	14	"yeiP"	"STM2211"	11310	17520	110	758	803	210	26	87	87	92	44	47	100	100	0	11741	12242	2730	22	68	68	73	39	53	100	100	0	0.057	0.059	0.057	0.058	1.169	0.058	0.937	80	532	100	12344	12890	-4.121	671	11673	716	12174	64202	979336	16.159	312.026	0	0	0
3	4	14	"yfaE"	"STM2279"	11490	17520	110	280	311	136	43	84	84	90	36	40	98	87	0	2241	2377	1354	56	68	68	74	40	54	100	100	0	0.090	0.098	0.094	0.094	1.372	0.096	0.905	80	499	100	2369	2536	-3.471	196	2173	227	2309	24918	190166	6.139	57.575	0	0	0
3	5	14	""	"STM4111"	11660	17540	110	144	148	38	25	84	84	90	40	44	72	28	0	862	882	390	44	68	68	72	21	29	100	100	0	0.076	0.079	0.076	0.072	2.064	0.072	0.536	80	511	100	854	878	-3.726	60	794	64	814	11871	70598	1.450	38.571	0	0	0
3	6	14	""	"STM4140"	11830	17530	110	130	162	100	61	85	85	88	30	34	61	33	0	676	936	808	86	70	70	79	36	45	100	97	0	0.074	0.089	0.086	0.079	2.006	0.101	0.708	80	496	100	651	943	-3.751	45	606	77	866	12949	74841	2.467	23.806	0	0	0
3	7	14	"ssaS"	"STM1420"	12050	17520	140	115	220	290	131	88	88	94	34	36	46	34	0	148	1571	3913	249	75	75	85	40	47	73	45	0	0.370	0.088	0.307	0.301	5.653	0.073	0.912	156	755	100	100	1628	-1.435	27	73	132	1496	34397	245128	3.706	37.150	0	0	0
3	8	14	"nrdH"	"STM2805"	12190	17540	110	498	981	1148	117	92	92	100	63	63	85	72	0	977	1933	2326	120	76	76	83	36	43	96	90	0	0.451	0.479	0.480	0.490	1.735	0.483	0.955	80	433	100	1307	2746	-1.150	406	901	889	1857	78498	154642	13.984	51.389	0	0	0
3	9	14	"fimI"	"STM0544"	12370	17540	110	98	179	190	106	88	88	111	224	201	20	6	0	609	2462	3881	157	77	77	92	83	90	91	80	0	0.019	0.038	0.037	0.037	2.909	0.039	0.498	80	524	100	542	2476	-5.733	10	532	91	2385	14339	196959	0.304	28.554	0	0	0
3	10	14	"aroA"	"STM0978"	12550	17540	110	1127	1185	478	40	90	90	110	151	137	100	100	0	7734	8144	2954	36	79	79	96	68	70	100	100	0	0.135	0.136	0.133	0.132	1.199	0.138	0.936	80	568	100	8692	9160	-2.884	1037	7655	1095	8065	94800	651532	7.119	118.353	0	0	0
3	11	14	"dam"	"STM3484"	12730	17540	110	124	228	227	99	89	89	106	134	126	25	20	0	690	2675	3892	145	77	77	96	76	79	95	88	0	0.057	0.054	0.053	0.046	2.428	0.058	0.262	80	563	100	648	2737	-4.130	35	613	139	2598	18271	213991	0.910	33.934	0	0	0
3	12	14	"pduW"	"STM2057"	12920	17550	100	222	306	247	80	86	86	87	19	21	92	80	0	8032	9938	8513	85	75	75	85	51	60	100	100	0	0.017	0.022	0.019	0.018	1.803	0.025	0.890	80	448	100	8093	10083	-5.871	136	7957	220	9863	24500	795042	11.526	193.196	0	0	0
3	13	14	""	"STM2695"	13080	17550	110	386	401	80	19	86	86	89	24	26	100	100	0	20064	20188	3560	17	77	77	127	400	314	100	100	0	0.015	0.016	0.016	0.015	1.191	0.016	0.944	80	483	100	20287	20426	-6.058	300	19987	315	20111	32107	1615028	13.000	50.153	0	0	0
3	14	14	"yajR"	"STM0436"	13260	17550	110	1028	992	194	19	88	88	98	55	56	100	100	0	17544	17308	3295	19	80	80	140	407	290	100	100	0	0.054	0.052	0.052	0.052	1.123	0.052	0.977	80	471	100	18404	18132	-4.216	940	17464	904	17228	79351	1384611	16.255	42.182	0	0	0
3	15	14	""	"STM0564"	13440	17560	120	1354	1291	344	26	89	89	97	54	55	100	98	0	23129	21886	5905	26	75	75	93	73	78	100	100	0	0.055	0.055	0.055	0.055	1.214	0.055	0.980	120	578	100	24319	23013	-4.188	1265	23054	1202	21811	154908	2626295	22.111	298.534	0	0	0
3	16	14	""	"STM0351"	13610	17560	100	145	150	38	25	90	90	98	45	45	65	15	0	9176	9334	2517	26	76	76	100	71	71	100	100	0	0.006	0.006	0.006	0.005	1.895	0.005	0.165	80	414	100	9155	9318	-7.370	55	9100	60	9258	11996	746699	1.156	130.056	0	0	0
3	17	14	"dsrB"	"STM1983"	13790	17560	120	1208	1634	1215	74	87	87	94	40	42	99	98	0	3077	4131	3067	74	72	72	86	51	59	100	100	0	0.373	0.381	0.382	0.381	1.256	0.385	0.981	120	559	100	4126	5606	-1.423	1121	3005	1547	4059	196020	495775	38.500	79.314	0	0	0
3	18	14	"yeiE"	"STM2201"	13970	17570	120	2962	2911	898	30	83	83	87	38	43	100	100	0	16076	15674	4769	30	71	71	75	19	25	100	100	0	0.180	0.181	0.181	0.180	1.132	0.181	0.990	120	611	100	18884	18431	-2.475	2879	16005	2828	15603	349302	1880895	74.316	821.000	0	0	0
3	19	14	"recB"	"STM2994"	14150	17570	60	133	148	62	41	84	84	86	27	31	68	43	0	2583	2553	1660	65	73	73	75	20	26	100	100	0	0.020	0.026	0.028	0.025	1.707	0.029	0.738	32	176	100	2559	2544	-5.679	49	2510	64	2480	4743	81707	2.296	123.900	0	0	0
3	20	14	"EMPTY"	"EMPTY"	14330	17570	100	78	80	21	26	82	82	87	40	45	3	0	0	67	68	14	20	67	67	70	18	25	7	1	0	100000.000	-2.000	2.000	1.494	3.249	7.125	0.026	80	472	100	-4	-1	16.610	-4	0	-2	1	6365	5430	-0.175	-0.111	-75	0	0
3	21	14	"EMPTY"	"EMPTY"	14510	17580	100	85	86	27	31	79	79	87	48	55	5	2	0	71	80	55	68	68	68	71	20	28	16	10	0	2.000	0.583	1.339	1.394	3.831	7.258	0.029	80	441	100	9	19	1.000	6	3	7	12	6859	6394	-0.021	0.450	-75	0	0
3	22	14	"EMPTY"	"EMPTY"	14690	17580	100	73	82	33	40	83	83	88	41	46	3	2	0	66	67	13	19	68	68	71	18	25	6	1	0	5.000	1.000	1.400	1.947	3.990	7.649	0.020	80	469	100	-12	-2	2.322	-10	-2	-1	-1	6551	5335	-0.146	-0.222	-75	0	0
3	23	14	"EMPTY"	"EMPTY"	14860	17580	100	75	84	31	36	81	81	84	28	33	10	7	0	67	70	18	25	68	68	71	16	22	15	6	0	6.000	1.500	1.500	1.600	3.806	5.275	0.026	80	427	100	-7	5	2.585	-6	-1	3	2	6687	5622	0.000	-0.062	-75	0	0
3	24	14	"EMPTY"	"EMPTY"	15040	17590	100	83	83	26	31	76	76	81	29	35	15	2	0	71	77	25	32	67	67	72	24	33	18	10	0	1.750	0.700	1.000	1.147	3.550	6.476	0.016	80	496	100	11	17	0.807	7	4	7	10	6616	6193	0.069	0.208	-75	0	0
4	1	1	"yjiX"	"STM4531"	15550	15250	110	121	151	94	62	66	66	69	18	26	77	61	0	609	938	864	92	61	61	66	39	59	100	97	0	0.100	0.097	0.096	0.088	1.913	0.092	0.813	80	528	100	603	962	-3.317	55	548	85	877	12116	75051	4.556	22.359	0	0	0
4	2	1	"yhjG"	"STM3610"	15730	15260	110	1066	1751	2266	129	71	71	85	110	129	100	97	0	1138	1981	2555	128	66	66	87	124	142	100	97	0	0.928	0.877	0.861	0.875	1.283	0.880	0.954	80	480	100	2067	3595	-0.108	995	1072	1680	1915	140067	158518	15.145	15.274	0	0	0
4	3	1	"mtlD"	"STM3686"	15920	15260	120	3637	3628	537	14	69	69	81	104	128	100	100	0	14390	14536	1850	12	66	66	83	113	136	100	100	0	0.249	0.246	0.248	0.244	1.111	0.246	0.984	120	534	100	17892	18029	-2.005	3568	14324	3559	14470	435342	1744361	34.106	127.903	0	0	0
4	4	1	"ptsN"	"STM3322"	16080	15260	110	478	841	1100	130	67	67	80	80	100	88	76	0	1025	1958	2715	138	62	62	93	197	211	88	75	0	0.427	0.408	0.417	0.409	1.326	0.404	0.980	80	440	100	1374	2670	-1.228	411	963	774	1896	67256	156630	9.513	9.467	0	0	0
4	5	1	"yqjK"	"STM3231"	16260	15260	110	940	1174	779	66	68	68	109	232	212	100	83	0	1109	1422	1082	76	63	63	127	316	248	96	75	0	0.834	0.814	0.831	0.850	1.266	0.754	0.923	80	499	100	1918	2465	-0.262	872	1046	1106	1359	93909	113787	4.591	4.098	0	0	0
4	6	1	"yggT"	"STM3101"	16450	15270	120	489	459	154	33	68	68	112	262	233	75	19	0	7230	6525	2332	35	63	63	108	268	248	99	98	0	0.059	0.061	0.060	0.060	1.243	0.061	0.479	120	553	100	7588	6853	-4.089	421	7167	391	6462	55137	782963	1.324	23.944	0	0	0
4	7	1	"hscC"	"STM0659"	16620	15270	120	837	813	164	20	69	69	70	16	22	99	98	0	19824	19064	4137	21	63	63	67	48	71	100	100	0	0.039	0.039	0.039	0.039	1.149	0.039	0.980	120	530	100	20529	19745	-4.685	768	19761	744	19001	97584	2287657	46.438	395.771	0	0	0
4	8	1	"ubiF"	"STM0671"	16790	15270	110	3162	3193	708	22	69	69	118	346	293	100	100	0	8781	8821	2033	23	64	64	198	907	458	100	100	0	0.355	0.357	0.354	0.357	1.109	0.353	0.980	80	466	100	11810	11881	-1.495	3093	8717	3124	8757	255461	705646	8.887	9.507	0	0	0
4	9	1	"nagA"	"STM0683"	16980	15280	120	3859	3790	583	15	70	70	111	321	289	100	99	0	14295	14010	2112	15	62	62	178	844	474	100	99	0	0.266	0.267	0.265	0.267	1.084	0.266	0.987	120	540	100	18022	17668	-1.909	3789	14233	3720	13948	454829	1681217	11.461	16.389	0	0	0
4	10	1	"ybfM"	"STM0687"	17150	15270	110	502	552	198	35	68	68	77	57	74	100	100	0	5697	6189	2509	40	63	63	160	653	408	100	100	0	0.077	0.079	0.078	0.079	1.235	0.078	0.954	80	451	100	6068	6610	-3.698	434	5634	484	6126	44153	495122	8.333	9.233	0	0	0
4	11	1	"apeE"	"STM0570"	17330	15280	120	1553	1608	531	33	68	68	76	55	72	100	100	0	5852	5945	1998	33	63	63	150	607	404	98	98	0	0.257	0.262	0.261	0.267	1.283	0.256	0.952	120	542	100	7274	7422	-1.963	1485	5789	1540	5882	192908	713434	27.855	9.547	0	0	0
4	12	1	"ahpF"	"STM0609"	17510	15280	120	1241	1270	250	19	66	66	70	34	48	100	100	0	14028	14428	3097	21	62	62	65	17	26	100	100	0	0.084	0.084	0.084	0.084	1.129	0.082	0.974	120	497	100	15141	15570	-3.571	1175	13966	1204	14366	152457	1731323	35.294	844.882	0	0	0
4	13	1	"dlhH"	"STM3967"	17690	15290	120	6046	5761	1089	18	68	68	95	207	217	100	100	0	12307	11926	2231	18	65	65	119	472	396	100	100	0	0.488	0.480	0.484	0.481	1.141	0.476	0.976	120	495	100	18220	17554	-1.034	5978	12242	5693	11861	691269	1431141	27.372	25.015	0	0	0
4	14	1	"yigM"	"STM3963"	17880	15290	130	3445	3486	771	22	69	69	92	196	213	100	100	0	12333	12252	1719	14	64	64	115	451	392	100	100	0	0.275	0.280	0.283	0.276	1.232	0.284	0.934	120	544	100	15645	15605	-1.862	3376	12269	3417	12188	418335	1470221	17.316	26.911	0	0	0
4	15	1	"rhtC"	"STM3959"	18040	15290	120	1736	1848	1844	99	69	69	72	28	38	100	100	0	7886	7563	1749	23	64	64	79	125	158	99	99	0	0.213	0.237	0.217	0.222	1.378	0.248	0.424	120	484	100	9489	9278	-2.230	1667	7822	1779	7499	221714	907510	63.429	59.872	0	0	0
4	16	1	"rarD"	"STM3955"	18220	15290	130	3411	3413	627	18	67	67	72	28	38	100	100	0	14502	14467	2169	14	67	67	80	118	147	100	100	0	0.232	0.232	0.228	0.234	1.239	0.230	0.959	120	560	100	17779	17746	-2.110	3344	14435	3346	14400	409517	1736030	119.321	121.924	0	0	0
4	17	1	"uvrD"	"STM3951"	18400	15290	130	565	650	377	58	68	68	78	77	98	96	90	0	2856	3852	3106	80	66	66	174	1026	589	89	66	0	0.178	0.154	0.163	0.163	1.543	0.126	0.823	120	582	100	3287	4368	-2.489	497	2790	582	3786	77951	462293	7.429	3.585	0	0	0
4	18	1	"dapF"	"STM3947"	18570	15300	120	2232	2217	731	32	67	67	80	90	112	100	100	0	5500	5680	1806	31	66	66	153	690	450	99	99	0	0.398	0.383	0.386	0.382	1.203	0.382	0.950	120	518	100	7599	7764	-1.328	2165	5434	2150	5614	266024	681562	23.744	8.010	0	0	0
4	19	1	"fklB"	"STM4397"	18760	15300	130	171	240	198	82	63	63	69	33	47	78	62	0	1338	2102	2249	106	63	63	78	94	120	93	88	0	0.085	0.087	0.087	0.090	1.922	0.082	0.878	120	558	100	1383	2216	-3.561	108	1275	177	2039	28778	252207	5.182	21.532	0	0	0
4	20	1	"ytfK"	"STM4406"	18930	15300	120	1371	1939	2116	109	63	63	68	28	41	100	98	0	266	372	361	97	65	65	77	92	119	74	54	0	6.507	6.111	6.251	6.520	1.658	6.247	0.886	120	518	100	1509	2183	2.702	1308	201	1876	307	232720	44620	66.821	3.207	0	0	0
4	21	1	""	"STM4417"	19110	15310	130	137	156	81	51	64	64	70	38	54	71	47	0	1067	1426	1249	87	66	66	98	235	239	88	75	0	0.073	0.068	0.063	0.069	2.080	0.061	0.629	120	587	100	1074	1452	-3.777	73	1001	92	1360	18696	171132	2.263	5.651	0	0	0
4	22	1	""	"STM4421"	19290	15310	130	1042	1066	127	11	68	68	76	59	77	100	100	0	14945	15296	1957	12	67	67	219	1472	672	100	100	0	0.065	0.066	0.066	0.066	1.087	0.064	0.966	120	578	100	15852	16227	-3.933	974	14878	998	15229	127886	1835544	16.780	10.243	0	0	0
4	23	1	""	"STM4425"	19460	15310	140	159	270	242	89	67	67	79	68	86	60	39	0	2685	4899	5249	107	66	66	260	1223	470	73	53	0	0.035	0.042	0.040	0.039	1.764	0.039	0.785	156	722	100	2711	5036	-4.831	92	2619	203	4833	42092	764319	2.809	3.793	0	0	0
4	24	1	""	"STM4430"	19650	15310	120	495	1002	1049	104	61	61	66	53	80	97	92	0	1382	2750	3092	112	62	62	91	333	365	89	65	0	0.329	0.350	0.367	0.389	1.583	0.334	0.934	120	647	100	1754	3629	-1.605	434	1320	941	2688	120212	330039	17.660	7.985	0	0	0
4	1	2	"sopE2"	"STM1855"	15550	15440	170	94	125	90	72	68	68	70	17	24	57	40	0	1104	3776	5512	145	61	61	64	31	48	100	100	0	0.025	0.015	0.018	0.017	2.167	0.015	0.827	208	899	100	1069	3772	-5.326	26	1043	57	3715	26068	785309	3.235	119.742	0	0	0
4	2	2	""	"STM1731"	15720	15440	140	560	1009	1291	127	73	73	90	121	134	91	72	0	1658	3029	4069	134	64	64	92	150	163	99	94	0	0.306	0.316	0.322	0.320	1.443	0.308	0.947	156	404	100	2081	3901	-1.711	487	1594	936	2965	157411	472578	7.595	19.580	0	0	0
4	3	2	"otsB"	"STM1929"	15910	15440	120	2239	3571	3893	109	71	71	75	31	41	100	100	0	1736	2922	3270	111	62	62	72	76	105	100	100	0	1.295	1.224	1.253	1.250	1.217	1.208	0.959	120	370	100	3842	6360	0.373	2168	1674	3500	2860	428460	350695	112.774	37.500	0	0	0
4	4	2	""	"STM4161"	16070	15430	130	107	220	323	146	70	70	80	67	83	30	20	0	313	948	1722	181	61	61	88	162	184	69	40	0	0.147	0.169	0.159	0.141	2.578	0.177	0.895	120	442	100	289	1037	-2.768	37	252	150	887	26363	113764	2.090	5.309	0	0	0
4	5	2	"rsd"	"STM4165"	16260	15440	120	538	653	641	98	69	69	85	147	172	83	63	0	1400	1714	1810	105	62	62	87	202	232	89	82	0	0.351	0.354	0.354	0.354	1.413	0.351	0.959	120	458	100	1807	2236	-1.512	469	1338	584	1652	78314	205635	3.864	8.054	0	0	0
4	6	2	"hupA"	"STM4170"	16420	15440	110	645	1984	3584	180	70	70	139	413	297	58	36	0	413	1357	2359	173	63	63	113	277	245	58	38	0	1.643	1.479	1.449	1.465	1.499	1.524	0.967	80	411	100	925	3208	0.716	575	350	1914	1294	158719	108540	4.467	4.491	0	0	0
4	7	2	""	"STM3121"	16610	15440	110	91	136	101	74	72	72	139	404	290	0	0	0	1004	3189	4249	133	62	62	150	451	300	63	53	0	0.020	0.020	0.021	0.026	2.466	0.023	0.098	80	431	100	961	3191	-5.632	19	942	64	3127	10842	255149	-0.007	6.738	0	0	0
4	8	2	"stfG"	"STM0200"	16800	15450	130	104	122	65	53	72	72	111	317	285	0	0	0	2018	3865	4267	110	63	63	211	911	431	57	50	0	0.016	0.013	0.016	0.022	3.234	0.015	0.502	120	494	100	1987	3852	-5.933	32	1955	50	3802	14681	463822	0.035	4.011	0	0	0
4	9	2	"eutT"	"STM2467"	16970	15450	120	110	146	88	60	70	70	76	82	107	37	19	0	1642	3374	3692	109	61	61	71	140	197	75	65	0	0.025	0.023	0.027	0.041	3.894	0.023	0.859	120	401	100	1621	3389	-5.305	40	1581	76	3313	17550	404938	0.854	23.593	0	0	0
4	10	2	"lexA"	"STM4237"	17150	15450	120	221	1532	1958	127	71	71	79	48	60	58	54	0	273	2195	2877	131	61	61	125	500	400	47	44	0	0.708	0.685	0.702	0.794	2.105	0.674	0.974	120	461	100	362	3595	-0.499	150	212	1461	2134	183815	263435	30.271	4.140	0	0	0
4	11	2	"prpC"	"STM0369"	17340	15450	110	495	541	331	61	71	71	76	31	40	98	96	0	3137	3692	2664	72	62	62	81	190	234	100	98	0	0.138	0.129	0.130	0.124	1.571	0.126	0.951	80	372	100	3499	4100	-2.858	424	3075	470	3630	43271	295341	15.000	19.005	0	0	0
4	12	2	"ushB"	"STM4064"	17500	15450	120	764	1220	1122	91	71	71	76	35	46	97	95	0	3545	6080	5994	98	63	63	66	20	30	100	99	0	0.199	0.191	0.191	0.204	1.451	0.184	0.955	120	406	100	4175	7166	-2.329	693	3482	1149	6017	146403	729623	32.686	300.700	0	0	0
4	13	2	"ptsJ"	"STM2436"	17680	15450	130	164	238	180	75	72	72	86	139	161	40	20	0	3147	5994	6686	111	64	64	82	198	241	100	100	0	0.030	0.028	0.028	0.027	1.631	0.026	0.860	120	426	100	3175	6096	-5.067	92	3083	166	5930	28602	719264	1.094	29.859	0	0	0
4	14	2	"plsX"	"STM1192"	17860	15460	130	302	392	327	83	72	72	92	180	195	60	27	0	3025	4387	4475	102	66	66	105	295	280	97	92	0	0.078	0.074	0.076	0.073	1.429	0.068	0.875	120	417	100	3189	4641	-3.685	230	2959	320	4321	47079	526479	1.667	14.515	0	0	0
4	15	2	"flgM"	"STM1172"	18050	15470	120	523	893	1217	136	71	71	81	82	101	92	79	0	673	1213	1629	134	68	68	124	498	401	56	33	0	0.747	0.718	0.695	0.722	1.526	0.736	0.968	120	369	100	1057	1967	-0.421	452	605	822	1145	107154	145501	9.902	2.187	0	0	0
4	16	2	"phsB"	"STM2064"	18210	15470	120	235	354	293	82	70	70	78	47	60	87	73	0	1578	2694	2683	99	68	68	106	349	329	92	73	0	0.109	0.108	0.105	0.108	1.726	0.101	0.881	120	353	100	1675	2910	-3.194	165	1510	284	2626	42490	323302	5.872	7.415	0	0	0
4	17	2	"tnpA_1"	"STM0946"	18380	15470	130	144	347	480	138	70	70	119	291	244	25	12	0	2230	6826	11482	168	70	70	545	2570	471	48	29	0	0.034	0.041	0.041	0.043	2.178	0.046	0.715	120	436	100	2234	7033	-4.867	74	2160	277	6756	41609	819069	0.784	2.444	0	0	0
4	18	2	"orf6"	"PSLT014"	18590	15480	130	360	665	807	121	69	69	121	302	249	47	34	0	2328	5166	6804	131	68	68	579	2663	459	47	31	0	0.129	0.117	0.122	0.125	1.574	0.110	0.903	120	405	100	2551	5694	-2.957	291	2260	596	5098	79853	619860	1.801	1.722	0	0	0
4	19	2	"mig-14"	"STM2782"	18730	15480	130	241	736	860	116	71	71	84	76	90	60	50	0	1291	4423	5655	127	67	67	144	564	391	57	51	0	0.139	0.153	0.164	0.200	2.586	0.151	0.961	120	366	100	1394	5021	-2.848	170	1224	665	4356	88287	530718	8.579	7.587	0	0	0
4	20	2	"thiD"	"STM2146"	18910	15480	120	98	149	113	75	71	71	85	75	88	38	20	0	639	1985	2878	144	69	69	182	601	330	48	40	0	0.047	0.041	0.051	0.088	5.515	0.041	0.665	120	418	100	597	1994	-4.400	27	570	78	1916	17899	238145	0.853	3.000	0	0	0
4	21	2	"rfaY"	"STM3716"	19120	15490	130	145	199	130	65	70	70	80	59	73	52	40	0	1489	2402	2533	105	70	70	242	1489	615	48	30	0	0.053	0.055	0.059	0.068	2.327	0.050	0.826	120	488	100	1494	2461	-4.242	75	1419	129	2332	23889	288199	2.017	1.451	0	0	0
4	22	2	"prgH"	"STM2874"	19250	15480	70	205	254	137	53	73	73	97	109	112	59	34	0	4474	6856	5864	85	79	79	741	2969	400	62	46	0	0.030	0.027	0.027	0.027	1.722	0.026	0.805	32	190	100	4527	6958	-5.057	132	4395	181	6777	8142	219382	1.440	2.060	0	0	0
4	23	2	"orgA"	"STM2869"	19440	15450	70	361	429	266	62	76	76	121	183	151	62	40	0	4695	6229	5281	84	87	87	845	2704	320	56	50	0	0.062	0.057	0.060	0.065	1.373	0.052	0.917	32	193	100	4893	6495	-4.015	285	4608	353	6142	13743	199323	1.683	1.991	0	0	0
4	24	2	"livH"	"STM3563"	19610	15470	90	352	544	497	91	72	72	129	230	178	59	38	0	2834	4386	4737	108	71	71	880	3259	370	38	26	0	0.101	0.109	0.117	0.138	2.102	0.094	0.867	52	371	100	3043	4787	-3.303	280	2763	472	4315	28272	228091	1.804	1.076	0	0	0
4	1	3	"hisJ"	"STM2354"	15550	15610	120	777	2431	2987	122	69	69	73	33	45	76	68	0	1134	3507	4305	122	62	62	63	12	19	83	79	0	0.660	0.686	0.699	0.791	2.236	0.686	0.964	120	453	100	1780	5807	-0.598	708	1072	2362	3445	291699	420898	71.455	287.000	0	0	0
4	2	3	"hisI"	"STM2078"	15730	15610	120	270	570	637	111	69	69	73	36	49	65	57	0	2036	4262	4857	113	61	61	65	41	63	79	70	0	0.102	0.119	0.127	0.152	2.789	0.120	0.884	120	364	100	2176	4702	-3.297	201	1975	501	4201	68436	511475	13.806	102.366	0	0	0
4	3	3	"glyA"	"STM2555"	15900	15610	120	124	429	501	116	71	71	72	18	25	57	55	0	266	1665	2203	132	60	60	64	40	62	60	57	0	0.257	0.223	0.238	0.320	2.779	0.224	0.939	120	390	100	259	1963	-1.959	53	206	358	1605	51509	199859	19.833	40.025	0	0	0
4	4	3	"fliD"	"STM1960"	16080	15620	120	176	720	1007	139	71	71	72	19	26	70	62	0	271	1331	1915	143	61	61	64	50	78	62	55	0	0.500	0.511	0.536	0.653	2.949	0.518	0.961	120	414	100	315	1919	-1.000	105	210	649	1270	86372	159767	34.105	25.340	0	0	0
4	5	3	"asrC"	"STM2550"	16260	15620	120	159	321	319	99	69	69	71	21	29	65	59	0	986	2324	2836	122	60	60	62	11	17	80	74	0	0.097	0.111	0.120	0.182	3.309	0.106	0.935	120	415	100	1016	2516	-3.363	90	926	252	2264	38503	278875	11.905	205.636	0	0	0
4	6	3	"moeA"	"STM0846"	16420	15620	100	109	404	452	111	70	70	100	193	193	36	33	0	579	3501	4416	126	61	61	194	830	427	46	40	0	0.075	0.097	0.104	0.111	2.295	0.098	0.947	80	352	100	557	3774	-3.731	39	518	334	3440	32298	280119	1.575	3.984	0	0	0
4	7	3	"cbiN"	"STM2022"	16600	15620	120	159	287	296	103	72	72	92	133	144	39	25	0	551	1068	1350	126	61	61	191	765	400	40	20	0	0.178	0.214	0.209	0.196	2.172	0.181	0.840	120	452	100	577	1222	-2.494	87	490	215	1007	34383	128107	1.466	1.146	0	0	0
4	8	3	"cobU"	"STM2018"	16770	15630	120	121	326	366	112	72	72	80	60	75	47	40	0	410	1809	2557	141	62	62	128	448	350	48	36	0	0.141	0.145	0.168	0.257	3.950	0.140	0.947	120	419	100	397	2001	-2.828	49	348	254	1747	39116	217110	4.100	3.752	0	0	0
4	9	3	"uhpA"	"STM3790"	16970	15630	130	87	118	101	85	70	70	77	54	70	24	15	0	789	2262	3016	133	60	60	98	371	378	61	50	0	0.023	0.022	0.024	0.027	3.216	0.026	0.380	120	479	100	746	2250	-5.422	17	729	48	2202	14150	271417	0.759	5.833	0	0	0
4	10	3	"trpD"	"STM1724"	17150	15630	120	131	153	95	62	68	68	73	27	36	62	53	0	2364	3966	4196	105	60	60	61	10	16	89	84	0	0.027	0.022	0.027	0.047	5.266	0.020	0.732	120	406	100	2367	3991	-5.193	63	2304	85	3906	18391	475892	2.963	390.500	0	0	0
4	11	3	"sulA"	"STM1071"	17320	15630	130	217	410	399	97	70	70	76	32	42	91	77	0	1020	2214	2677	120	63	63	74	119	160	100	81	0	0.154	0.158	0.157	0.165	1.911	0.144	0.867	120	452	100	1104	2491	-2.703	147	957	340	2151	49222	265693	10.438	17.983	0	0	0
4	12	3	"rfaL"	"STM3713"	17500	15640	120	199	345	317	91	70	70	74	27	36	71	61	0	2840	6446	7248	112	63	63	69	36	52	98	93	0	0.046	0.043	0.046	0.051	1.956	0.041	0.926	120	441	100	2906	6658	-4.428	129	2777	275	6383	41421	773483	10.037	177.139	0	0	0
4	13	3	"bglX"	"STM2166"	17680	15640	130	599	946	1387	146	70	70	72	19	26	97	93	0	3260	5617	8122	144	63	63	67	21	31	100	100	0	0.165	0.158	0.161	0.152	1.597	0.163	0.956	120	454	100	3726	6430	-2.595	529	3197	876	5554	113491	674079	46.000	264.286	0	0	0
4	14	3	""	"STM0347"	17850	15640	130	88	112	69	61	70	70	70	17	24	50	37	0	1039	2137	3579	167	64	64	90	171	190	95	82	0	0.018	0.020	0.018	0.021	3.815	0.014	0.476	120	417	100	993	2115	-5.759	18	975	42	2073	13495	256485	2.471	11.971	0	0	0
4	15	3	""	"STM1043"	18020	15640	130	134	283	360	127	72	72	86	90	104	42	26	0	720	2082	3207	154	69	69	217	770	354	46	31	0	0.095	0.105	0.107	0.109	1.970	0.110	0.899	120	395	100	713	2224	-3.392	62	651	211	2013	33931	249860	2.189	2.422	0	0	0
4	16	3	""	"PSLT025"	18210	15650	140	125	147	89	60	73	73	98	138	140	16	5	0	1269	1958	2125	108	68	68	229	818	357	60	44	0	0.043	0.039	0.043	0.046	2.322	0.047	0.595	156	406	100	1253	1964	-4.530	52	1201	74	1890	22987	305398	0.355	2.114	0	0	0
4	17	3	"orf319"	"STM1389"	18400	15650	140	3053	4174	4791	114	70	70	112	283	252	84	79	0	1584	2164	2310	106	67	67	474	2510	529	28	8	0	1.966	1.957	1.895	1.858	1.845	2.069	0.813	156	426	100	4500	6201	0.976	2983	1517	4104	2097	651183	337611	14.353	0.673	0	0	0
4	18	3	"yfeJ"	"STM2437"	18570	15650	120	133	165	106	64	66	66	93	215	231	10	3	0	1743	2560	2600	101	66	66	245	1670	681	50	23	0	0.040	0.040	0.040	0.043	2.068	0.035	0.672	120	344	100	1744	2593	-4.646	67	1677	99	2494	19754	307217	0.335	1.386	0	0	0
4	19	3	""	"PSLT087"	18740	15660	130	117	129	54	41	71	71	80	66	82	36	7	0	2914	3885	3271	84	66	66	112	355	316	97	92	0	0.016	0.015	0.016	0.015	2.306	0.014	0.497	120	358	100	2894	3877	-5.952	46	2848	58	3819	15471	466233	0.742	10.628	0	0	0
4	20	3	"traU"	"PSLT092"	18920	15650	140	127	169	126	74	71	71	81	68	83	44	21	0	4220	8472	10745	126	69	69	149	550	369	92	84	0	0.013	0.012	0.012	0.012	1.942	0.011	0.830	156	436	100	4207	8501	-6.212	56	4151	98	8403	26424	1321614	1.294	15.133	0	0	0
4	21	3	"trbE"	"PSLT096"	19100	15660	130	86	98	44	44	68	68	72	24	33	44	23	0	1075	1448	1374	94	68	68	86	180	209	87	69	0	0.018	0.022	0.023	0.024	2.362	0.022	0.526	120	426	100	1025	1410	-5.806	18	1007	30	1380	11772	173724	1.083	7.567	0	0	0
4	22	3	"traH"	"PSLT100"	19280	15660	130	222	347	383	110	71	71	76	55	72	85	64	0	5438	9164	12224	133	70	70	235	1631	694	90	69	1	0.028	0.030	0.029	0.029	1.774	0.029	0.909	120	528	100	5519	9370	-5.152	151	5368	276	9094	41635	1099715	4.927	5.475	0	0	0
4	23	3	"trbH"	"PSLT105"	19460	15670	120	556	958	1180	123	72	72	94	151	160	88	65	0	3220	5755	6922	120	70	70	424	2448	577	64	33	0	0.154	0.156	0.150	0.144	1.608	0.159	0.903	120	544	100	3634	6571	-2.702	484	3150	886	5685	114921	690603	5.722	2.178	0	0	0
4	24	3	"traX"	"PSLT110"	19650	15670	130	180	196	87	44	68	68	84	111	132	50	11	0	4860	6111	3847	62	68	68	203	1080	532	95	93	0	0.023	0.021	0.020	0.021	1.661	0.020	0.696	120	678	100	4904	6171	-5.419	112	4792	128	6043	23577	733315	1.009	5.470	0	0	0
4	1	4	""	"STM2717"	15550	15790	120	75	82	30	36	71	71	74	31	41	17	5	0	289	717	1216	169	63	63	64	15	23	94	85	0	0.018	0.017	0.045	0.046	4.493	0.018	0.266	120	521	100	230	665	-5.820	4	226	11	654	9881	85990	0.258	43.533	0	0	0
4	2	4	""	"STM2739"	15730	15800	130	143	204	167	81	71	71	75	33	44	78	55	0	4263	6773	7340	108	63	63	65	16	24	100	100	0	0.017	0.020	0.018	0.016	1.941	0.020	0.816	120	441	100	4272	6843	-5.866	72	4200	133	6710	24490	812720	3.909	419.250	0	0	0
4	3	4	""	"STM1616"	15910	15800	120	370	472	377	79	73	73	76	37	48	98	96	0	2038	2871	2538	88	62	62	72	82	113	100	99	0	0.150	0.142	0.141	0.138	1.588	0.140	0.900	120	388	100	2273	3208	-2.734	297	1976	399	2809	56649	344464	10.703	34.134	0	0	0
4	4	4	"rimL"	"STM1611"	16080	15790	130	470	658	526	79	72	72	75	36	48	100	99	0	2217	3206	2879	89	63	63	72	79	109	100	99	0	0.185	0.186	0.180	0.185	1.373	0.175	0.894	120	421	100	2552	3729	-2.436	398	2154	586	3143	79013	384716	16.194	39.671	0	0	0
4	5	4	"osmB"	"STM1705"	16260	15800	120	1210	2296	4154	180	70	70	71	17	23	100	100	0	236	394	586	148	61	61	63	13	20	90	85	0	6.514	6.685	6.532	6.658	1.842	7.171	0.950	120	424	100	1315	2559	2.704	1140	175	2226	333	275489	47317	130.882	25.462	0	0	0
4	6	4	"mppA"	"STM1679"	16440	15800	120	4328	4885	2534	51	69	69	77	58	75	100	100	0	5145	5827	3332	57	63	63	153	714	466	97	96	0	0.838	0.836	0.838	0.850	1.342	0.806	0.939	120	451	100	9341	10580	-0.255	4259	5082	4816	5764	586174	699286	82.897	7.947	0	0	0
4	7	4	"rnhB"	"STM0230"	16630	15810	140	288	289	131	45	73	73	87	92	105	83	64	0	4106	4514	2843	62	65	65	191	672	351	88	88	0	0.053	0.049	0.053	0.056	2.292	0.044	0.803	156	468	100	4256	4665	-4.232	215	4041	216	4449	45057	704242	2.196	6.433	0	0	0
4	8	4	"speE"	"STM0166"	16780	15810	130	162	166	42	25	73	73	86	88	102	50	5	0	3511	3667	1205	32	63	63	168	596	354	100	100	0	0.026	0.026	0.025	0.024	1.528	0.025	0.550	120	423	100	3537	3697	-5.276	89	3448	93	3604	19878	440056	0.909	5.871	0	0	0
4	9	4	"yaeB"	"STM0243"	16970	15810	120	166	214	170	79	71	71	76	41	53	81	56	0	2715	3511	3261	92	62	62	67	86	128	100	100	0	0.036	0.041	0.036	0.039	2.099	0.041	0.712	120	446	100	2748	3592	-4.804	95	2653	143	3449	25716	421298	3.366	40.047	0	0	0
4	10	4	"cobS"	"STM2017"	17150	15810	120	542	673	539	80	72	72	107	335	313	67	30	0	2801	3778	3696	97	62	62	85	228	268	98	98	0	0.172	0.162	0.163	0.172	1.558	0.142	0.866	120	441	100	3209	4317	-2.543	470	2739	601	3716	80787	453401	1.690	16.197	0	0	0
4	11	4	"yeeI"	"STM2001"	17320	15810	130	1210	1533	1389	90	72	72	76	28	36	99	98	0	1661	2112	1932	91	63	63	68	39	57	98	96	0	0.712	0.713	0.736	0.730	1.863	0.702	0.843	120	454	100	2736	3510	-0.490	1138	1598	1461	2049	183995	253418	52.036	52.410	0	0	0
4	12	4	"fixX"	"STM0078"	17500	15820	120	93	108	46	42	71	71	74	27	36	44	23	0	1059	1320	1208	91	62	62	65	19	29	100	100	0	0.022	0.029	0.030	0.031	2.816	0.026	0.393	120	425	100	1019	1295	-5.502	22	997	37	1258	12924	158418	1.259	66.053	0	0	0
4	13	4	"ubiC"	"STM4233"	17680	15820	120	1179	1413	988	69	71	71	72	18	25	100	100	0	2530	3051	2177	71	62	62	66	20	30	100	100	0	0.449	0.449	0.450	0.441	1.332	0.433	0.899	120	422	100	3576	4331	-1.155	1108	2468	1342	2989	169529	366113	74.500	149.250	0	0	0
4	14	4	"yjbJ"	"STM4240"	17860	15820	130	1941	3539	4372	123	73	73	74	18	24	100	100	0	203	306	308	100	64	64	82	151	184	45	19	0	13.439	14.322	16.107	15.028	1.841	15.614	0.815	120	442	100	2007	3708	3.748	1868	139	3466	242	424623	36686	192.500	1.483	0	0	0
4	15	4	"yjcE"	"STM4269"	18030	15820	130	241	293	159	54	73	73	81	52	64	96	83	0	4689	6248	4206	67	67	67	161	599	372	99	99	0	0.036	0.036	0.035	0.035	1.488	0.033	0.852	120	413	100	4790	6401	-4.782	168	4622	220	6181	35110	749784	4.077	10.162	0	0	0
4	16	4	"zur"	"STM4241"	18200	15830	130	471	735	671	91	71	71	89	120	134	100	82	0	2000	3167	2790	88	67	67	160	618	386	100	85	0	0.207	0.214	0.205	0.199	1.442	0.217	0.861	120	422	100	2333	3764	-2.273	400	1933	664	3100	88147	380042	5.383	4.866	0	0	0
4	17	4	"yfcZ"	"STM2390"	18390	15830	120	614	745	466	62	71	71	84	115	136	98	90	0	1438	1804	1239	68	65	65	103	349	338	98	92	0	0.395	0.388	0.378	0.387	1.434	0.358	0.804	120	410	100	1916	2413	-1.338	543	1373	674	1739	89413	216510	5.748	4.874	0	0	0
4	18	4	""	"STM2372"	18570	15830	120	163	336	466	138	69	69	73	37	50	73	57	0	1328	4212	7765	184	63	63	67	17	25	100	97	0	0.074	0.064	0.074	0.076	2.569	0.057	0.870	120	395	100	1359	4416	-3.750	94	1265	267	4149	40351	505470	7.108	243.824	0	0	0
4	19	4	"ylaC"	"STM0471"	18750	15830	120	223	885	1524	172	68	68	73	40	54	68	61	0	463	2155	3884	180	65	65	71	32	45	80	69	0	0.389	0.391	0.437	0.475	2.837	0.375	0.900	120	378	100	553	2907	-1.361	155	398	817	2090	106165	258597	20.300	65.125	0	0	0
4	20	4	"ybaP"	"STM0496"	18920	15840	120	181	256	223	87	69	69	71	22	30	97	88	0	2196	3318	3905	117	67	67	73	31	42	100	100	0	0.053	0.058	0.054	0.054	1.590	0.052	0.869	120	401	100	2241	3438	-4.249	112	2129	187	3251	30690	398177	8.409	104.677	0	0	0
4	21	4	"ybbS"	"STM0514"	19100	15840	130	172	232	188	81	69	69	70	18	25	95	86	0	3788	5930	6178	104	68	68	71	19	26	100	100	0	0.028	0.028	0.027	0.026	1.721	0.027	0.839	120	443	100	3823	6025	-5.175	103	3720	163	5862	27856	711620	9.000	308.368	0	0	0
4	22	4	"folD"	"STM0542"	19270	15850	130	368	581	749	128	69	69	70	18	25	98	96	0	1904	2868	3796	132	66	66	78	128	164	99	96	0	0.163	0.183	0.172	0.176	1.739	0.183	0.885	120	483	100	2137	3314	-2.620	299	1838	512	2802	69774	344178	28.389	21.797	0	0	0
4	23	4	"ybdG"	"STM0569"	19470	15850	120	634	741	422	56	69	69	72	33	45	100	100	0	5007	6507	4107	63	67	67	100	308	308	100	100	0	0.114	0.104	0.106	0.104	1.291	0.100	0.922	120	449	100	5505	7112	-3.128	565	4940	672	6440	88938	780822	20.273	20.802	0	0	0
4	24	4	"fepB"	"STM0594"	19650	15850	120	361	428	292	68	66	66	69	17	24	99	96	0	2043	2553	2034	79	66	66	71	33	46	100	99	0	0.149	0.146	0.154	0.142	1.797	0.135	0.866	120	531	100	2272	2849	-2.745	295	1977	362	2487	51361	306361	21.118	75.212	0	0	0
4	1	5	"slp"	"STM1819"	15540	15970	120	799	866	398	45	73	73	75	23	30	99	99	0	3867	4257	2003	47	63	63	64	14	21	99	99	0	0.191	0.189	0.189	0.193	1.515	0.181	0.912	120	505	100	4530	4987	-2.389	726	3804	793	4194	103979	510861	34.391	299.500	0	0	0
4	2	5	"hemK"	"STM1775"	15720	15970	120	144	171	91	53	74	74	75	18	24	90	78	0	1923	2345	1866	79	64	64	66	16	24	100	100	0	0.038	0.043	0.038	0.042	2.231	0.036	0.596	120	380	100	1929	2378	-4.731	70	1859	97	2281	20569	281385	5.333	142.438	0	0	0
4	3	5	"ychK"	"STM1754"	15900	15970	120	961	1133	572	50	75	75	83	63	75	100	100	0	5019	5761	2824	49	65	65	81	93	114	100	100	0	0.179	0.186	0.182	0.183	1.283	0.178	0.877	120	380	100	5840	6754	-2.483	886	4954	1058	5696	135922	691376	16.667	61.075	0	0	0
4	4	5	"sdaA"	"STM1826"	16070	15970	130	553	905	955	105	74	74	88	73	82	99	98	0	4045	7226	8032	111	67	67	82	84	102	99	99	0	0.120	0.116	0.116	0.114	1.408	0.112	0.914	120	454	100	4457	7990	-3.054	479	3978	831	7159	108634	867147	11.192	85.048	0	0	0
4	5	5	"minC"	"STM1814"	16260	15970	110	1156	1148	444	38	70	70	73	21	28	100	100	0	4674	4503	1779	39	65	65	71	53	74	100	100	0	0.236	0.243	0.243	0.241	1.158	0.240	0.962	80	393	100	5695	5516	-2.085	1086	4609	1078	4438	91824	360252	51.190	83.623	0	0	0
4	6	5	"ycgR"	"STM1798"	16420	15970	110	436	423	163	38	70	70	78	57	73	100	95	0	5406	5259	2317	44	66	66	159	621	390	100	100	0	0.069	0.068	0.066	0.068	1.314	0.066	0.899	80	397	100	5706	5546	-3.867	366	5340	353	5193	33846	420723	6.053	8.213	0	0	0
4	7	5	"yihA"	"STM4001"	16600	15990	110	359	561	652	116	75	75	92	101	109	72	53	0	1594	2831	3641	128	68	68	223	781	350	66	48	0	0.186	0.176	0.182	0.189	2.255	0.166	0.846	80	409	100	1810	3249	-2.426	284	1526	486	2763	44863	226516	4.644	3.339	0	0	0
4	8	5	"oxyR"	"STM4125"	16790	15990	120	543	1309	2135	163	74	74	90	96	106	76	64	0	1152	3775	7084	187	65	65	163	570	349	63	49	0	0.431	0.333	0.386	0.383	2.340	0.275	0.846	120	394	100	1556	4945	-1.213	469	1087	1235	3710	157102	453031	12.698	6.337	0	0	0
4	9	5	"yneB"	"STM4078"	16960	15990	120	974	1349	1306	96	73	73	150	528	352	68	40	0	2949	4048	4110	101	64	64	146	750	513	85	72	0	0.312	0.320	0.310	0.324	1.811	0.294	0.741	120	425	100	3786	5260	-1.679	901	2885	1276	3984	161881	485811	2.271	5.203	0	0	0
4	10	5	"pfkA"	"STM4062"	17150	16000	110	2731	3907	4234	108	75	75	152	533	350	93	82	0	2874	3867	4293	111	63	63	149	758	508	85	71	0	0.945	1.007	0.987	1.062	1.835	0.991	0.738	80	416	100	5467	7636	-0.082	2656	2811	3832	3804	312599	309343	7.045	4.905	0	0	0
4	11	5	"rhaR"	"STM4049"	17310	15990	110	233	268	169	63	74	74	77	24	31	95	90	0	2276	2965	2769	93	62	62	80	167	208	97	91	0	0.072	0.067	0.063	0.072	1.915	0.058	0.769	80	396	100	2373	3097	-3.800	159	2214	194	2903	21426	237175	7.958	17.275	0	0	0
4	12	5	"yihZ"	"STM4028"	17490	16000	130	255	320	226	70	73	73	76	26	34	95	90	0	1845	2235	1738	77	62	62	90	258	286	97	90	0	0.102	0.114	0.108	0.109	1.880	0.107	0.759	120	451	100	1965	2420	-3.292	182	1783	247	2173	38454	268175	9.385	8.314	0	0	0
4	13	5	"rpsK"	"STM3417"	17670	16000	120	683	867	731	84	71	71	73	20	27	100	100	0	1691	2100	1747	83	62	62	66	28	42	100	99	0	0.376	0.391	0.370	0.394	1.783	0.353	0.767	120	409	100	2241	2834	-1.412	612	1629	796	2038	104003	252009	39.700	72.643	0	0	0
4	14	5	"rplF"	"STM3425"	17850	16010	130	633	1171	1439	122	73	73	75	20	26	100	98	0	1226	2307	2881	124	64	64	68	25	36	99	99	0	0.482	0.490	0.456	0.494	2.233	0.474	0.771	120	436	100	1722	3341	-1.053	560	1162	1098	2243	140501	276894	54.800	89.560	0	0	0
4	15	5	"rplN"	"STM3430"	18040	16000	120	483	978	1434	146	73	73	75	17	22	92	89	0	713	1488	2449	164	66	66	69	35	50	95	86	0	0.634	0.636	0.602	0.639	2.246	0.563	0.787	120	397	100	1057	2327	-0.658	410	647	905	1422	117344	178597	53.118	40.543	0	0	0
4	16	5	"rpsC"	"STM3434"	18210	16010	120	518	850	1015	119	71	71	76	50	65	87	75	0	1081	1886	2525	133	65	65	72	88	122	90	77	0	0.440	0.428	0.514	0.453	3.008	0.355	0.681	120	395	100	1463	2600	-1.185	447	1016	779	1821	102021	226326	15.480	20.614	0	0	0
4	17	5	"rplW"	"STM3438"	18390	16010	120	441	531	415	78	70	70	73	27	36	96	88	0	1051	1275	1087	85	63	63	67	18	26	100	100	0	0.376	0.380	0.408	0.387	1.998	0.341	0.755	120	400	100	1359	1673	-1.413	371	988	461	1212	63699	153022	16.963	67.111	0	0	0
4	18	5	"ppiA"	"STM3472"	18560	16010	130	372	596	564	94	69	69	74	50	67	99	95	0	1435	2376	2498	105	63	63	68	40	58	100	100	0	0.221	0.228	0.227	0.220	1.729	0.182	0.743	120	432	100	1675	2840	-2.179	303	1372	527	2313	71520	285071	10.440	57.700	0	0	0
4	19	5	"argI"	"STM4469"	18740	16010	120	125	150	81	54	66	66	68	17	25	90	68	0	2294	3539	3058	86	64	64	66	14	21	100	100	0	0.026	0.024	0.024	0.024	2.342	0.020	0.631	120	404	100	2289	3559	-5.240	59	2230	84	3475	17967	424709	4.824	248.071	0	0	0
4	20	5	"trpS2"	"STM4508"	18910	16020	120	112	139	79	56	68	68	70	23	32	68	48	0	2206	3787	3973	104	67	67	87	177	203	92	88	0	0.021	0.019	0.021	0.023	2.637	0.015	0.557	120	415	100	2183	3791	-5.603	44	2139	71	3720	16717	454467	3.000	20.904	0	0	0
4	21	5	"dnaT"	"STM4544"	19100	16020	130	159	358	521	145	70	70	72	25	34	73	57	0	730	3014	5161	171	69	69	72	20	27	92	84	0	0.135	0.098	0.117	0.139	4.267	0.090	0.792	120	422	100	750	3233	-2.893	89	661	288	2945	42905	361629	11.440	147.100	0	0	0
4	22	5	"lplA"	"STM4576"	19280	16030	120	210	309	285	92	71	71	81	67	82	71	50	0	3060	4401	4100	93	67	67	149	626	420	85	77	0	0.046	0.055	0.050	0.052	2.445	0.045	0.543	120	397	100	3132	4572	-4.428	139	2993	238	4334	37106	528107	3.403	6.792	0	0	0
4	23	5	""	"STM4596"	19470	16030	130	242	548	848	154	68	68	78	63	80	75	58	0	1632	3886	6377	164	66	66	143	604	422	71	55	0	0.111	0.126	0.124	0.131	2.525	0.119	0.795	120	426	100	1740	4300	-3.170	174	1566	480	3820	65796	466306	7.460	6.197	0	0	0
4	24	5	"rph"	"STM3734"	19630	16030	130	169	249	217	87	65	65	67	17	25	90	80	0	2228	3711	4183	112	65	65	67	21	31	100	100	0	0.048	0.050	0.057	0.054	2.676	0.042	0.706	120	530	100	2267	3830	-4.378	104	2163	184	3646	29927	445324	10.706	173.524	0	0	0
4	1	6	"yhgI"	"STM3511"	15540	16140	120	1778	2445	2565	104	72	72	75	26	34	100	100	0	2066	2981	3088	103	63	63	68	57	83	99	99	0	0.852	0.813	0.794	0.829	1.548	0.804	0.827	120	541	100	3709	5291	-0.232	1706	2003	2373	2918	293367	357686	91.154	51.105	0	0	0
4	2	6	"yhcK"	"STM3340"	15720	16140	120	431	539	457	84	71	71	73	18	24	99	95	0	3119	4012	3917	97	64	64	66	14	21	100	100	0	0.118	0.119	0.117	0.119	1.606	0.111	0.888	120	425	100	3415	4416	-3.085	360	3055	468	3948	64701	481485	25.889	281.857	0	0	0
4	3	6	"yhcC"	"STM3329"	15890	16140	110	150	160	73	45	73	73	78	43	55	72	41	0	6047	6345	2935	46	65	65	87	197	226	100	100	0	0.013	0.014	0.012	0.012	1.792	0.014	0.490	80	387	100	6059	6367	-6.280	77	5982	87	6280	12772	507639	1.907	31.766	0	0	0
4	4	6	"murA"	"STM3307"	16070	16150	120	413	465	247	53	74	74	88	78	88	94	85	0	3856	4059	2359	58	66	66	87	181	208	97	97	0	0.089	0.098	0.098	0.095	1.331	0.093	0.825	120	464	100	4129	4384	-3.483	339	3790	391	3993	55834	487077	4.833	21.945	0	0	0
4	5	6	"rbfA"	"STM3285"	16250	16150	120	293	354	250	70	73	73	84	60	71	95	76	0	1900	2292	1930	84	67	67	73	51	69	98	98	0	0.120	0.126	0.120	0.127	1.770	0.117	0.833	120	456	100	2053	2506	-3.059	220	1833	281	2225	42432	275073	4.500	43.510	0	0	0
4	6	6	"yhbT"	"STM3273"	16420	16150	120	525	687	599	87	75	75	86	52	60	96	92	0	1779	2569	2537	98	66	66	107	342	319	92	84	0	0.263	0.245	0.236	0.247	1.735	0.225	0.877	120	466	100	2163	3115	-1.929	450	1713	612	2503	82487	308267	11.558	7.199	0	0	0
4	7	6	""	"STM3155"	16610	16160	120	142	192	143	74	75	75	81	34	41	71	48	0	718	1040	1259	121	65	65	73	68	93	88	85	0	0.103	0.120	0.112	0.125	2.667	0.088	0.506	120	413	100	720	1092	-3.285	67	653	117	975	23069	124807	3.265	14.221	0	0	0
4	8	6	"nupG"	"STM3113"	16780	16160	120	578	741	512	69	74	74	76	17	22	99	99	0	5680	7676	5888	76	63	63	66	26	39	100	99	0	0.090	0.088	0.086	0.090	1.384	0.083	0.902	120	380	100	6121	8280	-3.478	504	5617	667	7613	88919	921147	39.118	292.692	0	0	0
4	9	6	"gshB"	"STM3095"	16960	16160	120	354	551	588	106	74	74	79	55	69	90	78	0	2306	4018	4955	123	62	62	68	52	76	100	99	0	0.125	0.121	0.121	0.126	1.832	0.111	0.902	120	408	100	2524	4433	-3.003	280	2244	477	3956	66151	482193	8.582	75.962	0	0	0
4	10	6	""	"STM3075"	17130	16160	110	91	119	82	68	74	74	96	337	351	2	0	0	1505	2866	4136	144	62	62	109	329	301	86	76	0	0.012	0.016	0.016	0.015	3.801	0.016	0.736	80	396	100	1460	2849	-6.407	17	1443	45	2804	9526	229268	0.068	8.380	0	0	0
4	11	6	"iciA"	"STM3064"	17320	16170	130	140	172	97	56	73	73	76	20	26	82	70	0	1842	2631	2314	87	62	62	114	346	303	93	84	0	0.038	0.039	0.039	0.036	2.102	0.036	0.729	120	429	100	1847	2668	-4.732	67	1780	99	2569	20594	315718	4.800	7.275	0	0	0
4	12	6	"fldB"	"STM3045"	17480	16170	130	184	298	375	125	73	73	76	25	32	83	65	0	1374	3143	5668	180	62	62	94	268	285	83	72	0	0.085	0.073	0.075	0.079	1.935	0.064	0.874	120	420	100	1423	3306	-3.563	111	1312	225	3081	35807	377175	8.880	11.377	0	0	0
4	13	6	"nadE"	"STM1310"	17680	16170	120	1039	2271	3377	148	72	72	75	25	33	96	93	0	1564	3045	4395	144	63	63	83	217	261	87	79	0	0.644	0.737	0.743	0.690	1.818	0.749	0.921	120	418	100	2468	5181	-0.634	967	1501	2199	2982	272467	365374	87.840	13.650	0	0	0
4	14	6	"ydiE"	"STM1346"	17860	16180	120	151	261	279	106	70	70	74	21	28	70	60	0	300	659	865	131	63	63	68	27	39	79	70	0	0.342	0.320	0.322	0.366	2.529	0.297	0.812	120	367	100	318	787	-1.549	81	237	191	596	31368	79114	8.905	21.889	0	0	0
4	15	6	"lpp"	"STM1377"	18020	16180	130	2384	3856	5074	131	72	72	77	43	55	99	97	0	126	181	171	94	65	65	79	164	207	20	7	0	37.902	32.621	33.640	32.182	1.974	35.632	0.743	120	404	100	2373	3900	5.244	2312	61	3784	116	462722	21773	87.884	0.622	0	0	0
4	16	6	"sodB"	"STM1431"	18200	16180	120	526	1398	2511	179	72	72	78	34	43	95	88	0	945	2613	4540	173	64	64	70	44	62	98	92	0	0.515	0.520	0.553	0.514	1.692	0.542	0.966	120	416	100	1335	3875	-0.956	454	881	1326	2549	167765	313591	38.824	57.795	0	0	0
4	17	6	"gst"	"STM1451"	18390	16190	130	709	1481	2580	174	72	72	77	35	45	92	80	0	819	1715	3075	179	63	63	69	45	65	81	77	0	0.843	0.853	0.908	0.916	1.788	0.864	0.972	120	404	100	1393	3061	-0.247	637	756	1409	1652	177697	205843	40.114	36.578	0	0	0
4	18	6	"sodC"	"STM1044"	18550	16190	130	1618	2027	1602	79	71	71	84	97	115	100	100	0	1802	2180	1649	75	63	63	88	228	259	100	92	0	0.890	0.924	0.893	0.918	1.305	0.901	0.915	120	427	100	3286	4073	-0.169	1547	1739	1956	2117	243287	261645	20.031	9.175	0	0	0
4	19	6	"yhhV"	"STM3559"	18750	16190	130	194	356	429	120	70	70	88	103	117	54	37	0	766	1886	2723	144	65	65	206	872	423	41	29	0	0.177	0.157	0.168	0.177	1.951	0.146	0.838	120	502	100	825	2107	-2.499	124	701	286	1821	42724	226335	2.602	1.927	0	0	0
4	20	6	"yhhL"	"STM3573"	18930	16190	110	103	135	83	61	70	70	80	62	77	36	22	0	444	1234	1449	117	69	69	237	982	414	38	23	0	0.088	0.056	0.059	0.061	2.645	0.055	0.857	80	375	100	408	1230	-3.506	33	375	65	1165	10821	98735	0.887	1.015	0	0	0
4	21	6	"yhhQ"	"STM3579"	19100	16190	130	98	131	87	66	70	70	73	25	34	50	34	0	1506	4137	6272	151	68	68	78	91	116	87	75	0	0.019	0.015	0.018	0.024	3.003	0.014	0.766	120	421	100	1466	4130	-5.682	28	1438	61	4069	15678	496395	2.320	44.604	0	0	0
4	22	6	"nikR"	"STM3584"	19280	16200	140	93	131	108	82	72	72	98	246	251	5	0	0	455	1056	1643	155	69	69	131	552	421	39	25	0	0.054	0.060	0.066	0.075	2.618	0.063	0.891	156	383	100	407	1046	-4.200	21	386	59	987	20454	164724	0.134	1.676	0	0	0
4	23	6	""	"STM3595"	19460	16210	130	745	826	534	64	70	70	81	89	109	96	90	0	5998	6908	5040	72	66	66	113	501	443	99	96	0	0.114	0.110	0.112	0.113	1.416	0.108	0.938	120	356	100	6607	7598	-3.136	675	5932	756	6842	99144	828918	8.371	13.563	0	0	0
4	24	6	""	"STM3600"	19640	16210	130	163	249	248	99	66	66	68	18	26	92	81	0	1767	2870	3375	117	65	65	67	14	20	100	100	0	0.057	0.065	0.062	0.060	1.740	0.068	0.923	120	546	100	1799	2988	-4.133	97	1702	183	2805	29821	344379	10.056	200.214	0	0	0
4	1	7	"yidF"	"STM3803"	15540	16330	110	175	199	93	46	72	72	82	74	90	71	27	0	2162	2551	1690	66	64	64	75	102	136	100	100	0	0.049	0.051	0.049	0.048	1.874	0.044	0.345	80	465	100	2201	2614	-4.348	103	2098	127	2487	15951	204041	1.581	24.275	0	0	0
4	2	7	"ibpA"	"STM3809"	15710	16330	130	179	249	211	84	75	75	107	132	123	45	21	0	592	934	962	102	67	67	79	43	54	95	88	0	0.198	0.201	0.180	0.180	2.158	0.196	0.471	120	486	100	629	1041	-2.336	104	525	174	867	29918	112028	1.076	19.884	0	0	0
4	3	7	"ccmC"	"STM2252"	15890	16330	130	108	139	102	73	76	76	108	117	108	13	5	0	1347	1964	2823	143	68	68	90	169	187	94	76	0	0.025	0.033	0.034	0.033	3.220	0.021	0.090	120	489	100	1311	1959	-5.321	32	1279	63	1896	16729	235727	0.265	11.089	0	0	0
4	4	7	"torC"	"STM3823"	16070	16340	130	105	139	112	80	73	73	83	56	67	30	15	0	3083	4794	4989	104	65	65	69	21	30	100	100	0	0.011	0.014	0.012	0.011	2.374	0.017	0.697	120	467	100	3050	4795	-6.559	32	3018	66	4729	16644	575330	1.000	225.000	0	0	0
4	5	7	"dgoK"	"STM3829"	16250	16340	120	285	357	236	66	73	73	82	58	70	95	84	0	4407	5471	4414	80	66	66	69	17	24	100	100	0	0.049	0.053	0.051	0.051	1.568	0.048	0.823	120	444	100	4553	5689	-4.356	212	4341	284	5405	42868	656524	4.741	317.765	0	0	0
4	6	7	""	"STM3833"	16420	16330	110	303	387	378	97	74	74	84	48	57	90	82	0	2982	4161	4543	109	66	66	77	84	109	100	100	0	0.079	0.076	0.071	0.073	1.533	0.073	0.792	80	401	100	3145	4408	-3.671	229	2916	313	4095	30952	332864	6.313	48.619	0	0	0
4	7	7	""	"STM0098"	16600	16330	130	401	450	269	59	74	74	78	28	35	100	99	0	5095	5740	2909	50	65	65	74	77	104	100	100	0	0.065	0.066	0.063	0.063	1.369	0.061	0.723	120	479	100	5357	6051	-3.943	327	5030	376	5675	54017	688782	13.286	73.584	0	0	0
4	8	7	"ilvI"	"STM0116"	16780	16340	120	402	489	286	58	74	74	76	17	22	100	100	0	13733	17128	10183	59	64	64	67	20	29	100	100	0	0.024	0.024	0.023	0.023	1.301	0.025	0.905	120	406	100	13997	17479	-5.381	328	13669	415	17064	58673	2055367	24.294	853.050	0	0	0
4	9	7	"ftsI"	"STM0122"	16950	16340	130	2819	2990	901	30	75	75	77	18	23	100	100	0	14236	14819	3643	24	65	65	68	21	30	100	100	0	0.194	0.198	0.191	0.197	1.417	0.198	0.945	120	452	100	16915	17669	-2.369	2744	14171	2915	14754	358806	1778321	161.833	702.429	0	0	0
4	10	7	"murC"	"STM0129"	17140	16340	130	586	704	612	86	73	73	75	18	24	99	95	0	3188	3940	3663	92	64	64	90	229	254	95	87	0	0.164	0.163	0.161	0.170	1.585	0.157	0.889	120	454	100	3637	4507	-2.606	513	3124	631	3876	84498	472771	34.944	16.812	0	0	0
4	11	7	"guaC"	"STM0141"	17310	16340	130	227	358	365	101	73	73	76	23	30	90	85	0	2825	5101	6355	124	64	64	80	132	165	100	100	0	0.056	0.057	0.054	0.051	1.782	0.053	0.857	120	397	100	2915	5322	-4.164	154	2761	285	5037	42983	612066	12.261	38.038	0	0	0
4	12	7	"aroP"	"STM0150"	17480	16350	130	159	185	134	72	71	71	75	23	30	80	68	0	2316	3301	3463	104	63	63	73	84	115	100	100	0	0.039	0.035	0.033	0.032	1.937	0.035	0.852	120	392	100	2341	3352	-4.678	88	2253	114	3238	22181	396109	4.783	38.429	0	0	0
4	13	7	""	"STM1549"	17660	16360	140	236	539	712	132	73	73	81	58	71	78	57	0	1182	2638	3447	130	64	64	150	604	402	64	46	0	0.146	0.181	0.150	0.153	1.988	0.190	0.905	156	437	100	1281	3040	-2.778	163	1118	466	2574	84135	411577	7.897	4.119	0	0	0
4	14	7	""	"STM1554"	17840	16360	120	281	429	431	100	72	72	74	23	31	96	94	0	2824	3937	3432	87	63	63	75	163	217	100	100	0	0.076	0.092	0.068	0.070	1.855	0.101	0.824	120	360	100	2970	4231	-3.724	209	2761	357	3874	51523	472484	15.435	23.693	0	0	0
4	15	7	""	"STM1558"	18010	16360	120	1826	2718	2423	89	73	73	89	186	208	100	100	0	6427	9497	8426	88	64	64	106	320	301	100	100	0	0.275	0.280	0.270	0.276	1.246	0.280	0.926	120	377	100	8116	12078	-1.860	1753	6363	2645	9433	326113	1139595	14.134	29.347	0	0	0
4	16	7	"sfcA"	"STM1566"	18200	16360	130	984	1440	1144	79	75	75	92	175	190	100	100	0	6855	9510	7875	82	66	66	105	301	286	100	100	0	0.134	0.145	0.140	0.141	1.277	0.136	0.871	120	430	100	7698	10809	-2.901	909	6789	1365	9444	172846	1141147	7.703	31.246	0	0	0
4	17	7	"fdnG"	"STM1570"	18380	16360	130	146	179	114	63	72	72	77	28	36	75	60	0	2232	2800	2482	88	64	64	70	46	65	100	100	0	0.034	0.039	0.037	0.035	2.079	0.036	0.775	120	388	100	2242	2843	-4.873	74	2168	107	2736	21466	335991	3.643	59.348	0	0	0
4	18	7	"narZ"	"STM1577"	18560	16370	120	374	417	304	72	72	72	76	35	46	94	83	0	285	362	253	69	63	63	67	31	46	96	89	0	1.360	1.154	1.142	1.084	1.674	1.230	0.792	120	342	100	524	644	0.444	302	222	345	299	50072	43452	9.743	9.516	0	0	0
4	19	7	"yciO"	"STM1720"	18720	16380	130	1281	1840	1828	99	70	70	75	36	48	100	100	0	1154	1625	1535	94	65	65	85	225	264	89	76	0	1.112	1.135	1.065	1.083	1.680	1.218	0.828	120	415	100	2300	3330	0.153	1211	1089	1770	1560	220755	194988	49.028	6.844	0	0	0
4	20	7	"yciC"	"STM1734"	18910	16370	130	541	685	603	88	69	69	78	53	67	100	95	0	2726	3680	3264	88	67	67	175	814	465	92	74	0	0.178	0.170	0.169	0.166	1.353	0.163	0.863	120	533	100	3131	4229	-2.494	472	2659	616	3613	82167	441557	11.453	4.306	0	0	0
4	21	7	""	"STM1747"	19100	16380	130	222	457	606	132	70	70	74	27	36	93	76	0	674	1725	2595	150	67	67	77	88	114	90	81	0	0.250	0.233	0.248	0.256	2.262	0.222	0.861	120	432	100	759	2045	-1.998	152	607	387	1658	54780	207055	14.185	18.727	0	0	0
4	22	7	"narI"	"STM1761"	19270	16380	140	194	336	348	103	74	74	164	549	334	14	4	0	2305	4129	4928	119	69	69	106	206	194	89	84	0	0.054	0.065	0.061	0.058	2.077	0.061	0.323	156	362	100	2356	4322	-4.220	120	2236	262	4060	52387	644138	0.313	19.529	0	0	0
4	23	7	"chaB"	"STM1770"	19460	16370	120	248	1208	2314	191	77	77	365	1111	304	25	12	0	151	543	1007	185	70	70	183	429	234	25	15	0	2.111	2.391	2.075	2.205	2.781	2.636	0.854	120	330	100	252	1604	1.078	171	81	1131	473	144900	65155	0.759	0.839	0	0	0
4	24	7	""	"STM1785"	19620	16380	130	126	168	129	76	70	70	210	830	395	0	0	0	3499	6311	7594	120	67	67	125	322	257	100	100	0	0.016	0.016	0.014	0.013	2.287	0.013	0.023	120	506	100	3488	6342	-5.937	56	3432	98	6244	20112	757278	-0.051	19.211	0	0	0
4	1	8	"nuoN"	"STM2316"	15530	16510	120	2510	2438	1044	42	72	72	82	70	85	97	97	0	9701	9446	4091	43	65	65	69	21	30	100	100	0	0.253	0.252	0.250	0.253	1.329	0.248	0.961	120	544	100	12074	11747	-1.983	2438	9636	2366	9381	292538	1133477	33.657	446.524	0	0	0
4	2	8	"nuoC"	"STM2326"	15710	16510	120	2522	2649	1305	49	78	78	117	140	119	99	99	0	5990	6492	3259	50	69	69	82	45	54	100	100	0	0.413	0.400	0.396	0.397	1.271	0.392	0.935	120	422	100	8365	8994	-1.277	2444	5921	2571	6423	317901	779063	18.086	142.444	0	0	0
4	3	8	"yfbS"	"STM2333"	15890	16510	120	188	224	142	63	84	84	122	130	106	36	10	0	3305	3471	1860	53	73	73	85	45	52	100	100	0	0.032	0.041	0.031	0.034	2.493	0.031	0.131	120	401	100	3336	3538	-4.958	104	3232	140	3398	26917	416529	0.785	75.244	0	0	0
4	4	8	"yfcC"	"STM2339"	16060	16520	130	124	133	55	41	75	75	85	53	62	44	15	0	2718	3283	2228	67	68	68	73	26	35	100	100	0	0.018	0.018	0.017	0.015	2.495	0.017	0.348	120	410	100	2699	3273	-5.757	49	2650	58	3215	15987	394002	0.906	123.462	0	0	0
4	5	8	""	"STM2343"	16240	16520	130	131	136	43	31	72	72	74	22	29	84	67	0	1898	2070	1103	53	66	66	70	22	31	100	100	0	0.032	0.032	0.032	0.027	2.196	0.030	0.157	120	397	100	1891	2068	-4.957	59	1832	64	2004	16356	248379	2.818	90.909	0	0	0
4	6	8	"yfcH"	"STM2350"	16410	16520	120	1812	2686	2384	88	72	72	74	19	25	100	100	0	4472	6797	6284	92	65	65	74	81	109	100	100	0	0.395	0.388	0.397	0.396	1.309	0.360	0.845	120	413	100	6147	9346	-1.341	1740	4407	2614	6732	322374	815634	137.474	83.000	0	0	0
4	7	8	"fdx"	"STM2538"	16590	16520	120	495	599	361	60	73	73	75	20	26	100	100	0	2100	2604	1866	71	65	65	68	20	29	100	100	0	0.207	0.207	0.213	0.212	1.260	0.198	0.832	120	435	100	2457	3065	-2.270	422	2035	526	2539	71878	312442	26.200	126.800	0	0	0
4	8	8	"cadB"	"STM2558"	16770	16520	120	280	369	240	65	73	73	76	18	23	100	100	0	10105	13274	9378	70	65	65	68	20	29	100	100	0	0.021	0.022	0.021	0.021	1.306	0.023	0.904	120	418	100	10247	13505	-5.600	207	10040	296	13209	44249	1592871	16.278	660.300	0	0	0
4	9	8	"yfhG"	"STM2563"	16960	16520	130	400	514	375	72	73	73	75	18	24	100	100	0	2869	3748	2973	79	67	67	71	24	33	100	100	0	0.117	0.120	0.116	0.118	1.310	0.118	0.937	120	464	100	3129	4122	-3.099	327	2802	441	3681	61666	449724	24.389	153.208	0	0	0
4	10	8	""	"STM2570"	17130	16520	130	245	311	249	80	72	72	74	19	25	98	95	0	4403	5780	4517	78	66	66	69	18	26	100	100	0	0.040	0.042	0.039	0.036	1.551	0.044	0.867	120	433	100	4510	5953	-4.648	173	4337	239	5714	37363	693600	12.474	317.278	0	0	0
4	11	8	""	"STM2587"	17300	16520	130	185	242	162	66	73	73	76	23	30	99	94	0	4390	6572	5912	89	66	66	81	119	146	100	100	0	0.026	0.026	0.025	0.025	1.435	0.024	0.805	120	428	100	4436	6675	-5.271	112	4324	169	6506	28989	788592	7.217	54.546	0	0	0
4	12	8	""	"STM2593"	17480	16530	130	149	163	60	36	73	73	76	22	28	92	82	0	2736	3375	2038	60	66	66	100	214	214	100	100	0	0.028	0.027	0.026	0.025	1.671	0.025	0.713	120	392	100	2746	3399	-5.135	76	2670	90	3309	19574	405012	3.955	15.304	0	0	0
4	13	8	"yhbP"	"STM3270"	17650	16530	130	768	859	284	33	74	74	86	78	90	100	100	0	5307	5748	1755	30	65	65	204	805	394	100	99	0	0.132	0.138	0.138	0.137	1.201	0.135	0.927	120	363	100	5936	6468	-2.917	694	5242	785	5683	103079	689710	9.910	6.887	0	0	0
4	14	8	""	"STM3277"	17840	16540	140	200	201	54	26	74	74	86	78	90	85	26	0	10267	9510	3167	33	66	66	199	796	400	96	95	0	0.012	0.013	0.013	0.013	1.758	0.014	0.507	156	361	100	10327	9571	-6.339	126	10201	127	9444	31376	1483547	1.474	11.697	0	0	0
4	15	8	"pnp"	"STM3282"	18020	16540	140	6011	5982	1354	22	75	75	91	194	213	99	99	0	18127	18100	4001	22	66	66	114	335	293	99	99	0	0.329	0.328	0.329	0.328	1.152	0.327	0.969	156	342	100	23997	23941	-1.605	5936	18061	5907	18034	933152	2823676	30.366	53.690	0	0	0
4	16	8	"secG"	"STM3293"	18200	16540	140	1393	1480	754	50	75	75	89	182	204	97	96	0	3267	3516	1895	53	67	67	99	275	277	98	98	0	0.412	0.407	0.415	0.405	1.315	0.395	0.933	156	376	100	4518	4854	-1.280	1318	3200	1405	3449	230878	548492	7.643	12.425	0	0	0
4	17	8	"yhbE"	"STM3302"	18380	16550	140	577	599	180	30	71	71	75	19	25	98	98	0	7404	7611	2057	27	66	66	72	41	56	100	99	0	0.069	0.070	0.070	0.068	1.209	0.070	0.936	156	379	100	7844	8073	-3.858	506	7338	528	7545	93459	1187245	27.579	183.878	0	0	0
4	18	8	"yrbA"	"STM3308"	18550	16540	140	152	183	101	55	71	71	74	18	24	95	85	0	1241	1644	1223	74	66	66	74	49	66	100	100	0	0.069	0.071	0.072	0.067	1.705	0.068	0.750	156	357	100	1256	1690	-3.859	81	1175	112	1578	28495	256463	6.056	32.041	0	0	0
4	19	8	""	"STM0718"	18730	16550	130	166	192	153	79	69	69	71	18	25	100	97	0	7001	8112	3294	40	65	65	74	48	64	100	100	0	0.014	0.015	0.013	0.013	1.631	0.014	0.336	120	411	100	7033	8170	-6.160	97	6936	123	8047	23037	973442	6.722	167.458	0	0	0
4	20	8	""	"STM0724"	18900	16550	100	82	88	35	39	68	68	72	22	30	35	15	0	114	152	133	87	66	66	69	17	24	91	70	0	0.292	0.233	0.384	0.336	2.501	0.143	0.303	80	361	100	62	106	-1.778	14	48	20	86	7004	12134	0.727	4.882	-50	0	0
4	21	8	"sdhD"	"STM0733"	19090	16560	130	1022	1107	533	48	71	71	75	26	34	100	100	0	2765	2856	1339	46	69	69	73	26	35	100	100	0	0.353	0.372	0.366	0.370	1.273	0.358	0.909	120	425	100	3647	3823	-1.503	951	2696	1036	2787	132782	342731	39.692	107.038	0	0	0
4	22	8	"ybgC"	"STM0744"	19270	16560	140	179	220	141	64	75	75	158	541	342	3	0	0	1845	2445	2029	82	72	72	117	242	206	96	96	0	0.059	0.061	0.059	0.057	1.566	0.062	0.825	156	365	100	1877	2518	-4.092	104	1773	145	2373	34377	381408	0.115	9.620	0	0	0
4	23	8	"ybgF"	"STM0750"	19440	16550	130	1309	1653	845	51	75	75	318	1033	324	80	19	0	5133	6587	3357	50	72	72	168	397	236	100	100	0	0.244	0.242	0.241	0.242	1.203	0.246	0.455	120	384	100	6295	8093	-2.036	1234	5061	1578	6515	198366	790449	1.292	16.169	0	0	0
4	24	8	"aroG"	"STM0760"	19610	16560	120	2635	2852	1241	43	71	71	198	793	400	99	89	0	7644	8368	3829	45	67	67	120	311	259	100	99	0	0.338	0.335	0.335	0.339	1.255	0.324	0.942	120	501	100	10141	11082	-1.563	2564	7577	2781	8301	342230	1004154	3.347	26.521	0	0	0
4	1	9	""	"STM0868"	15530	16690	120	531	559	145	25	76	76	79	22	27	100	100	0	17728	18746	4201	22	68	68	71	17	23	100	100	0	0.026	0.026	0.026	0.025	1.153	0.026	0.964	120	467	100	18115	19161	-5.278	455	17660	483	18678	67136	2249491	21.818	1098.529	0	0	0
4	2	9	"rimK"	"STM0875"	15700	16690	120	179	222	124	55	76	76	79	24	30	98	86	0	5995	7896	5895	74	65	65	68	15	22	100	100	0	0.017	0.019	0.017	0.017	1.821	0.017	0.744	120	374	100	6033	7977	-5.847	103	5930	146	7831	26689	947492	5.958	521.867	0	0	0
4	3	9	"ybjF"	"STM0882"	15880	16690	120	330	335	73	21	75	75	79	28	35	99	99	0	10461	10215	2414	23	66	66	70	18	25	100	100	0	0.025	0.026	0.025	0.025	1.234	0.025	0.730	120	388	100	10650	10409	-5.349	255	10395	260	10149	40179	1225822	9.143	563.611	0	0	0
4	4	9	"artP"	"STM0891"	16060	16690	130	3989	4051	509	12	75	75	79	39	49	100	100	0	9959	10063	1257	12	69	69	77	31	40	100	100	0	0.396	0.398	0.399	0.398	1.078	0.396	0.989	120	405	100	13804	13970	-1.337	3914	9890	3976	9994	486139	1207598	101.846	322.129	0	0	0
4	5	9	""	"STM0896"	16240	16690	120	138	164	85	51	74	74	76	22	28	90	70	0	6365	6539	1795	27	68	68	74	31	41	100	100	0	0.010	0.014	0.011	0.011	2.028	0.014	0.464	120	378	100	6361	6561	-6.620	64	6297	90	6471	19719	784679	4.000	208.548	0	0	0
4	6	9	""	"STM0901"	16410	16690	120	112	119	35	29	74	74	76	20	26	75	45	0	11373	11376	3588	31	66	66	70	23	32	100	100	0	0.003	0.004	0.003	0.003	2.083	0.004	0.403	120	410	100	11345	11355	-8.217	38	11307	45	11310	14249	1365174	2.150	491.565	0	0	0
4	7	9	""	"STM1035"	16600	16700	130	534	827	943	114	74	74	78	22	28	98	96	0	2297	3564	3908	109	66	66	81	114	140	99	96	0	0.206	0.215	0.205	0.203	1.297	0.230	0.972	120	413	100	2691	4251	-2.278	460	2231	753	3498	99207	427733	34.045	30.553	0	0	0
4	8	9	""	"STM1039"	16770	16700	140	641	729	406	55	74	74	77	25	32	100	99	0	4336	5080	3112	61	67	67	86	163	189	98	98	0	0.133	0.131	0.129	0.133	1.247	0.128	0.960	156	416	100	4836	5668	-2.912	567	4269	655	5013	113738	792531	26.080	30.638	0	0	0
4	9	9	"aceK"	"STM4185"	16950	16710	130	900	996	299	30	73	73	75	18	24	100	100	0	16742	18022	3854	21	67	67	70	24	34	100	100	0	0.050	0.051	0.050	0.050	1.123	0.053	0.971	120	410	100	17502	18878	-4.334	827	16675	923	17955	119553	2162682	51.167	748.000	0	0	0
4	10	9	""	"STM4196"	17130	16710	130	88	105	48	45	72	72	75	18	24	46	29	0	3140	5516	6318	114	67	67	72	28	38	100	100	0	0.005	0.006	0.006	0.006	2.606	0.006	0.622	120	403	100	3089	5482	-7.585	16	3073	33	5449	12540	661924	1.667	194.429	0	0	0
4	11	9	""	"STM4200"	17290	16710	130	397	413	101	24	73	73	75	18	24	100	100	0	19725	20227	3364	16	68	68	125	444	355	100	100	0	0.016	0.017	0.016	0.016	1.233	0.017	0.909	120	399	100	19981	20499	-5.923	324	19657	340	20159	49562	2427280	18.778	45.275	0	0	0
4	12	9	""	"STM4204"	17480	16710	140	215	259	127	49	75	75	78	19	24	98	96	0	6215	7718	4667	60	69	69	152	500	328	98	98	0	0.023	0.024	0.024	0.023	1.402	0.024	0.908	156	359	100	6286	7833	-5.456	140	6146	184	7649	40481	1204044	9.526	15.132	0	0	0
4	13	9	"pduE"	"STM2042"	17650	16710	130	219	228	53	23	75	75	83	60	72	100	66	0	6974	6967	1092	15	67	67	179	661	369	100	100	0	0.021	0.022	0.022	0.021	1.406	0.021	0.822	120	333	100	7051	7053	-5.584	144	6907	153	6900	27351	836059	2.417	10.269	0	0	0
4	14	9	"pduV"	"STM2056"	17830	16710	130	167	178	51	28	76	76	162	1064	656	0	0	0	6063	6093	1435	23	70	70	412	3706	899	90	19	0	0.015	0.017	0.017	0.015	1.641	0.164	0.530	120	323	100	6084	6125	-6.041	91	5993	102	6023	21302	731181	0.015	1.533	0	0	0
4	15	9	"stfF"	"STM0199"	18010	16720	140	223	236	65	27	76	76	167	1087	650	0	0	0	7657	7822	1909	24	70	70	492	3912	795	100	42	0	0.019	0.021	0.020	0.020	1.365	0.124	0.426	156	309	100	7734	7912	-5.690	147	7587	160	7752	36790	1220208	0.063	1.874	0	0	0
4	16	9	"thiH"	"STM4159"	18190	16730	140	383	387	95	24	76	76	84	49	58	97	96	0	16654	16591	4370	26	69	69	210	1119	532	98	98	0	0.019	0.019	0.018	0.019	1.309	0.019	0.936	156	338	100	16892	16833	-5.755	307	16585	311	16522	60375	2588206	6.184	14.639	0	0	0
4	17	9	"yojN"	"STM2269"	18370	16730	130	1195	1183	144	12	76	76	79	31	39	100	100	0	21964	21916	1894	8	71	71	78	43	55	100	100	0	0.051	0.051	0.051	0.050	1.097	0.051	0.982	120	341	100	23012	22952	-4.290	1119	21893	1107	21845	141958	2629952	35.613	507.860	0	0	0
4	18	9	""	"STM4261"	18550	16730	120	105	138	85	61	74	74	77	31	40	49	27	0	1553	3558	4062	114	70	70	77	41	53	100	100	0	0.021	0.018	0.019	0.018	2.173	0.019	0.848	120	346	100	1514	3552	-5.580	31	1483	64	3488	16535	426984	1.968	84.902	0	0	0
4	19	9	"traP"	"PSLT082"	18710	16730	130	148	196	135	68	70	70	73	34	46	86	55	0	5908	9137	7457	81	67	67	77	50	64	100	100	0	0.013	0.014	0.012	0.012	1.791	0.013	0.679	120	411	100	5919	9196	-6.227	78	5841	126	9070	23498	1096443	3.618	181.200	0	0	0
4	20	9	""	"STM1542"	18900	16730	120	344	352	108	30	69	69	73	32	43	100	98	0	8362	8215	2831	34	68	68	75	36	48	100	100	0	0.033	0.035	0.034	0.035	1.345	0.034	0.911	120	459	100	8569	8430	-4.915	275	8294	283	8147	42299	985757	8.719	226.111	0	0	0
4	21	9	""	"STM4309"	19080	16730	120	337	346	76	21	72	72	74	24	32	99	99	0	26835	26529	4303	16	69	69	96	368	383	100	100	0	0.010	0.010	0.010	0.010	1.222	0.010	0.916	120	405	100	27031	26734	-6.658	265	26766	274	26460	41550	3183491	11.333	71.829	0	0	0
4	22	9	"adi"	"STM4296"	19250	16730	130	601	628	156	24	72	72	76	25	32	100	100	0	14455	15065	3905	25	71	71	105	349	332	100	100	0	0.037	0.037	0.037	0.037	1.119	0.036	0.971	120	377	100	14913	15550	-4.765	529	14384	556	14994	75404	1807804	22.080	42.865	0	0	0
4	23	9	"lpxO"	"STM4286"	19430	16740	120	1434	1537	362	23	71	71	75	25	33	100	100	0	10732	11380	2813	24	71	71	105	334	318	100	100	0	0.128	0.130	0.130	0.129	1.107	0.127	0.971	120	412	100	12024	12775	-2.967	1363	10661	1466	11309	184400	1365613	58.480	33.757	0	0	0
4	24	9	"nrfC"	"STM4279"	19610	16740	130	103	169	199	117	68	68	70	17	24	74	52	0	3540	4929	3572	72	68	68	73	26	35	100	100	0	0.010	0.021	0.011	0.011	2.396	0.028	0.539	120	581	100	3507	4962	-6.632	35	3472	101	4861	20262	591428	5.824	186.769	0	0	0
4	1	10	"yafB"	"STM0255"	15520	16850	120	630	628	100	15	80	80	83	43	51	100	100	0	14959	14533	2084	14	72	72	85	54	63	100	100	0	0.037	0.038	0.037	0.038	1.175	0.038	0.925	120	502	100	15437	15009	-4.758	550	14887	548	14461	75348	1743993	12.674	267.556	0	0	0
4	2	10	""	"STM0274"	15700	16860	130	523	523	120	22	79	79	80	20	25	100	100	0	23031	23472	3157	13	68	68	74	27	36	100	100	0	0.019	0.019	0.020	0.018	1.254	0.019	0.918	120	411	100	23407	23848	-5.693	444	22963	444	23404	62716	2816673	22.150	866.593	0	0	0
4	3	10	""	"STM0282"	15880	16860	130	404	423	160	37	77	77	78	19	24	99	98	0	10891	10425	2782	26	67	67	74	31	41	100	100	0	0.030	0.033	0.031	0.031	1.411	0.034	0.843	120	403	100	11151	10704	-5.049	327	10824	346	10358	50751	1251023	18.158	333.903	0	0	0
4	4	10	""	"STM0288"	16050	16870	130	228	259	118	45	76	76	77	19	24	100	98	0	4874	5366	2469	46	70	70	77	31	40	100	100	0	0.032	0.035	0.032	0.032	1.527	0.035	0.840	120	403	100	4956	5479	-4.982	152	4804	183	5296	31021	643885	9.579	170.613	0	0	0
4	5	10	""	"STM0297"	16230	16870	130	126	145	67	46	76	76	76	17	22	76	62	0	1203	1372	814	59	70	70	75	27	36	100	100	0	0.044	0.053	0.051	0.041	2.677	0.057	0.709	120	443	100	1183	1371	-4.502	50	1133	69	1302	17425	164645	4.059	48.037	0	0	0
4	6	10	"yafJ"	"STM0311"	16400	16870	100	1667	1610	543	33	77	77	79	19	24	100	100	0	6961	6886	2397	34	66	66	69	17	24	100	100	0	0.231	0.225	0.224	0.225	1.090	0.222	0.990	80	365	100	8485	8353	-2.117	1590	6895	1533	6820	128773	550894	80.579	401.000	0	0	0
4	7	10	"ycfJ"	"STM1212"	16580	16870	120	468	673	601	89	78	78	81	25	30	98	98	0	1415	2171	2014	92	66	66	88	160	181	98	98	0	0.289	0.283	0.280	0.276	1.269	0.284	0.949	120	429	100	1739	2700	-1.790	390	1349	595	2105	80812	260550	23.680	13.019	0	0	0
4	8	10	"ycfX"	"STM1220"	16770	16880	130	837	866	217	25	75	75	79	27	34	100	100	0	9255	9644	2224	23	65	65	112	310	276	100	100	0	0.083	0.083	0.083	0.081	1.155	0.083	0.969	120	395	100	9952	10370	-3.592	762	9190	791	9579	103878	1157305	29.148	30.748	0	0	0
4	9	10	""	"STM1236"	16940	16880	120	374	414	190	45	73	73	75	17	22	100	100	0	2285	2565	1093	42	66	66	68	16	23	100	100	0	0.136	0.136	0.131	0.132	1.226	0.139	0.907	120	377	100	2520	2840	-2.882	301	2219	341	2499	49668	307853	19.941	156.063	0	0	0
4	10	10	""	"STM1253"	17110	16880	130	375	624	607	97	72	72	75	18	24	100	100	0	1720	2834	3013	106	68	68	73	29	39	100	100	0	0.183	0.200	0.200	0.198	1.227	0.197	0.919	120	410	100	1955	3318	-2.447	303	1652	552	2766	74846	340106	30.500	95.207	0	0	0
4	11	10	"yoaG"	"STM1272"	17300	16880	120	160	193	122	63	74	74	76	18	23	96	91	0	2135	2901	2546	87	66	66	96	313	326	100	96	0	0.042	0.042	0.040	0.039	1.446	0.044	0.911	120	378	100	2155	2954	-4.588	86	2069	119	2835	23168	348079	6.500	8.962	0	0	0
4	12	10	""	"STM1276"	17480	16880	140	602	614	422	68	77	77	135	328	242	83	13	0	2653	2674	1387	51	67	67	349	1368	391	86	37	0	0.203	0.206	0.196	0.192	1.352	0.230	0.895	156	344	100	3111	3144	-2.300	525	2586	537	2607	95842	417079	1.460	1.700	0	0	0
4	13	10	"rstB"	"STM1471"	17640	16890	140	335	342	57	16	77	77	123	298	242	26	0	0	17233	16428	2688	16	68	68	283	1204	425	99	99	0	0.015	0.016	0.016	0.016	1.224	0.016	0.930	156	343	100	17423	16625	-6.056	258	17165	265	16360	53294	2562796	0.735	13.409	0	0	0
4	14	10	"ydgH"	"STM1478"	17830	16880	140	1997	1974	416	21	76	76	150	1024	682	96	31	0	13006	12592	2670	21	70	70	332	3531	1063	97	94	0	0.149	0.152	0.150	0.153	1.156	0.174	0.900	156	348	100	14857	14420	-2.751	1921	12936	1898	12522	307997	1964420	1.781	3.472	0	0	0
4	15	10	"ynfM"	"STM1486"	17990	16890	130	625	643	98	15	78	78	160	1038	648	0	0	0	20483	20711	2720	13	71	71	531	3837	722	100	100	0	0.027	0.027	0.027	0.027	1.131	0.049	0.258	120	339	100	20959	21205	-5.222	547	20412	565	20640	77121	2485298	0.465	5.259	0	0	0
4	16	10	""	"STM1493"	18190	16900	130	2588	2650	537	20	80	80	89	52	58	100	100	0	16891	17834	3389	19	70	70	294	1403	477	100	100	0	0.149	0.145	0.144	0.144	1.097	0.144	0.959	120	363	100	19329	20334	-2.746	2508	16821	2570	17764	317948	2140083	49.250	12.502	0	0	0
4	17	10	"ynfD"	"STM1500"	18360	16890	120	7071	7221	2092	28	79	79	85	39	45	100	100	0	4200	4304	1149	26	73	73	78	23	29	100	100	0	1.694	1.688	1.712	1.688	1.212	1.723	0.944	120	346	100	11119	11373	0.761	6992	4127	7142	4231	866509	516492	182.974	183.739	0	0	0
4	18	10	"udg"	"STM2080"	18540	16900	120	2110	2115	366	17	77	77	80	35	43	100	100	0	19746	19587	2498	12	73	73	80	39	48	100	100	0	0.103	0.104	0.103	0.103	1.136	0.106	0.963	120	370	100	21706	21552	-3.275	2033	19673	2038	19514	253835	2350472	58.143	500.179	0	0	0
4	19	10	""	"STM2787"	18710	16910	120	413	415	112	26	73	73	75	21	28	100	100	0	5091	4969	1277	25	70	70	77	41	53	100	100	0	0.068	0.070	0.068	0.069	1.199	0.069	0.928	120	368	100	5361	5241	-3.884	340	5021	342	4899	49820	596260	16.190	119.317	0	0	0
4	20	10	"gabT"	"STM2792"	18890	16910	120	5886	5693	872	15	69	69	73	34	46	100	100	0	16325	15784	2273	14	70	70	75	29	38	100	100	0	0.358	0.358	0.356	0.358	1.093	0.357	0.982	120	408	100	22072	21338	-1.483	5817	16255	5624	15714	683173	1894055	165.294	541.690	0	0	0
4	21	10	"mobA"	"STM3994"	19060	16910	110	681	677	139	20	71	71	80	52	65	100	100	0	8619	8396	1819	21	71	71	244	1072	439	100	100	0	0.071	0.073	0.073	0.073	1.129	0.070	0.959	80	404	100	9158	8931	-3.809	610	8548	606	8325	54183	671677	11.481	7.604	0	0	0
4	22	10	""	"STM4014"	19250	16900	130	208	217	54	24	72	72	81	51	62	98	80	0	5848	6061	1731	28	71	71	242	1034	427	100	100	0	0.024	0.024	0.023	0.023	1.274	0.025	0.848	120	474	100	5913	6135	-5.409	136	5777	145	5990	26003	727314	2.667	5.628	0	0	0
4	23	10	""	"STM4033"	19430	16920	120	229	244	104	42	69	69	72	20	27	97	92	0	1072	1212	770	63	71	71	79	32	40	100	100	0	0.160	0.153	0.158	0.155	1.450	0.137	0.814	120	474	100	1161	1316	-2.645	160	1001	175	1141	29245	145474	8.600	35.406	0	0	0
4	24	10	""	"STM4054"	19620	16920	130	135	142	41	28	71	71	78	49	62	65	21	0	5580	5924	2277	38	74	74	85	51	60	100	100	0	0.012	0.012	0.011	0.011	1.704	0.011	0.506	120	598	100	5570	5921	-6.427	64	5506	71	5850	16981	710844	1.306	114.490	0	0	0
4	1	11	""	"STM2943"	15520	17040	120	329	316	83	26	81	81	86	44	51	96	91	0	17870	16209	5387	33	72	72	79	29	36	100	100	0	0.014	0.015	0.014	0.015	1.345	0.014	0.702	120	537	100	18046	16372	-6.165	248	17798	235	16137	37968	1945047	5.227	556.207	0	0	0
4	2	11	""	"STM2955"	15700	17040	120	349	461	381	82	79	79	81	22	27	100	99	0	1594	2267	2089	92	70	70	76	26	34	100	100	0	0.177	0.174	0.164	0.172	1.426	0.174	0.937	120	425	100	1794	2579	-2.497	270	1524	382	2197	55287	272060	17.273	84.269	0	0	0
4	3	11	"yqcC"	"STM2965"	15880	17040	130	146	154	72	46	76	76	78	18	23	77	70	0	934	1025	656	64	68	68	74	29	39	99	98	0	0.081	0.082	0.079	0.075	2.110	0.086	0.781	120	411	100	936	1035	-3.629	70	866	78	957	18526	122942	4.222	32.793	0	0	0
4	4	11	"fucO"	"STM2973"	16050	17050	130	494	510	119	23	77	77	80	36	45	99	99	0	16725	16897	3026	17	66	66	70	24	34	100	100	0	0.025	0.026	0.025	0.025	1.187	0.026	0.961	120	396	100	17076	17264	-5.320	417	16659	433	16831	61229	2027693	11.944	701.125	0	0	0
4	5	11	"fucK"	"STM2977"	16220	17040	120	285	304	88	28	77	77	78	19	24	100	100	0	8545	8528	1988	23	65	65	69	23	33	100	100	0	0.025	0.027	0.025	0.026	1.299	0.027	0.886	120	426	100	8688	8690	-5.349	208	8480	227	8463	36444	1023388	11.895	367.783	0	0	0
4	6	11	"csdA"	"STM2984"	16400	17050	110	332	381	139	36	78	78	79	19	24	100	100	0	4016	4416	1428	32	64	64	69	18	26	100	100	0	0.064	0.070	0.065	0.067	1.266	0.070	0.883	80	421	100	4206	4655	-3.960	254	3952	303	4352	30455	353312	15.895	241.500	0	0	0
4	7	11	"yqhE"	"STM3165"	16580	17050	130	22626	22637	4906	21	78	78	79	20	25	100	100	0	8458	8337	1619	19	65	65	70	25	35	100	100	0	2.687	2.727	2.704	2.719	1.062	2.759	0.990	120	457	100	30941	30831	1.426	22548	8393	22559	8272	2716393	1000463	1127.900	330.680	0	0	0
4	8	11	""	"STM3175"	16740	17050	130	218	269	159	59	76	76	79	26	32	100	95	0	4580	5684	3466	60	65	65	104	284	273	100	100	0	0.031	0.034	0.031	0.031	1.423	0.037	0.829	120	424	100	4657	5812	-4.991	142	4515	193	5619	32325	682115	7.308	19.648	0	0	0
4	9	11	"STMF1.5"	"Not LT2a91"	16930	17070	120	112	139	98	70	75	75	77	20	25	65	45	0	248	433	535	123	68	68	103	268	260	30	17	0	0.206	0.175	0.199	0.171	2.160	0.138	0.754	120	400	100	217	429	-2.282	37	180	64	365	16697	51970	3.100	1.231	0	0	0
4	10	11	"yfiO"	"STM2663"	17110	17060	120	1003	1138	490	43	74	74	77	20	25	100	100	0	4489	4976	1822	36	69	69	83	55	66	100	100	0	0.210	0.217	0.209	0.213	1.210	0.217	0.897	120	397	100	5349	5971	-2.250	929	4420	1064	4907	136567	597137	53.050	88.964	0	0	0
4	11	11	""	"STM2680"	17290	17060	130	458	463	156	33	76	76	79	21	26	100	100	0	5816	6204	2242	36	67	67	86	99	115	100	100	0	0.066	0.063	0.063	0.062	1.194	0.062	0.948	120	435	100	6131	6524	-3.912	382	5749	387	6137	55609	744446	18.286	61.798	0	0	0
4	12	11	""	"STM2690"	17450	17060	110	1724	2114	1097	51	77	77	176	460	261	98	96	0	6335	7627	3936	51	65	65	447	1825	408	100	95	0	0.263	0.269	0.264	0.267	1.147	0.268	0.949	80	357	100	7917	9599	-1.929	1647	6270	2037	7562	169133	610172	4.213	3.934	0	0	0
4	13	11	"ybbN"	"STM0504"	17640	17070	140	1032	1017	214	21	77	77	166	430	259	96	75	0	9054	8779	1658	18	67	67	404	1701	421	98	98	0	0.106	0.108	0.107	0.106	1.206	0.117	0.816	156	413	100	9942	9652	-3.234	955	8987	940	8712	158657	1369578	1.979	4.924	0	0	0
4	14	11	"allA"	"STM0515"	17820	17070	120	1308	1334	260	19	74	74	77	23	29	100	100	0	9281	9403	1730	18	69	69	78	85	108	100	100	0	0.134	0.135	0.134	0.134	1.095	0.135	0.978	120	361	100	10446	10594	-2.900	1234	9212	1260	9334	160038	1128409	54.652	109.706	0	0	0
4	15	11	""	"STM0520"	18000	17070	140	449	433	124	28	77	77	85	56	65	97	96	0	11395	10708	3285	30	70	70	261	1326	508	98	96	0	0.033	0.033	0.034	0.033	1.314	0.033	0.922	156	402	100	11697	10994	-4.928	372	11325	356	10638	67493	1670443	6.214	7.879	0	0	0
4	16	11	"ybbY"	"STM0524"	18170	17070	120	358	366	91	24	77	77	81	27	33	100	100	0	20904	21104	2611	12	68	68	154	884	574	100	100	0	0.013	0.014	0.013	0.013	1.325	0.014	0.893	120	359	100	21117	21325	-6.212	281	20836	289	21036	43966	2532470	10.556	23.699	0	0	0
4	17	11	"ylbE"	"STM0530"	18350	17070	130	196	211	68	32	76	76	81	30	37	98	94	0	9378	10093	3132	31	70	70	81	87	107	100	100	0	0.013	0.013	0.012	0.012	1.499	0.013	0.712	120	435	100	9428	10158	-6.277	120	9308	135	10023	25322	1211132	4.333	115.080	0	0	0
4	18	11	"cysS"	"STM0537"	18530	17080	130	3226	3305	543	16	74	74	78	26	33	100	100	0	18405	18837	2809	14	70	70	79	52	65	100	100	0	0.172	0.172	0.172	0.172	1.059	0.172	0.989	120	468	100	21487	21998	-2.540	3152	18335	3231	18767	396563	2260457	124.115	360.731	0	0	0
4	19	11	"yohJ"	"STM2181"	18720	17080	120	408	415	133	32	76	76	85	57	67	100	98	0	3259	3259	1218	37	71	71	85	62	72	100	100	0	0.104	0.106	0.107	0.107	1.234	0.106	0.955	120	397	100	3520	3527	-3.263	332	3188	339	3188	49836	391113	5.789	51.194	0	0	0
4	20	11	"galS"	"STM2191"	18880	17080	130	360	376	87	23	74	74	84	58	69	100	100	0	11597	12006	2035	16	72	72	87	84	96	100	100	0	0.025	0.025	0.024	0.025	1.233	0.026	0.895	120	435	100	11811	12236	-5.333	286	11525	302	11934	45141	1440766	5.034	141.893	0	0	0
4	21	11	"lysP"	"STM2200"	19070	17090	120	1148	1353	950	70	73	73	87	66	75	99	99	0	9642	10835	5500	50	73	73	177	794	448	99	97	0	0.112	0.119	0.110	0.115	1.302	0.114	0.720	120	437	100	10644	12042	-3.154	1075	9569	1280	10762	162348	1300247	19.182	13.423	0	0	0
4	22	11	"yejH"	"STM2223"	19250	17100	140	419	406	93	22	72	72	82	58	70	98	95	0	18040	17187	4333	25	73	73	164	735	448	98	98	0	0.019	0.020	0.020	0.020	1.285	0.019	0.955	156	511	100	18314	17448	-5.694	347	17967	334	17114	63264	2681175	5.586	23.161	0	0	0
4	23	11	""	"STM2231"	19430	17090	60	87	87	22	25	68	68	70	17	24	59	21	0	627	686	443	64	77	77	91	89	97	93	71	0	0.035	0.031	0.038	0.045	2.514	0.031	0.352	32	176	100	569	628	-4.855	19	550	19	609	2796	21938	1.000	6.685	0	0	0
4	24	11	""	"STM2240"	19600	17090	130	346	356	76	21	75	75	86	61	70	100	99	0	11979	12026	2198	18	82	82	92	50	54	100	100	0	0.023	0.024	0.023	0.023	1.232	0.023	0.834	120	621	100	12168	12225	-5.456	271	11897	281	11944	42670	1443076	4.426	238.680	0	0	0
4	1	12	"phoP"	"STM1231"	15510	17220	120	10773	10432	3602	34	86	86	102	126	123	100	100	0	5949	5626	1864	33	74	74	84	64	76	100	100	0	1.819	1.863	1.882	1.837	1.215	1.880	0.984	120	541	100	16562	15898	0.863	10687	5875	10346	5552	1251810	675165	81.984	86.594	0	0	0
4	2	12	"phoP"	"STM1231"	15690	17220	120	14556	14605	2425	16	81	81	89	97	108	100	100	0	7843	7773	1368	17	70	70	76	58	76	100	100	0	1.862	1.885	1.904	1.890	1.067	1.881	0.985	120	519	100	22248	22227	0.897	14475	7773	14524	7703	1752617	932728	149.649	132.707	0	0	0
4	3	12	"phoQ"	"STM1230"	15870	17220	120	1618	1670	586	35	75	75	76	17	22	100	100	0	4046	4137	1407	34	64	64	67	14	20	100	100	0	0.387	0.392	0.394	0.388	1.231	0.390	0.951	120	409	100	5525	5668	-1.368	1543	3982	1595	4073	200443	496409	93.765	290.714	0	0	0
4	4	12	"phoQ"	"STM1230"	16040	17220	120	4758	4605	1109	24	78	78	82	37	45	100	100	0	12087	11452	2629	22	64	64	70	46	65	100	100	0	0.389	0.398	0.397	0.396	1.111	0.397	0.988	120	426	100	16703	15915	-1.361	4680	12023	4527	11388	552590	1374262	122.243	247.435	0	0	0
4	5	12	"phoQ"	"STM1230"	16230	17230	130	3204	3313	831	25	82	82	90	48	53	100	100	0	8046	8020	1736	21	65	65	75	48	64	100	100	0	0.391	0.406	0.407	0.404	1.123	0.404	0.972	120	501	100	11103	11186	-1.354	3122	7981	3231	7955	397504	962430	67.146	165.521	0	0	0
4	6	12	"hupA"	"STM4170"	16400	17230	120	4014	4240	1375	32	79	79	85	37	43	100	100	0	2939	3078	973	31	65	65	76	46	60	100	100	0	1.369	1.381	1.392	1.379	1.129	1.389	0.971	120	484	100	6809	7174	0.453	3935	2874	4161	3013	508747	369307	112.297	65.261	0	0	0
4	7	12	"sopB"	"STM1091"	16580	17230	120	1357	1377	262	19	78	78	80	20	25	100	100	0	24359	24869	3208	12	65	65	73	54	73	100	100	0	0.053	0.052	0.052	0.051	1.211	0.053	0.976	120	431	100	25573	26103	-4.248	1279	24294	1299	24804	165224	2984266	64.850	459.185	0	0	0
4	8	12	"pipC"	"STM0375"	16760	17240	130	360	381	108	28	77	77	80	21	26	100	100	0	2712	2854	830	29	64	64	80	72	90	100	100	0	0.107	0.109	0.108	0.107	1.197	0.108	0.939	120	454	100	2931	3094	-3.226	283	2648	304	2790	45705	342467	14.333	38.528	0	0	0
4	9	12	"pipC"	"STM0375"	16930	17230	130	626	667	205	30	77	77	81	23	28	100	100	0	5227	5195	1405	27	69	69	92	76	82	100	100	0	0.106	0.115	0.111	0.113	1.219	0.118	0.953	120	423	100	5707	5716	-3.232	549	5158	590	5126	80002	623378	25.478	67.145	0	0	0
4	10	12	"ssrB"	"STM1391"	17110	17240	140	822	898	469	52	79	79	83	32	38	100	99	0	3782	4144	2271	54	72	72	104	125	120	100	100	0	0.200	0.201	0.202	0.199	1.199	0.200	0.962	156	450	100	4453	4891	-2.320	743	3710	819	4072	140021	646501	25.469	32.320	0	0	0
4	11	12	"ssrB"	"STM1391"	17290	17240	130	1644	1606	273	16	77	77	81	31	38	100	100	0	8077	7798	1386	17	69	69	100	146	146	100	100	0	0.196	0.198	0.198	0.198	1.083	0.196	0.984	120	445	100	9575	9258	-2.353	1567	8008	1529	7729	192679	935770	49.194	52.726	0	0	0
4	12	12	"ssrB"	"STM1391"	17470	17240	130	1898	1883	408	21	77	77	131	330	251	100	100	0	9432	9110	1586	17	67	67	271	1319	486	100	100	0	0.194	0.200	0.197	0.198	1.134	0.198	0.959	120	477	100	11186	10849	-2.363	1821	9365	1806	9043	225919	1093245	5.309	6.701	0	0	0
4	13	12	"lrp"	"STM0959"	17650	17250	130	2724	2765	456	16	78	78	88	57	64	100	100	0	7524	7530	1215	16	71	71	100	125	125	100	100	0	0.355	0.360	0.360	0.360	1.072	0.361	0.990	120	410	100	10099	10146	-1.494	2646	7453	2687	7459	331857	903621	46.965	59.440	0	0	0
4	14	12	"lrp"	"STM0959"	17810	17250	130	2916	2884	370	12	78	78	95	115	121	100	100	0	8271	8099	1132	13	71	71	122	319	261	100	100	0	0.346	0.350	0.350	0.350	1.075	0.350	0.986	120	417	100	11038	10834	-1.531	2838	8200	2806	8028	346041	971853	24.252	25.006	0	0	0
4	15	12	"gyrA"	"STM2272"	17990	17250	130	988	993	189	19	75	75	89	111	124	100	99	0	10468	10230	1819	17	69	69	113	311	275	100	100	0	0.088	0.090	0.090	0.090	1.101	0.090	0.943	120	440	100	11312	11079	-3.510	913	10399	918	10161	119208	1227558	8.144	32.531	0	0	0
4	16	12	"gyrA"	"STM2272"	18180	17250	140	1485	1487	294	19	83	83	104	70	67	99	99	0	15942	15879	3114	19	73	73	87	79	90	100	100	0	0.088	0.089	0.089	0.088	1.141	0.088	0.983	156	502	100	17271	17210	-3.501	1402	15869	1404	15806	231909	2477146	19.757	199.899	0	0	0
4	17	12	"csrA"	"STM2826"	18360	17260	130	2883	3427	1668	48	84	84	111	91	81	100	100	0	992	1154	567	49	72	72	83	47	56	100	99	0	3.042	3.090	3.331	3.150	1.285	3.128	0.866	120	510	100	3719	4425	1.605	2799	920	3343	1082	411298	138428	36.440	22.787	0	0	0
4	18	12	"csrA"	"STM2826"	18530	17270	130	2609	3003	1678	55	75	75	91	86	94	100	100	0	686	765	385	50	69	69	81	55	67	100	100	0	4.107	4.207	4.284	4.191	1.206	4.399	0.941	120	449	100	3151	3624	2.038	2534	617	2928	696	360390	91834	33.860	12.436	0	0	0
4	19	12	"yhhP"	"STM3578"	18700	17270	120	238	270	148	54	75	75	91	81	89	75	50	0	1116	1416	1072	75	70	70	88	81	92	100	98	0	0.156	0.145	0.137	0.131	1.947	0.127	0.572	120	424	100	1209	1541	-2.682	163	1046	195	1346	32382	169928	2.210	16.395	0	0	0
4	20	12	"yhhP"	"STM3578"	18880	17270	120	147	152	53	34	73	73	84	58	69	65	11	0	1449	1520	634	41	67	67	84	98	116	100	98	0	0.054	0.054	0.052	0.050	1.636	0.054	0.305	120	449	100	1456	1532	-4.223	74	1382	79	1453	18208	182440	1.172	14.653	0	0	0
4	21	12	"yhhP"	"STM3578"	19060	17270	120	156	170	57	33	72	72	82	58	70	79	23	0	1823	2096	981	46	66	66	73	33	45	100	100	0	0.048	0.048	0.047	0.045	1.413	0.041	0.307	120	410	100	1841	2128	-4.387	84	1757	98	2030	20344	251526	1.517	61.303	0	0	0
4	22	12	"topA"	"STM1714"	19240	17270	140	8713	8547	2420	28	71	71	81	56	69	100	99	0	31780	30622	8591	28	67	67	77	63	81	100	100	0	0.273	0.277	0.276	0.279	1.163	0.276	0.991	156	435	100	40355	39031	-1.876	8642	31713	8476	30555	1333361	4777076	151.179	484.841	0	0	0
4	23	12	"topA"	"STM1714"	19420	17270	130	649	658	193	29	74	74	89	76	85	100	100	0	1937	1993	518	25	74	74	84	62	73	100	100	0	0.309	0.304	0.292	0.299	1.219	0.306	0.890	120	492	100	2438	2503	-1.696	575	1863	584	1919	78980	239136	7.487	30.790	0	0	0
4	24	12	"fur"	"STM0693"	19600	17280	130	3424	3403	1043	30	78	78	99	96	96	100	100	0	3674	3596	1016	28	85	85	95	51	53	100	100	0	0.932	0.947	0.945	0.944	1.121	0.947	0.980	120	622	100	6935	6836	-0.101	3346	3589	3325	3511	408361	431568	34.417	68.647	0	0	0
4	1	13	"ctrl-buffer"	"ctrl-buffer"	15500	17390	100	82	88	29	32	80	80	91	94	103	1	0	0	78	85	31	36	68	68	75	38	50	12	1	0	0.200	0.471	1.000	1.199	4.142	2.826	0.701	80	435	100	12	25	-2.322	2	10	8	17	7066	6783	-0.032	0.263	-50	0	0
4	2	13	"ctrl-buffer"	"ctrl-buffer"	15650	17460	50	2922	3032	3646	120	87	87	116	151	130	66	58	0	452	943	991	105	77	77	83	24	28	75	75	0	7.560	3.401	2.751	2.886	2.546	4.030	0.758	12	79	100	3210	3811	2.918	2835	375	2945	866	36379	11319	19.311	35.833	0	0	0
4	3	13	"ctrl-buffer"	"ctrl-buffer"	15860	17390	100	78	82	23	28	72	72	76	20	26	25	8	0	91	97	31	31	64	64	68	17	25	62	38	0	0.222	0.303	0.470	0.459	3.898	0.460	0.162	80	404	100	33	43	-2.170	6	27	10	33	6565	7797	0.300	1.706	-50	0	0
4	4	13	"ctrl-buffer"	"ctrl-buffer"	16030	17400	100	87	91	26	28	73	73	77	22	28	37	15	0	88	93	24	25	64	64	68	28	41	41	10	0	0.583	0.621	0.870	0.643	3.525	0.628	0.233	80	371	100	38	47	-0.778	14	24	18	29	7288	7409	0.636	0.893	-50	0	0
4	5	13	"ctrl-buffer"	"ctrl-buffer"	16210	17400	100	83	86	27	31	79	79	87	41	47	7	2	0	95	99	32	32	67	67	74	35	47	33	8	0	0.143	0.219	0.496	0.471	3.383	1.037	0.309	80	430	100	32	39	-2.807	4	28	7	32	6905	7911	-0.024	0.714	-50	0	0
4	6	13	"ctrl-buffer"	"ctrl-buffer"	16410	17420	90	183	188	75	39	76	76	77	19	24	92	84	0	416	445	190	42	65	65	70	23	32	100	100	0	0.305	0.295	0.288	0.249	1.820	0.318	0.844	52	330	100	458	492	-1.714	107	351	112	380	9783	23126	5.842	16.304	0	0	0
4	7	13	"ctrl-buffer"	"ctrl-buffer"	16570	17400	100	88	93	40	43	77	77	78	18	23	35	20	0	102	125	71	56	63	63	72	46	63	46	15	0	0.282	0.258	0.393	0.366	2.674	0.391	0.379	80	383	100	50	78	-1.826	11	39	16	62	7457	9965	0.833	1.152	-50	0	0
4	8	13	"ctrl-buffer"	"ctrl-buffer"	16760	17400	100	383	436	273	62	78	78	80	20	25	97	93	0	1267	1396	948	67	64	64	81	52	64	100	100	0	0.254	0.269	0.267	0.255	1.408	0.271	0.956	80	418	100	1508	1690	-1.980	305	1203	358	1332	34856	111670	17.800	25.288	0	0	0
4	9	13	"ctrl-buffer"	"ctrl-buffer"	16960	17410	80	165	173	62	35	76	76	82	26	31	90	76	0	419	440	194	44	68	68	100	79	79	100	90	0	0.254	0.261	0.251	0.239	1.497	0.305	0.853	52	278	100	440	469	-1.980	89	351	97	372	8998	22856	3.500	4.304	0	0	0
4	10	13	"ctrl-buffer"	"ctrl-buffer"	17100	17390	80	104	152	132	86	79	79	82	27	32	48	30	0	197	363	434	119	68	68	101	101	100	59	32	0	0.194	0.247	0.217	0.201	3.025	0.277	0.886	52	248	100	154	368	-2.367	25	129	73	295	7897	18863	2.593	2.594	0	0	0
4	11	13	"ctrl-buffer"	"ctrl-buffer"	17290	17410	100	108	123	75	60	75	75	80	31	38	55	25	0	251	300	216	72	67	67	86	115	133	75	35	0	0.179	0.206	0.216	0.177	2.081	0.273	0.769	80	392	100	217	281	-2.479	33	184	48	233	9871	23978	1.387	1.861	0	0	0
4	12	13	"ctrl-buffer"	"ctrl-buffer"	17460	17420	100	85	91	31	34	79	79	82	31	37	18	6	0	99	117	71	60	68	68	80	53	66	32	10	0	0.194	0.245	0.453	0.519	4.743	0.365	0.448	80	360	100	37	61	-2.369	6	31	12	49	7286	9333	0.290	0.698	-50	0	0
4	13	13	"ctrl-buffer"	"ctrl-buffer"	17630	17420	100	83	84	22	26	81	81	86	36	41	10	1	0	101	110	49	44	73	73	94	78	82	13	2	0	0.071	0.081	0.373	0.402	4.563	0.376	0.271	80	359	100	30	40	-3.807	2	28	3	37	6756	8768	-0.056	0.205	-50	0	0
4	14	13	"ctrl-buffer"	"ctrl-buffer"	17810	17420	100	85	97	73	75	77	77	83	34	40	21	6	0	102	117	58	49	68	68	84	55	65	32	13	0	0.235	0.408	0.373	0.452	3.759	0.498	0.504	80	369	100	42	69	-2.087	8	34	20	49	7797	9364	0.412	0.600	-50	0	0
4	15	13	"ctrl-buffer"	"ctrl-buffer"	17990	17420	100	81	85	31	36	70	70	73	20	27	31	13	0	76	83	22	26	64	64	68	19	27	36	17	0	0.917	0.789	1.268	1.093	3.098	1.179	0.279	80	383	100	23	34	-0.126	11	12	15	19	6773	6630	0.600	0.789	-50	0	0
4	16	13	"ctrl-buffer"	"ctrl-buffer"	18170	17430	100	84	88	29	32	81	81	103	73	70	1	1	0	83	89	30	33	72	72	87	47	54	6	3	0	0.273	0.412	1.033	1.031	3.400	2.812	0.170	80	400	100	14	24	-1.874	3	11	7	17	7055	7133	-0.205	0.043	-50	0	0
4	17	13	"ctrl-buffer"	"ctrl-buffer"	18360	17440	40	98	244	304	124	86	86	99	63	63	33	33	0	103	1996	5483	274	87	87	102	49	48	41	33	0	0.750	0.083	0.417	0.442	4.014	0.055	0.839	12	68	100	28	2067	-0.415	12	16	158	1909	2933	23947	2.302	38.653	0	0	0
4	18	13	"ctrl-buffer"	"ctrl-buffer"	18520	17430	100	87	96	41	42	76	76	94	94	100	7	0	0	81	87	23	26	74	74	86	50	58	7	1	0	1.571	1.538	2.111	1.877	3.687	2.286	0.452	80	384	100	18	33	0.652	11	7	20	13	7661	6936	0.021	0.020	-50	0	0
4	19	13	"ctrl-buffer"	"ctrl-buffer"	18700	17430	100	73	75	20	26	72	72	80	62	77	1	0	0	77	82	20	24	71	71	81	41	50	8	0	0	0.167	0.273	1.314	1.143	3.409	0.110	0.033	80	386	100	7	14	-2.585	1	6	3	11	5979	6531	-0.081	0.024	-50	0	0
4	20	13	"ctrl-buffer"	"ctrl-buffer"	18880	17440	100	65	67	16	23	69	69	71	18	25	7	3	0	72	76	26	34	65	65	68	18	26	22	6	0	-0.571	-0.182	0.929	1.005	4.279	0.312	0.083	80	400	100	3	9	Error	-4	7	-2	11	5380	6115	-0.222	0.444	-50	0	0
4	21	13	"ctrl-buffer"	"ctrl-buffer"	19060	17440	100	69	71	16	22	67	67	69	18	26	15	3	0	74	78	20	25	63	63	66	14	21	41	17	0	0.182	0.267	0.893	0.977	3.982	0.504	0.053	80	388	100	13	19	-2.459	2	11	4	15	5671	6272	0.111	0.857	-50	0	0
4	22	13	"ctrl-buffer"	"ctrl-buffer"	19230	17440	100	77	78	25	32	68	68	69	17	24	31	11	0	77	90	54	60	63	63	65	12	18	51	28	0	0.643	0.370	1.157	1.107	3.212	0.399	0.232	80	373	100	23	37	-0.637	9	14	10	27	6245	7222	0.529	2.083	-50	0	0
4	23	13	"ctrl-buffer"	"ctrl-buffer"	19410	17440	100	69	72	21	29	72	72	78	36	46	6	1	0	76	87	55	63	69	69	81	56	69	6	3	0	-0.429	0.000	0.630	0.764	3.459	0.443	0.269	80	401	100	4	18	Error	-3	7	0	18	5735	6959	-0.167	0.107	-50	0	0
4	24	13	"ctrl-buffer"	"ctrl-buffer"	19590	17450	100	91	137	242	176	77	77	99	118	119	7	2	0	92	123	132	107	78	78	102	167	163	5	2	0	1.000	1.333	1.400	1.361	3.061	0.417	0.163	80	433	100	28	105	0.000	14	14	60	45	10933	9844	0.322	0.126	-50	0	0
4	1	14	""	"STM1553"	15490	17570	130	191	196	53	27	78	78	83	36	43	96	81	0	9204	9267	2137	23	72	72	83	49	59	100	100	0	0.012	0.013	0.012	0.012	1.434	0.012	0.610	120	719	100	9245	9313	-6.337	113	9132	118	9195	23503	1112049	3.139	187.429	0	0	0
4	2	14	""	"STM3783"	15670	17570	130	271	310	157	50	80	80	87	58	66	94	79	0	1755	1964	1065	54	75	75	86	52	60	99	99	0	0.114	0.122	0.116	0.115	1.392	0.120	0.864	120	658	100	1871	2119	-3.137	191	1680	230	1889	37201	235732	3.845	36.115	0	0	0
4	3	14	""	"STM2242"	15850	17570	120	111	118	42	35	77	77	79	22	27	61	39	0	2409	2602	1441	55	69	69	78	33	42	100	100	0	0.015	0.016	0.015	0.013	2.227	0.016	0.464	120	555	100	2374	2574	-6.105	34	2340	41	2533	14135	312183	1.773	76.485	0	0	0
4	4	14	"yfiM"	"STM2653"	16030	17570	130	214	224	86	38	73	73	75	18	24	100	96	0	3283	3468	1818	52	65	65	72	33	45	100	100	0	0.044	0.044	0.045	0.044	1.356	0.043	0.896	120	612	100	3359	3554	-4.512	141	3218	151	3403	26932	416164	8.278	102.909	0	0	0
4	5	14	"oxyS"	"STM4124"	16200	17580	110	112	123	51	41	75	75	77	18	23	72	50	0	905	959	526	54	71	71	99	101	102	98	93	0	0.044	0.054	0.048	0.044	2.342	0.054	0.508	80	470	100	871	936	-4.494	37	834	48	888	9841	76726	2.556	8.515	0	0	0
4	6	14	""	"STM4302"	16380	17580	120	88	99	45	45	76	76	77	18	23	39	20	0	1992	2322	1686	72	68	68	84	83	98	100	100	0	0.006	0.010	0.011	0.010	3.382	0.011	0.271	120	572	100	1936	2277	-7.325	12	1924	23	2254	11937	278622	1.222	26.964	0	0	0
4	7	14	"ssaT"	"STM1421"	16560	17580	120	128	325	547	168	77	77	83	44	53	53	35	0	1378	5153	8124	157	67	67	83	88	106	100	99	0	0.039	0.049	0.044	0.038	2.140	0.053	0.674	120	572	100	1362	5334	-4.684	51	1311	248	5086	38955	618323	5.500	57.614	0	0	0
4	8	14	"nrdI"	"STM2806"	16760	17590	130	205	877	1284	146	77	77	82	43	52	76	63	0	596	3076	4907	159	65	65	79	82	103	85	74	0	0.241	0.266	0.266	0.263	2.017	0.260	0.974	120	619	100	659	3811	-2.053	128	531	800	3011	105226	369160	18.488	36.549	0	0	0
4	9	14	"sipA"	"STM2882"	16920	17590	140	503	657	507	77	76	76	79	21	26	99	98	0	8926	11718	9449	80	63	63	76	52	68	100	100	0	0.048	0.050	0.048	0.048	1.264	0.051	0.961	156	695	100	9290	12236	-4.375	427	8863	581	11655	102449	1828080	27.524	223.885	0	0	0
4	10	14	"dctA"	"STM3614"	17090	17590	130	850	874	204	23	73	73	76	20	26	100	100	0	16012	16495	3865	23	62	62	73	50	68	100	100	0	0.049	0.049	0.049	0.049	1.123	0.048	0.975	120	606	100	16727	17234	-4.359	777	15950	801	16433	104892	1979395	39.900	328.440	0	0	0
4	11	14	"aroB"	"STM3486"	17270	17590	130	159	364	427	117	74	74	77	23	29	95	75	0	564	1848	2597	140	64	64	70	43	61	100	100	0	0.170	0.163	0.151	0.152	1.507	0.161	0.964	120	625	100	585	2074	-2.556	85	500	290	1784	43692	221722	12.478	41.349	0	0	0
4	12	14	"purN"	"STM2500"	17450	17590	130	261	345	271	78	78	78	80	24	30	96	90	0	3885	5257	5127	97	65	65	74	48	64	100	100	0	0.048	0.051	0.051	0.051	1.405	0.051	0.961	120	572	100	4003	5459	-4.384	183	3820	267	5192	41441	630887	11.042	107.979	0	0	0
4	13	14	"yjgG"	"STM4462"	17630	17600	140	84	101	55	54	72	72	74	20	27	37	21	0	503	890	1188	133	62	62	69	26	37	100	100	0	0.027	0.035	0.041	0.037	2.526	0.040	0.664	156	675	100	453	857	-5.200	12	441	29	828	15795	138796	1.350	31.577	0	0	0
4	14	14	""	"STM0437"	17800	17590	130	724	758	134	17	71	71	76	32	42	100	100	0	21528	22460	3037	13	64	64	111	452	407	100	100	0	0.030	0.031	0.030	0.030	1.138	0.030	0.964	120	539	100	22117	23083	-5.039	653	21464	687	22396	90918	2695153	21.313	49.445	0	0	0
4	15	14	""	"STM0565"	17980	17610	150	106	120	56	46	68	68	73	29	39	62	30	0	1665	2056	1386	67	66	66	110	387	351	96	91	0	0.024	0.026	0.023	0.023	2.022	0.026	0.233	156	757	100	1637	2042	-5.395	38	1599	52	1990	18718	320807	1.621	5.028	0	0	0
4	16	14	"res"	"STM0358"	18160	17610	140	1457	1401	271	19	70	70	79	50	63	99	99	0	27727	26558	5513	20	68	68	91	83	91	100	100	0	0.050	0.050	0.050	0.051	1.221	0.049	0.973	156	673	100	29046	27821	-4.318	1387	27659	1331	26490	218557	4143017	26.440	318.880	0	0	0
4	17	14	""	"STM2003"	18330	17610	130	197	208	56	26	75	75	90	64	71	89	43	0	5065	5707	1853	32	70	70	93	112	120	100	100	0	0.024	0.024	0.024	0.023	1.356	0.021	0.398	120	621	100	5117	5770	-5.356	122	4995	133	5637	24932	684859	1.844	50.125	0	0	0
4	18	14	"nfo"	"STM2203"	18510	17610	130	1100	1125	197	17	72	72	79	37	46	100	100	0	18202	18669	2810	15	67	67	84	114	135	100	100	0	0.057	0.057	0.057	0.056	1.092	0.056	0.979	120	664	100	19163	19655	-4.141	1028	18135	1053	18602	135030	2240314	28.270	163.026	0	0	0
4	19	14	"EMPTY"	"EMPTY"	18700	17610	100	66	76	54	71	70	70	72	17	23	13	5	0	71	77	25	32	68	68	75	63	84	2	1	0	-1.333	0.667	1.400	1.129	3.108	2.734	0.157	80	448	100	-1	15	Error	-4	3	6	9	6064	6129	0.235	0.032	-75	0	0
4	20	14	"EMPTY"	"EMPTY"	18870	17620	100	65	67	17	25	67	67	69	16	23	17	3	0	62	67	15	22	64	64	66	15	22	15	7	0	1.000	0.000	1.333	1.328	3.771	1.920	0.012	80	452	100	-4	3	0.000	-2	-2	0	3	5371	5339	-0.125	0.067	-75	0	0
4	21	14	"EMPTY"	"EMPTY"	19050	17620	100	68	69	21	30	66	66	68	16	23	21	5	0	66	69	14	20	63	63	66	17	25	18	5	0	0.667	0.500	1.675	1.671	3.248	0.908	0.037	80	464	100	5	9	-0.585	2	3	3	6	5551	5480	0.063	0.176	-75	0	0
4	22	14	"EMPTY"	"EMPTY"	19230	17620	100	69	68	14	20	67	67	68	16	23	11	3	0	66	69	15	21	63	63	66	15	22	23	8	0	0.667	0.167	0.727	0.840	3.238	1.024	0.076	80	464	100	5	7	-0.585	2	3	1	6	5462	5557	0.000	0.200	-75	0	0
4	23	14	"EMPTY"	"EMPTY"	19410	17620	100	64	65	14	21	68	68	71	23	32	2	0	0	64	69	30	43	65	65	75	52	69	3	1	0	4.000	-0.750	1.375	1.174	4.139	0.316	0.089	80	452	100	-5	1	2.000	-4	-1	-3	4	5164	5527	-0.261	-0.115	-75	0	0
4	24	14	"EMPTY"	"EMPTY"	19580	17630	100	69	74	30	40	72	72	84	57	67	2	1	0	65	74	29	39	75	75	93	112	120	1	0	0	0.300	-2.000	0.941	0.939	3.290	0.594	0.671	80	484	100	-13	1	-1.737	-3	-10	2	-1	5931	5941	-0.175	-0.170	-75	0	0
5	1	1	"yggG"	"STM3077"	1910	19550	100	744	1046	904	86	95	95	101	50	49	100	97	0	2963	4626	4381	94	152	152	145	60	41	100	100	0	0.231	0.213	0.221	0.221	1.709	0.188	0.804	80	424	100	3460	5425	-2.115	649	2811	951	4474	83650	370074	18.900	74.683	0	0	0
5	2	1	""	"STM1249"	2090	19560	100	1118	1660	1593	95	95	95	100	53	53	100	98	0	1178	1874	1987	106	128	128	138	71	51	100	93	0	0.974	0.896	0.984	1.008	1.721	0.818	0.816	80	362	100	2073	3311	-0.038	1023	1050	1565	1746	132808	149910	29.434	24.451	0	0	0
5	3	1	"csgA"	"STM1144"	2270	19550	110	419	587	454	77	96	96	101	33	32	96	92	0	2178	3480	3444	98	108	108	138	68	49	100	100	0	0.156	0.146	0.154	0.159	1.845	0.139	0.860	80	518	100	2393	3863	-2.680	323	2070	491	3372	46931	278370	14.727	49.147	0	0	0
5	4	1	"malT"	"STM3515"	2450	19550	110	6802	6990	1030	14	98	98	114	137	120	100	100	0	33888	34299	4945	14	111	111	168	410	244	100	100	0	0.198	0.202	0.203	0.201	1.085	0.198	0.966	80	486	100	40481	41080	-2.333	6704	33777	6892	34188	559210	2743892	50.190	83.246	0	0	0
5	5	1	""	"STM0212"	2630	19560	120	395	512	382	74	99	99	111	128	115	79	59	0	1672	2353	2148	91	96	96	146	385	263	87	75	0	0.188	0.183	0.185	0.187	1.908	0.166	0.765	120	553	100	1872	2670	-2.413	296	1576	413	2257	61483	282359	3.133	5.732	0	0	0
5	6	1	"gltX"	"STM2415"	2810	19560	120	491	594	379	63	98	98	99	25	25	96	95	0	2645	3487	2545	72	85	85	96	37	38	98	97	0	0.154	0.146	0.149	0.150	1.675	0.139	0.872	120	524	100	2953	3898	-2.704	393	2560	496	3402	71300	418423	19.800	91.649	0	0	0
5	7	1	""	"STM0055"	2990	19560	120	219	342	537	157	95	95	101	27	26	80	71	0	2408	3449	3231	93	84	84	88	21	23	100	98	0	0.053	0.073	0.048	0.049	2.345	0.079	0.339	120	508	100	2448	3612	-4.228	124	2324	247	3365	41090	413872	8.926	160.048	0	0	0
5	8	1	"acnA"	"STM1712"	3160	19560	120	55121	50435	15419	30	95	95	100	30	30	100	100	12	14572	13904	3884	27	81	81	84	18	21	100	100	0	3.797	3.642	3.771	3.535	1.473	3.746	0.956	120	505	100	69517	64163	1.925	55026	14491	50340	13823	6052195	1668494	1677.833	767.778	0	0	0
5	9	1	"rfbF"	"STM2092"	3340	19570	120	708	1048	1002	95	95	95	101	32	31	98	97	0	2243	3642	3964	108	77	77	81	37	45	100	99	0	0.283	0.267	0.271	0.270	1.632	0.241	0.850	120	494	100	2779	4518	-1.821	613	2166	953	3565	125719	437039	29.594	96.243	0	0	0
5	10	1	"osmY"	"STM4561"	3520	19570	120	28284	31924	24293	76	96	96	116	195	168	100	100	19	1423	1906	1672	87	77	77	83	39	46	100	98	0	20.942	17.402	18.397	18.669	1.592	17.055	0.878	120	510	100	29534	33657	4.388	28188	1346	31828	1829	3830828	228747	163.118	46.744	0	0	0
5	11	1	"hflB"	"STM3296"	3700	19580	120	26874	26602	5609	21	96	96	115	197	171	100	100	0	19314	19293	4308	22	77	77	81	22	27	100	100	0	1.392	1.379	1.380	1.410	1.325	1.378	0.976	120	495	100	46015	45722	0.477	26778	19237	26506	19216	3192204	2315111	134.452	873.273	0	0	0
5	12	1	"yheM"	"STM3450"	3880	19570	120	255	256	99	38	95	95	99	55	55	81	70	0	2928	2783	1615	58	76	76	79	18	22	99	99	0	0.056	0.059	0.061	0.060	1.713	0.054	0.786	120	499	100	3012	2868	-4.156	160	2852	161	2707	30779	333927	2.855	150.222	0	0	0
5	13	1	"yifL"	"STM3946"	4050	19580	120	2080	2333	1189	50	93	93	98	55	56	100	100	0	3069	3278	1709	52	76	76	79	17	21	100	100	0	0.664	0.700	0.678	0.707	1.377	0.676	0.907	120	468	100	4980	5442	-0.591	1987	2993	2240	3202	279910	393402	40.636	188.176	0	0	0
5	14	1	""	"STM3941"	4220	19580	120	2114	2239	1051	46	95	95	97	23	23	100	100	0	7073	7447	3498	46	77	77	81	23	28	100	100	0	0.289	0.291	0.278	0.296	1.494	0.277	0.849	120	508	100	9015	9514	-1.793	2019	6996	2144	7370	268687	893606	93.130	320.261	0	0	0
5	15	1	"hemD"	"STM3937"	4400	19590	120	9014	8951	2632	29	94	94	96	29	30	100	100	0	15599	14619	4503	30	73	73	77	24	31	100	100	0	0.575	0.609	0.603	0.618	1.261	0.597	0.955	120	494	100	24446	23403	-0.800	8920	15526	8857	14546	1074100	1754260	305.345	605.917	0	0	0
5	16	1	"wecF"	"STM3928"	4580	19590	120	690	898	585	65	92	92	96	29	30	100	100	0	4580	5507	3057	55	73	73	77	24	31	100	100	0	0.133	0.148	0.134	0.139	1.547	0.151	0.873	120	502	100	5105	6240	-2.914	598	4507	806	5434	107704	660782	27.655	226.250	0	0	0
5	17	1	"wecD"	"STM3924"	4760	19590	130	2127	2277	1009	44	96	96	102	41	40	100	100	0	8668	9306	4290	46	78	78	90	44	48	100	100	0	0.236	0.236	0.242	0.236	1.273	0.227	0.932	120	600	100	10621	11409	-2.080	2031	8590	2181	9228	273201	1116774	53.049	209.455	0	0	0
5	18	1	"wecB"	"STM3920"	4940	19600	130	6749	7012	1818	25	95	95	100	28	28	100	100	0	23485	23766	5660	23	75	75	85	40	47	100	100	0	0.284	0.292	0.289	0.291	1.193	0.291	0.952	120	570	100	30064	30608	-1.815	6654	23410	6917	23691	841461	2851885	246.857	592.025	0	0	0
5	19	1	""	"STM4431"	5120	19600	130	233	555	634	114	90	90	94	28	29	74	62	0	1441	4578	6343	138	69	69	73	22	30	89	81	0	0.104	0.103	0.114	0.152	2.897	0.094	0.873	120	551	100	1515	4974	-3.262	143	1372	465	4509	66600	549302	16.464	204.773	0	0	0
5	20	1	""	"STM4435"	5290	19590	130	250	516	483	93	87	87	90	25	27	96	90	0	2968	7567	8536	112	68	68	72	21	29	100	100	0	0.056	0.057	0.061	0.060	1.593	0.054	0.910	120	576	100	3063	7928	-4.153	163	2900	429	7499	61903	908042	17.040	356.905	0	0	0
5	21	1	""	"STM4442"	5480	19600	130	138	187	124	66	86	86	90	23	25	73	54	0	1452	2999	3714	123	69	69	76	105	138	88	82	0	0.038	0.034	0.036	0.044	2.477	0.029	0.787	120	591	100	1435	3031	-4.733	52	1383	101	2930	22493	359862	4.217	27.838	0	0	0
5	22	1	"treC"	"STM4453"	5650	19600	130	115	139	67	48	89	89	91	26	28	48	35	0	999	2056	2442	118	68	68	70	14	20	97	91	0	0.028	0.025	0.032	0.037	3.291	0.023	0.628	120	573	100	957	2038	-5.162	26	931	50	1988	16728	246698	1.846	141.857	0	0	0
5	23	1	""	"STM4467"	5830	19600	120	101	113	43	38	89	89	92	30	32	32	18	0	515	682	467	68	69	69	71	14	19	100	100	0	0.027	0.039	0.056	0.049	2.969	0.036	0.137	120	525	100	458	637	-5.216	12	446	24	613	13504	81894	0.700	43.643	0	0	0
5	24	1	"idnK"	"STM4485"	6010	19600	130	186	387	414	106	91	91	114	363	318	29	14	0	1362	4150	5847	140	73	73	101	428	423	70	57	0	0.074	0.073	0.077	0.075	1.917	0.068	0.889	120	752	100	1384	4373	-3.762	95	1289	296	4077	46434	498039	0.752	9.460	0	0	0
5	1	2	"yjaH"	"STM4171"	1900	19730	170	173	304	282	92	93	93	107	94	87	43	29	0	1425	5002	6999	139	90	90	102	69	67	100	100	0	0.060	0.043	0.045	0.042	2.038	0.038	0.848	208	831	100	1415	5123	-4.061	80	1335	211	4912	63198	1040405	2.096	71.014	0	0	0
5	2	2	"purD"	"STM4175"	2070	19730	200	144	240	280	116	93	93	101	86	85	33	19	0	1582	5089	9962	195	93	93	110	57	51	92	91	0	0.034	0.029	0.031	0.037	3.566	0.027	0.842	316	981	100	1540	5143	-4.868	51	1489	147	4996	75848	1608227	1.616	87.351	0	0	0
5	3	2	"livJ"	"STM3567"	2260	19730	100	139	231	245	106	93	93	97	24	24	68	48	0	1004	2218	3556	160	89	89	99	58	58	82	80	0	0.050	0.065	0.075	0.085	2.883	0.060	0.470	80	320	100	961	2267	-4.314	46	915	138	2129	18451	177447	5.583	36.534	-50	0	0
5	4	2	"yihS"	"STM4021"	2440	19730	120	119	127	42	33	93	93	106	118	111	5	0	0	1357	1769	1629	92	88	88	118	386	327	90	74	0	0.020	0.020	0.024	0.022	3.380	0.016	0.305	120	513	100	1295	1715	-5.609	26	1269	34	1681	15224	212263	0.178	4.277	0	0	0
5	5	2	"prlC"	"STM3594"	2620	19730	110	558	1000	1084	108	98	98	101	37	36	93	85	0	937	2140	2538	118	88	88	97	75	77	95	87	0	0.542	0.440	0.444	0.451	1.903	0.408	0.874	80	407	100	1309	2954	-0.884	460	849	902	2052	80028	171176	24.297	27.240	0	0	0
5	6	2	"atpB"	"STM3871"	2800	19740	120	1318	2243	3023	134	98	98	101	36	35	96	94	0	1369	2271	2882	126	85	85	93	72	77	93	91	0	0.950	0.981	0.971	1.004	1.690	1.042	0.937	120	471	100	2504	4331	-0.074	1220	1284	2145	2186	269104	272510	59.500	30.250	0	0	0
5	7	2	"xseA"	"STM2512"	2980	19740	120	240	451	971	215	96	96	100	27	27	77	69	0	2009	3776	3912	103	84	84	87	22	25	96	94	0	0.075	0.096	0.077	0.080	3.038	0.096	0.205	120	422	100	2069	4047	-3.741	144	1925	355	3692	54173	453130	13.000	167.682	0	0	0
5	8	2	"sprB"	"STM2866"	3160	19740	120	210	328	307	93	95	95	100	28	28	81	67	0	3412	5875	7072	120	80	80	84	23	27	100	100	0	0.035	0.040	0.037	0.040	2.105	0.039	0.867	120	409	100	3447	6028	-4.857	115	3332	233	5795	39361	705009	8.143	251.783	0	0	0
5	9	2	"sinR"	"STM0304"	3330	19740	120	238	463	460	99	96	96	100	28	28	66	65	0	2357	4884	5615	114	76	76	81	41	50	100	95	0	0.062	0.076	0.070	0.070	2.003	0.077	0.893	120	393	100	2423	5175	-4.006	142	2281	367	4808	55570	586079	12.964	117.146	0	0	0
5	10	2	"hilC"	"STM2867"	3510	19740	120	169	266	210	78	97	97	117	212	181	32	15	0	2349	5541	6188	111	76	76	81	41	50	81	79	0	0.032	0.031	0.033	0.047	3.532	0.030	0.672	120	425	100	2345	5634	-4.980	72	2273	169	5465	31877	664928	0.703	133.171	0	0	0
5	11	2	"bcfB"	"STM0022"	3700	19750	120	168	262	196	74	94	94	117	221	188	37	11	0	3236	5537	6059	109	74	74	77	21	27	100	97	0	0.023	0.031	0.031	0.030	2.235	0.028	0.222	120	391	100	3236	5631	-5.417	74	3162	168	5463	31387	664480	0.656	260.000	0	0	0
5	12	2	"bcfH"	"STM0028"	3870	19750	120	142	191	121	63	92	92	98	60	61	45	37	0	2086	5229	6175	118	72	72	76	20	26	89	84	0	0.025	0.019	0.023	0.034	4.705	0.017	0.527	120	387	100	2064	5256	-5.332	50	2014	99	5157	22961	627509	1.550	257.650	0	0	0
5	13	2	"orf5"	"PSLT015"	4040	19750	120	141	254	463	182	93	93	99	59	59	46	30	0	2716	6380	8535	133	73	73	76	17	22	100	100	0	0.018	0.026	0.020	0.020	2.494	0.024	0.255	120	398	100	2691	6468	-5.783	48	2643	161	6307	30455	765569	2.627	370.824	0	0	0
5	14	2	"srgC"	"PSLT008"	4220	19760	120	144	261	265	101	96	96	98	23	23	61	50	0	1668	7763	11456	147	75	75	80	25	31	100	100	0	0.030	0.021	0.021	0.025	2.790	0.020	0.770	120	441	100	1641	7853	-5.053	48	1593	165	7688	31321	931580	7.087	307.320	0	0	0
5	15	2	"uvrA"	"STM4254"	4410	19760	120	215	379	475	125	92	92	95	24	25	86	77	0	1507	3018	4136	137	71	71	77	26	33	100	97	0	0.086	0.097	0.105	0.097	1.992	0.096	0.842	120	385	100	1559	3234	-3.545	123	1436	287	2947	45444	362188	11.833	113.115	0	0	0
5	16	2	""	"STM4260"	4570	19760	120	143	141	40	28	91	91	93	24	25	70	51	0	6893	7932	5059	63	73	73	82	35	42	100	100	0	0.008	0.006	0.007	0.006	2.318	0.005	0.478	120	421	100	6872	7909	-7.035	52	6820	50	7859	16861	951871	2.000	224.286	0	0	0
5	17	2	""	"STM4261"	4760	19770	110	129	269	356	132	91	91	94	25	26	56	42	0	607	5713	11204	196	77	77	98	167	170	95	67	0	0.072	0.032	0.042	0.040	2.479	0.027	0.854	80	402	100	568	5814	-3.802	38	530	178	5636	21484	457050	7.000	33.623	0	0	0
5	18	2	""	"STM4261"	4930	19770	120	166	332	357	107	92	92	95	26	27	75	58	0	3070	8567	11815	137	72	72	92	164	178	100	98	0	0.025	0.028	0.028	0.024	2.199	0.027	0.860	120	411	100	3072	8735	-5.340	74	2998	240	8495	39889	1028060	9.115	51.677	0	0	0
5	19	2	"livM"	"STM3562"	5120	19780	120	381	731	762	104	91	91	94	28	29	90	80	0	1753	4124	4805	116	70	70	74	23	31	99	99	0	0.172	0.158	0.160	0.160	1.982	0.148	0.881	120	396	100	1973	4694	-2.537	290	1683	640	4054	87754	494858	22.750	176.087	0	0	0
5	20	2	"mviN"	"STM1170"	5300	19760	120	125	154	99	64	92	92	98	38	38	46	29	0	626	1452	1863	128	71	71	107	319	298	59	49	0	0.059	0.045	0.052	0.085	4.394	0.038	0.480	120	441	100	588	1443	-4.072	33	555	62	1381	18514	174226	1.474	4.216	0	0	0
5	21	2	"citA"	"STM0689"	5470	19750	70	244	315	221	70	93	93	99	40	40	100	81	0	1767	3415	3694	108	74	74	166	475	286	93	71	0	0.089	0.066	0.075	0.081	1.713	0.059	0.868	32	207	100	1844	3563	-3.487	151	1693	222	3341	10074	109274	5.400	6.840	0	0	0
5	22	2	"ssaL"	"STM1412"	5640	19780	120	184	537	737	137	92	92	95	31	32	80	62	0	633	2793	4563	163	71	71	82	85	103	91	82	0	0.164	0.163	0.165	0.172	2.367	0.150	0.855	120	463	100	654	3167	-2.611	92	562	445	2722	64411	335151	14.258	31.894	0	0	0
5	23	2	"ssaP"	"STM1417"	5830	19780	130	206	451	468	103	92	92	95	37	38	68	59	0	1964	5075	6440	126	71	71	81	139	171	86	76	0	0.060	0.072	0.070	0.085	3.022	0.068	0.851	120	463	100	2007	5363	-4.054	114	1893	359	5004	54139	609043	9.622	35.928	0	0	0
5	24	2	"fusA"	"STM3446"	5970	19780	90	213	599	957	159	89	89	138	567	410	25	19	0	224	839	1291	153	75	75	145	674	464	30	19	0	0.832	0.668	0.800	0.740	2.428	0.785	0.881	52	304	100	273	1274	-0.265	124	149	510	764	31173	43653	0.813	1.030	0	0	0
5	1	3	"moeB"	"STM0845"	1910	19900	130	163	329	319	96	93	93	104	89	85	46	37	0	1210	4003	4952	123	90	90	92	23	25	90	83	0	0.063	0.060	0.069	0.092	3.532	0.058	0.612	120	474	100	1190	4149	-4.000	70	1120	236	3913	39479	480321	2.528	170.043	0	0	0
5	2	3	"carA"	"STM0066"	2090	19910	120	151	240	181	75	93	93	109	139	127	34	22	0	2237	5901	7631	129	88	88	95	49	51	90	80	0	0.027	0.025	0.030	0.041	3.988	0.021	0.488	120	319	100	2207	5960	-5.211	58	2149	147	5813	28817	708086	0.942	118.490	0	0	0
5	3	3	"prfA"	"STM1776"	2260	19910	120	149	357	357	100	91	91	103	123	119	39	33	0	972	3880	5140	132	86	86	94	45	47	72	65	0	0.065	0.070	0.089	0.124	3.938	0.066	0.892	120	401	100	944	4060	-3.933	58	886	266	3794	42892	465650	2.065	84.133	0	0	0
5	4	3	"invC"	"STM2894"	2440	19920	120	145	252	214	84	90	90	94	27	28	62	50	0	1559	3311	4038	121	84	84	89	45	50	93	84	0	0.037	0.050	0.055	0.058	3.637	0.047	0.797	120	462	100	1530	3389	-4.745	55	1475	162	3227	30218	397348	5.852	71.600	0	0	0
5	5	3	"envE"	"STM1242"	2610	19910	110	189	399	472	118	93	93	100	49	49	60	50	0	1754	5433	7303	134	82	82	114	367	321	70	61	0	0.057	0.057	0.053	0.065	3.445	0.050	0.739	80	446	100	1768	5657	-4.122	96	1672	306	5351	31922	434644	6.102	14.493	0	0	0
5	6	3	"eutE"	"STM2463"	2790	19920	110	113	142	76	53	94	94	101	63	62	27	16	0	337	935	1195	127	77	77	108	365	337	48	35	0	0.073	0.056	0.080	0.122	5.775	0.053	0.242	80	436	100	279	906	-3.774	19	260	48	858	11389	74773	0.651	2.266	0	0	0
5	7	3	"rfaK"	"STM3714"	2980	19920	120	227	465	468	100	92	92	95	23	24	77	69	0	2615	5158	6101	118	77	77	82	31	37	94	90	0	0.053	0.073	0.086	0.081	2.920	0.069	0.826	120	439	100	2673	5454	-4.233	135	2538	373	5081	55745	618946	16.087	163.742	0	0	0
5	8	3	"ipk"	"STM1779"	3150	19930	130	208	558	632	113	92	92	95	27	28	69	56	0	644	2938	3862	131	75	75	79	23	29	90	84	0	0.204	0.163	0.186	0.193	2.879	0.149	0.789	120	426	100	685	3329	-2.294	116	569	466	2863	67003	352544	17.148	124.304	0	0	0
5	9	3	"nanH"	"STM0928"	3330	19920	120	108	119	44	36	92	92	94	27	28	38	23	0	2879	4557	4788	105	73	73	75	16	21	100	99	0	0.006	0.006	0.009	0.011	3.692	0.006	0.345	120	422	100	2822	4511	-7.454	16	2806	27	4484	14323	546824	0.926	280.125	0	0	0
5	10	3	"pagC"	"STM1246"	3510	19930	120	943	4922	6396	129	91	91	93	21	22	84	76	0	355	1939	2476	127	73	73	75	16	21	77	69	0	3.021	2.589	2.330	2.618	2.827	2.712	0.874	120	430	100	1134	6697	1.595	852	282	4831	1866	590599	232689	229.952	116.500	0	0	0
5	11	3	"leuC"	"STM0111"	3690	19920	130	140	144	53	36	89	89	91	23	25	70	53	0	1894	2205	1247	56	71	71	73	14	19	100	100	0	0.028	0.026	0.026	0.026	2.098	0.025	0.088	120	413	100	1874	2189	-5.160	51	1823	55	2134	17317	264632	2.304	152.286	0	0	0
5	12	3	"fliL"	"STM1975"	3860	19940	120	123	140	69	49	88	88	90	22	24	62	39	0	1787	2634	2724	103	71	71	73	16	21	100	100	0	0.020	0.020	0.020	0.020	2.281	0.016	0.397	120	386	100	1751	2615	-5.616	35	1716	52	2563	16836	316075	2.273	160.063	0	0	0
5	13	3	"yfeK"	"STM2438"	4040	19940	120	107	129	70	54	92	92	94	21	22	41	30	0	652	2079	3811	183	71	71	74	16	21	98	87	0	0.026	0.018	0.034	0.035	4.339	0.014	0.489	120	419	100	596	2045	-5.276	15	581	37	2008	15502	249531	1.667	125.313	0	0	0
5	14	3	""	"STM1012"	4220	19950	120	177	227	181	79	91	91	94	23	24	79	68	0	1449	2320	2767	119	71	71	72	15	20	99	95	0	0.062	0.060	0.060	0.061	2.988	0.058	0.793	120	382	100	1464	2385	-4.002	86	1378	136	2249	27212	278348	5.783	149.867	0	0	0
5	15	3	""	"STM1016"	4390	19940	120	189	250	162	64	90	90	92	22	23	90	81	0	2602	4388	4549	103	69	69	72	17	23	100	100	0	0.039	0.037	0.035	0.035	2.036	0.032	0.780	120	397	100	2632	4479	-4.677	99	2533	160	4319	29966	526555	7.182	253.882	0	0	0
5	16	3	"yfbG"	"STM2299"	4570	19950	120	813	1958	2640	134	90	90	92	23	25	91	85	0	2162	6347	8680	136	71	71	79	34	43	95	89	0	0.346	0.298	0.336	0.334	2.498	0.279	0.819	120	431	100	2814	8144	-1.532	723	2091	1868	6276	234988	761652	81.130	184.353	0	0	0
5	17	3	"orf32"	"STM1380"	4750	19950	120	230	421	474	112	88	88	91	23	25	83	71	0	1694	4529	6489	143	73	73	85	51	60	98	92	0	0.088	0.075	0.085	0.082	2.344	0.068	0.834	120	445	100	1763	4789	-3.513	142	1621	333	4456	50551	543539	14.348	87.137	0	0	0
5	18	3	"ybaK"	"STM0495"	4930	19940	130	201	458	581	126	89	89	91	24	26	76	67	0	793	2845	4642	163	71	71	93	167	179	75	64	0	0.155	0.133	0.148	0.184	3.210	0.120	0.851	120	429	100	834	3143	-2.689	112	722	369	2774	54942	341386	15.292	16.479	0	0	0
5	19	3	"finO"	"PSLT111"	5110	19950	120	465	740	754	101	92	92	93	23	24	96	91	0	6695	10285	10572	102	70	70	80	57	71	100	100	0	0.056	0.063	0.065	0.061	1.991	0.062	0.785	120	373	100	6998	10863	-4.151	373	6625	648	10215	88782	1234147	28.130	179.035	0	0	0
5	20	3	"holE"	"STM1876"	5280	19940	130	114	155	107	69	94	94	96	26	27	45	30	0	548	1440	2090	145	71	71	76	44	57	78	73	0	0.042	0.045	0.061	0.083	4.742	0.045	0.705	120	446	100	497	1430	-4.576	20	477	61	1369	18594	172808	2.269	31.000	0	0	0
5	21	3	"yebE"	"STM1880"	5460	19960	130	630	2305	3422	148	93	93	99	36	36	89	81	0	1279	5510	8989	163	71	71	105	289	275	69	62	0	0.445	0.407	0.466	0.451	2.665	0.350	0.779	120	498	100	1745	7651	-1.170	537	1208	2212	5439	276551	661171	61.278	18.702	0	0	0
5	22	3	""	"STM1533"	5630	19960	140	252	468	563	120	91	91	94	27	28	77	66	0	1757	4562	7548	165	72	72	82	83	101	84	78	0	0.096	0.084	0.102	0.112	3.365	0.069	0.808	156	479	100	1846	4867	-3.388	161	1685	377	4490	72956	711738	13.852	53.976	0	0	0
5	23	3	""	"STM1543"	5820	19960	130	145	178	125	70	90	90	93	24	25	61	50	0	2400	5330	7395	138	71	71	75	18	24	98	95	0	0.024	0.017	0.016	0.022	3.590	0.013	0.366	120	449	100	2384	5347	-5.404	55	2329	88	5259	21395	639603	3.542	291.944	0	0	0
5	24	3	"dpiA"	"STM0626"	6000	19960	130	178	279	226	81	89	89	96	80	83	55	34	0	1750	4357	5495	126	73	73	82	58	70	96	93	0	0.053	0.044	0.050	0.057	2.641	0.038	0.586	120	616	100	1766	4474	-4.236	89	1677	190	4284	33514	522868	2.288	73.707	0	0	0
5	1	4	"ycjF"	"STM1684"	1900	20090	120	417	555	428	77	92	92	97	33	34	97	92	0	4380	6417	5844	91	88	88	90	17	18	100	100	0	0.076	0.073	0.074	0.073	1.553	0.066	0.830	120	529	100	4617	6792	-3.723	325	4292	463	6329	66541	770077	13.879	372.176	0	0	0
5	2	4	"yhcQ"	"STM3365"	2080	20090	120	337	472	431	91	94	94	107	123	114	75	47	0	4373	7019	7715	109	85	85	90	43	47	100	100	0	0.057	0.055	0.053	0.054	1.546	0.053	0.851	120	414	100	4531	7312	-4.141	243	4288	378	6934	56683	842226	2.967	161.140	0	0	0
5	3	4	""	"STM3355"	2260	20090	120	161	242	199	82	89	89	101	123	121	35	21	0	4195	8528	12054	141	79	79	85	44	51	99	99	0	0.017	0.018	0.019	0.021	2.387	0.015	0.821	120	406	100	4188	8602	-5.837	72	4116	153	8449	28987	1023376	1.146	191.886	0	0	0
5	4	4	""	"STM3378"	2430	20090	110	305	740	1206	162	89	89	96	37	38	91	85	0	2132	5975	10193	170	78	78	101	205	202	93	91	0	0.105	0.110	0.110	0.112	1.855	0.110	0.936	80	405	100	2270	6548	-3.249	216	2054	651	5897	59198	477984	17.405	28.654	0	0	0
5	5	4	"yhcN"	"STM3361"	2620	20090	110	191	358	378	105	91	91	98	48	48	78	52	0	1126	2529	3423	135	79	79	123	405	329	81	58	0	0.096	0.109	0.107	0.105	1.698	0.105	0.928	80	453	100	1147	2717	-3.388	100	1047	267	2450	28628	202286	5.417	5.941	0	0	0
5	6	4	"smpB"	"STM2688"	2800	20100	120	530	1010	1424	140	91	91	95	55	57	96	87	0	1842	3947	6078	153	74	74	76	17	22	100	99	0	0.248	0.237	0.240	0.231	1.751	0.231	0.922	120	441	100	2207	4792	-2.010	439	1768	919	3873	121231	473677	16.636	227.706	0	0	0
5	7	4	"yabF"	"STM0085"	2980	20100	130	498	780	970	124	88	88	92	23	25	90	85	0	1436	2703	3860	142	74	74	77	19	24	99	99	0	0.301	0.263	0.245	0.256	2.025	0.244	0.913	120	437	100	1772	3321	-1.732	410	1362	692	2629	93599	324383	29.913	138.211	0	0	0
5	8	4	"ftsA"	"STM0132"	3150	20100	120	1403	1974	1960	99	91	91	94	28	29	99	99	0	3174	4556	4489	98	74	74	78	22	28	100	100	0	0.423	0.420	0.416	0.407	1.573	0.418	0.929	120	442	100	4412	6365	-1.241	1312	3100	1883	4482	236887	546716	67.143	203.545	0	0	0
5	9	4	"aceF"	"STM0153"	3340	20100	130	812	1595	2512	157	92	92	93	28	30	97	97	0	2735	5105	8503	166	72	72	74	19	25	100	99	0	0.270	0.299	0.288	0.284	1.323	0.289	0.933	120	456	100	3383	6536	-1.887	720	2663	1503	5033	191359	612600	53.643	264.789	0	0	0
5	10	4	"yacE"	"STM0140"	3510	20110	130	546	874	660	75	89	89	91	22	24	100	100	0	3342	5550	4732	85	72	72	74	14	18	100	100	0	0.140	0.143	0.142	0.143	1.284	0.136	0.945	120	453	100	3727	6263	-2.839	457	3270	785	5478	104886	666017	35.591	391.143	0	0	0
5	11	4	"asnC"	"STM3876"	3690	20100	130	362	518	476	91	89	89	92	26	28	99	98	0	2742	4207	4421	105	73	73	75	15	20	100	100	0	0.102	0.104	0.102	0.100	1.524	0.103	0.947	120	424	100	2942	4563	-3.289	273	2669	429	4134	62218	504836	16.385	275.467	0	0	0
5	12	4	""	"STM3863"	3850	20110	120	126	195	178	91	92	92	97	30	30	52	37	0	2193	5313	8548	160	73	73	76	17	22	100	99	0	0.016	0.020	0.021	0.020	2.800	0.020	0.869	120	391	100	2154	5343	-5.962	34	2120	103	5240	23430	637570	3.267	308.059	0	0	0
5	13	4	"truA"	"STM2368"	4040	20110	120	175	316	338	106	92	92	95	25	26	78	63	0	1320	2968	4005	134	71	71	74	16	21	100	99	0	0.066	0.077	0.067	0.076	2.247	0.074	0.807	120	427	100	1332	3121	-3.912	83	1249	224	2897	37893	356186	8.840	180.875	0	0	0
5	14	4	"yfcE"	"STM2347"	4220	20110	120	769	1270	1316	103	90	90	93	25	26	100	99	0	2773	4087	4068	99	70	70	72	16	22	100	100	0	0.251	0.294	0.269	0.279	1.539	0.299	0.910	120	398	100	3382	5197	-1.993	679	2703	1180	4017	152435	490385	47.080	250.938	0	0	0
5	15	4	"nuoM"	"STM2317"	4400	20120	120	1422	2380	2477	104	88	88	92	25	27	100	100	0	3675	6753	7100	105	69	69	73	24	32	100	100	0	0.370	0.343	0.349	0.351	1.353	0.335	0.922	120	404	100	4940	8976	-1.435	1334	3606	2292	6684	285618	810347	91.520	278.333	0	0	0
5	16	4	"menE"	"STM2305"	4570	20130	130	488	712	712	100	91	91	94	23	24	100	100	0	5256	9205	10943	118	70	70	75	28	37	100	100	0	0.077	0.068	0.070	0.071	1.392	0.063	0.936	120	424	100	5583	9756	-3.707	397	5186	621	9135	85470	1104639	26.870	326.071	0	0	0
5	17	4	""	"STM2289"	4760	20130	130	183	390	597	153	92	92	96	24	25	70	60	0	1343	3727	7262	194	71	71	81	48	59	93	82	0	0.072	0.082	0.089	0.088	2.943	0.080	0.937	120	393	100	1363	3954	-3.805	91	1272	298	3656	46773	447297	12.250	75.958	0	0	0
5	18	4	"nupC"	"STM2409"	4920	20130	130	983	2048	2506	122	93	93	97	29	29	100	99	0	3009	6147	7607	123	71	71	80	47	58	100	100	0	0.303	0.322	0.335	0.324	1.599	0.309	0.873	120	388	100	3828	8031	-1.723	890	2938	1955	6076	245716	737678	67.276	129.085	0	0	0
5	19	4	"ybdN"	"STM0605"	5090	20120	130	184	396	576	145	93	93	96	30	31	74	60	0	1361	3247	5865	180	72	72	80	52	65	97	92	0	0.071	0.095	0.091	0.088	2.381	0.093	0.902	120	422	100	1380	3478	-3.824	91	1289	303	3175	47478	389632	10.000	60.904	0	0	0
5	20	4	"gabP"	"STM2793"	5270	20130	130	1058	1880	2178	115	94	94	96	26	27	100	100	0	5265	9640	12068	125	72	72	79	41	51	100	100	0	0.186	0.187	0.191	0.191	1.406	0.182	0.930	120	461	100	6157	11354	-2.429	964	5193	1786	9568	225564	1156836	68.615	233.195	0	0	0
5	21	4	"srlE"	"STM2833"	5460	20140	120	141	224	278	124	92	92	95	22	23	65	51	0	2404	4746	7437	156	72	72	76	30	39	100	99	0	0.021	0.028	0.019	0.021	2.423	0.034	0.888	120	388	100	2381	4806	-5.573	49	2332	132	4674	26823	569476	5.864	155.667	0	0	0
5	22	4	"hypB"	"STM2855"	5630	20140	130	156	271	298	109	89	89	92	24	26	76	63	0	1527	3984	6326	158	71	71	74	15	20	100	100	0	0.046	0.047	0.049	0.044	2.170	0.046	0.936	120	410	100	1523	4095	-4.442	67	1456	182	3913	32562	478092	7.458	260.667	0	0	0
5	23	4	"yqaA"	"STM2819"	5820	20140	120	235	399	504	126	88	88	91	25	27	84	71	0	772	1681	2640	157	71	71	73	15	20	95	94	0	0.210	0.193	0.205	0.213	2.201	0.189	0.936	120	412	100	848	1921	-2.254	147	701	311	1610	47927	201692	12.320	107.200	0	0	0
5	24	4	"ygaA"	"STM2839"	6000	20150	140	250	435	504	115	88	88	96	81	84	66	50	0	1329	2871	4533	157	82	82	100	101	101	91	85	0	0.130	0.124	0.126	0.124	2.384	0.106	0.856	156	651	100	1409	3136	-2.944	162	1247	347	2789	67885	447878	4.185	27.436	0	0	0
5	1	5	""	"STM1791"	1900	20260	120	154	168	85	50	90	90	94	28	29	73	53	0	6272	7547	5021	66	86	86	92	31	33	99	99	0	0.010	0.010	0.010	0.010	2.447	0.010	0.456	120	498	100	6250	7539	-6.595	64	6186	78	7461	20100	905683	2.643	240.484	0	0	0
5	2	5	""	"STM1787"	2080	20270	120	167	182	80	43	90	90	95	34	35	87	55	0	8724	10254	5839	56	85	85	170	566	332	98	98	0	0.009	0.009	0.009	0.008	1.966	0.008	0.489	120	404	100	8716	10261	-6.810	77	8639	92	10169	21837	1230502	2.559	17.816	0	0	0
5	3	5	"yciI"	"STM1738"	2260	20260	120	376	461	336	72	88	88	90	23	25	98	94	0	1759	2163	1614	74	78	78	83	36	43	100	100	0	0.171	0.179	0.170	0.165	1.647	0.166	0.745	120	404	100	1969	2458	-2.545	288	1681	373	2085	55333	259537	16.130	57.778	0	0	0
5	4	5	"yciN"	"STM1715"	2440	20270	120	220	373	409	109	88	88	93	36	38	78	65	0	855	1502	1877	124	78	78	95	190	200	81	67	0	0.170	0.200	0.176	0.170	2.093	0.201	0.885	120	445	100	909	1709	-2.557	132	777	285	1424	44811	180259	7.778	7.405	0	0	0
5	5	5	"kduD"	"STM3017"	2620	20270	120	248	289	173	59	88	88	91	27	29	90	85	0	4087	5243	4137	78	77	77	78	14	17	99	99	0	0.040	0.039	0.036	0.035	2.231	0.036	0.786	120	426	100	4170	5367	-4.647	160	4010	201	5166	34718	629194	7.333	368.929	0	0	0
5	6	5	"ppdB"	"STM2999"	2790	20270	120	123	156	94	60	89	89	92	23	25	65	39	0	2895	5358	5445	101	73	73	75	14	18	100	99	0	0.012	0.013	0.011	0.011	2.619	0.012	0.550	120	379	100	2856	5352	-6.375	34	2822	67	5285	18677	642981	2.783	377.357	0	0	0
5	7	5	"rbn"	"STM4027"	2960	20280	120	453	681	687	100	89	89	92	23	25	97	94	0	2390	3485	3869	111	72	72	75	17	22	99	99	0	0.157	0.173	0.158	0.161	1.828	0.165	0.882	120	407	100	2682	4005	-2.671	364	2318	592	3413	81703	418151	25.609	200.588	0	0	0
5	8	5	""	"STM0870"	3150	20290	110	241	321	266	82	90	90	92	23	25	90	81	0	1983	3023	3329	110	74	74	77	21	27	100	100	0	0.079	0.078	0.083	0.080	2.235	0.073	0.863	80	382	100	2060	3180	-3.660	151	1909	231	2949	25656	241854	9.957	140.286	0	0	0
5	9	5	"ybhP"	"STM0813"	3320	20290	120	711	1005	991	98	93	93	94	25	26	97	94	0	2826	3871	3904	100	72	72	74	20	27	99	98	0	0.224	0.240	0.237	0.239	2.163	0.231	0.846	120	404	100	3372	4711	-2.156	618	2754	912	3799	120636	464559	36.440	189.850	0	0	0
5	10	5	"ybgR"	"STM0758"	3500	20290	130	309	701	1143	163	90	90	93	24	25	80	73	0	915	2594	4970	191	72	72	74	15	20	97	94	0	0.260	0.242	0.230	0.266	2.601	0.216	0.868	120	416	100	1062	3133	-1.945	219	843	611	2522	84106	311315	25.333	168.000	0	0	0
5	11	5	"fldA"	"STM0694"	3680	20300	130	454	2324	4763	204	90	90	93	26	27	78	69	0	410	2694	5653	209	73	73	76	15	19	86	78	0	1.080	0.852	0.884	0.863	2.325	0.837	0.930	120	406	100	701	4855	0.111	364	337	2234	2621	278933	323269	85.808	174.533	0	0	0
5	12	5	"gltJ"	"STM0664"	3850	20290	130	139	905	2491	275	91	91	97	29	29	56	48	0	255	3882	9541	245	73	73	75	16	21	82	76	0	0.264	0.214	0.217	0.235	2.847	0.241	0.867	120	419	100	230	4623	-1.923	48	182	814	3809	108585	465830	27.862	237.938	0	0	0
5	13	5	"yljA"	"STM0944"	4030	20300	120	753	1448	2195	151	92	92	95	26	27	98	95	0	862	1527	2303	150	71	71	73	22	30	100	96	0	0.836	0.931	0.867	0.901	1.930	0.944	0.897	120	425	100	1452	2812	-0.259	661	791	1356	1456	173714	183293	52.038	66.091	0	0	0
5	14	5	"orfB"	"STM0930"	4210	20300	120	1243	2102	2315	110	93	93	101	50	49	98	96	0	906	1484	1632	109	71	71	122	396	324	71	50	0	1.377	1.422	1.382	1.316	2.063	1.445	0.825	120	467	100	1985	3422	0.462	1150	835	2009	1413	252189	178130	40.020	3.439	0	0	0
5	15	5	""	"STM4317"	4390	20280	90	199	222	113	50	96	96	120	154	128	26	11	0	961	1260	1110	88	73	73	237	989	417	46	17	0	0.116	0.106	0.114	0.104	2.287	0.141	0.869	52	312	100	991	1313	-3.108	103	888	126	1187	11547	65511	0.662	1.034	0	0	0
5	16	5	"amiB"	"STM4358"	4570	20300	120	650	933	842	90	94	94	107	128	119	89	77	0	3434	4705	4255	90	72	72	139	757	544	91	75	0	0.165	0.181	0.170	0.171	1.756	0.176	0.820	120	406	100	3918	5472	-2.596	556	3362	839	4633	111909	564602	6.453	6.032	0	0	0
5	17	5	"hflC"	"STM4364"	4740	20300	130	948	2311	3530	152	96	96	99	31	31	89	77	0	1602	4487	6978	155	72	72	78	30	38	94	88	0	0.557	0.502	0.472	0.479	2.444	0.494	0.790	120	382	100	2382	6630	-0.845	852	1530	2215	4415	277360	538442	71.355	146.967	0	0	0
5	18	5	"yjfH"	"STM4369"	4910	20300	120	210	668	1212	181	95	95	101	40	39	68	59	0	726	2571	5127	199	71	71	76	34	44	90	84	0	0.176	0.229	0.232	0.214	2.514	0.217	0.782	120	398	100	770	3073	-2.510	115	655	573	2500	80186	308570	14.175	73.382	0	0	0
5	19	5	"kbl"	"STM3709"	5100	20300	130	538	961	1303	135	93	93	98	37	37	87	84	0	1806	3862	5681	147	70	70	76	34	44	100	97	0	0.256	0.229	0.235	0.218	2.210	0.214	0.848	120	461	100	2181	4660	-1.964	445	1736	868	3792	115320	463402	23.324	111.353	0	0	0
5	20	5	"gpsA"	"STM3700"	5280	20310	120	747	1578	2196	139	92	92	94	22	23	89	85	0	1665	3347	5337	159	71	71	75	29	38	97	95	0	0.411	0.454	0.444	0.396	2.590	0.389	0.804	120	420	100	2249	4762	-1.283	655	1594	1486	3276	189368	401666	67.455	112.828	0	0	0
5	21	5	""	"STM3657"	5460	20310	120	318	769	1519	197	93	93	95	21	22	85	77	0	1193	3114	6400	205	72	72	74	15	20	96	95	0	0.201	0.222	0.206	0.201	2.388	0.219	0.856	120	382	100	1346	3718	-2.317	225	1121	676	3042	92261	373719	32.095	202.667	0	0	0
5	22	5	"dppA"	"STM3630"	5630	20320	130	622	3296	7296	221	89	89	93	29	31	85	78	0	912	3309	6847	206	70	70	72	15	20	89	81	0	0.633	0.990	0.964	0.887	3.055	1.114	0.875	120	409	100	1375	6446	-0.660	533	842	3207	3239	395566	397086	110.448	215.800	0	0	0
5	23	5	"bcsC"	"STM3617"	5810	20320	130	499	1493	2313	154	88	88	93	31	33	78	74	0	1074	4263	6857	160	69	69	72	18	25	94	85	0	0.409	0.335	0.380	0.402	2.928	0.313	0.833	120	417	100	1416	5599	-1.290	411	1005	1405	4194	179168	511616	45.161	232.833	0	0	0
5	24	5	""	"STM3602"	5980	20320	130	234	608	944	155	85	85	91	35	38	62	53	0	1075	4545	7416	163	81	81	105	192	182	69	61	0	0.150	0.117	0.138	0.123	3.372	0.109	0.803	120	506	100	1143	4987	-2.738	149	994	523	4464	72955	545342	14.771	23.125	0	0	0
5	1	6	"yraL"	"STM3263"	1900	20440	120	176	264	262	99	85	85	89	29	32	78	65	0	2088	3679	4500	122	86	86	103	193	187	95	92	0	0.045	0.050	0.044	0.048	2.383	0.050	0.795	120	526	100	2093	3772	-4.459	91	2002	179	3593	31655	441469	6.034	18.528	0	0	0
5	2	6	"tdcB"	"STM3244"	2060	20430	110	104	115	59	51	84	84	93	43	46	27	7	0	1103	2234	3227	144	82	82	347	1687	486	33	15	0	0.020	0.014	0.022	0.020	3.491	0.015	0.729	80	370	100	1041	2183	-5.674	20	1021	31	2152	9202	178715	0.512	1.119	0	0	0
5	3	6	"yqjH"	"STM3214"	2250	20440	120	779	1505	2053	136	89	89	93	36	38	96	94	0	1746	3517	4692	133	79	79	288	1510	524	54	33	0	0.414	0.412	0.380	0.393	2.300	0.335	0.577	120	464	100	2357	4854	-1.273	690	1667	1416	3438	180581	422045	39.222	2.138	0	0	0
5	4	6	"icc"	"STM3183"	2430	20450	120	536	703	634	90	89	89	91	24	26	95	91	0	2994	3675	3539	96	76	76	78	16	20	100	99	0	0.153	0.171	0.163	0.167	2.252	0.142	0.662	120	443	100	3365	4213	-2.707	447	2918	614	3599	84347	441058	25.500	224.813	0	0	0
5	5	6	"hybA"	"STM3149"	2610	20450	120	101	123	64	52	88	88	90	23	25	40	25	0	711	3021	5604	185	73	73	75	14	18	95	87	0	0.020	0.012	0.027	0.032	5.986	0.009	0.468	120	417	100	651	2983	-5.617	13	638	35	2948	14712	362571	1.435	210.429	0	0	0
5	6	6	""	"STM3141"	2790	20450	120	130	230	259	112	89	89	92	22	23	60	47	0	1173	3654	6338	173	73	73	75	13	17	99	96	0	0.037	0.039	0.046	0.046	4.335	0.035	0.756	120	403	100	1141	3722	-4.746	41	1100	141	3581	27554	438531	6.273	275.308	0	0	0
5	7	6	"uup"	"STM1062"	2970	20450	120	282	644	994	154	90	90	93	21	22	75	70	0	1454	5216	9560	183	72	72	74	14	18	99	97	0	0.139	0.108	0.115	0.113	3.123	0.093	0.791	120	389	100	1574	5698	-2.848	192	1382	554	5144	77246	625861	26.238	367.286	0	0	0
5	8	6	"helD"	"STM1075"	3140	20450	120	1010	1746	2182	124	92	92	92	22	23	99	97	0	5288	8901	11434	128	72	72	75	15	20	100	100	0	0.176	0.187	0.167	0.182	2.200	0.152	0.634	120	387	100	6134	10483	-2.506	918	5216	1654	8829	209477	1068097	75.182	588.400	0	0	0
5	9	6	"hpaD"	"STM1103"	3320	20450	120	365	725	898	123	92	92	94	23	24	85	81	0	1752	3098	4164	134	71	71	74	15	20	98	95	0	0.162	0.209	0.213	0.202	2.808	0.185	0.817	120	393	100	1954	3660	-2.622	273	1681	633	3027	86963	371769	27.435	201.600	0	0	0
5	10	6	"agp"	"STM1117"	3500	20460	120	1097	1688	1655	98	92	92	96	34	35	100	100	0	2813	4223	3909	92	72	72	75	17	22	100	100	0	0.367	0.384	0.378	0.368	1.726	0.357	0.770	120	390	100	3746	5747	-1.448	1005	2741	1596	4151	202585	506793	46.824	244.000	0	0	0
5	11	6	"ymdC"	"STM1148"	3680	20460	120	393	689	808	117	89	89	95	37	38	87	78	0	1506	3068	4035	131	74	74	86	138	160	89	82	0	0.212	0.200	0.202	0.205	2.942	0.154	0.658	120	356	100	1736	3594	-2.236	304	1432	600	2994	82709	368141	16.054	21.609	0	0	0
5	12	6	"ycfN"	"STM1208"	3850	20470	120	268	678	956	141	89	89	93	25	26	81	72	0	1035	2955	4871	164	75	75	89	136	152	75	67	0	0.186	0.205	0.206	0.238	2.418	0.182	0.833	120	382	100	1139	3469	-2.423	179	960	589	2880	81333	354554	23.400	21.074	0	0	0
5	13	6	"mopA"	"STM4330"	4030	20470	130	5877	13443	16291	121	92	92	96	25	26	100	100	2	3749	8615	10716	124	75	75	83	39	46	98	98	0	1.575	1.563	1.555	1.685	1.958	1.628	0.707	120	426	100	9459	21891	0.655	5785	3674	13351	8540	1613219	1033820	533.880	218.769	0	0	0
5	14	6	"rstA"	"STM1475"	4210	20480	130	2389	2845	1471	51	95	95	99	34	34	100	100	0	6593	7786	3827	49	73	73	83	62	74	100	99	0	0.352	0.357	0.355	0.363	1.548	0.349	0.874	120	405	100	8814	10463	-1.507	2294	6520	2750	7713	341396	934274	80.765	124.242	0	0	0
5	15	6	"speG"	"STM1502"	4380	20470	130	421	767	862	112	94	94	111	127	114	86	58	0	1719	3383	3688	109	73	73	184	805	437	85	50	0	0.199	0.203	0.201	0.185	2.085	0.204	0.847	120	475	100	1973	3983	-2.332	327	1646	673	3310	92048	406004	5.165	3.974	0	0	0
5	16	6	"smf"	"STM3405"	4560	20470	130	453	937	1287	137	90	90	96	44	45	95	85	0	2213	5019	6960	138	71	71	84	83	98	99	97	0	0.169	0.171	0.171	0.164	2.233	0.167	0.783	120	459	100	2505	5795	-2.561	363	2142	847	4948	112393	602290	19.114	59.458	0	0	0
5	17	6	"rplO"	"STM3421"	4740	20480	120	1275	1874	1676	89	91	91	95	31	32	100	100	0	1937	2926	2448	83	73	73	79	32	40	100	100	0	0.635	0.625	0.612	0.603	1.567	0.644	0.783	120	428	100	3048	4636	-0.655	1184	1864	1783	2853	224870	351151	57.387	88.969	0	0	0
5	18	6	"yheL"	"STM3449"	4930	20490	130	220	524	977	186	93	93	97	37	38	71	62	0	803	1996	3825	191	71	71	78	36	46	95	85	0	0.173	0.224	0.185	0.177	2.952	0.218	0.826	120	420	100	859	2356	-2.527	127	732	431	1925	62915	239464	11.541	53.278	0	0	0
5	19	6	""	"STM3601"	5090	20490	120	139	234	226	96	93	93	96	21	21	69	51	0	2023	4347	6023	138	71	71	75	23	30	98	95	0	0.024	0.033	0.036	0.037	4.105	0.033	0.747	120	396	100	1998	4417	-5.407	46	1952	141	4276	28067	521682	6.571	185.739	0	0	0
5	20	6	"yhjK"	"STM3615"	5270	20490	130	260	431	499	115	93	93	101	81	80	74	52	0	3765	7392	10747	145	72	72	86	165	191	100	97	0	0.045	0.046	0.044	0.041	2.267	0.039	0.715	120	462	100	3860	7658	-4.467	167	3693	338	7320	51751	887052	4.074	44.279	0	0	0
5	21	6	"yhjS"	"STM3622"	5450	20490	120	5324	6752	5796	85	92	92	99	92	92	100	100	0	9771	11551	9702	83	72	72	83	191	230	100	100	0	0.539	0.580	0.579	0.573	1.530	0.568	0.872	120	417	100	14931	18139	-0.890	5232	9699	6660	11479	810227	1386112	72.315	60.042	0	0	0
5	22	6	""	"STM3631"	5630	20490	130	754	743	154	20	91	91	99	90	90	100	99	0	37381	36112	6508	18	71	71	83	188	226	100	100	0	0.018	0.018	0.018	0.018	1.201	0.018	0.860	120	434	100	37973	36693	-5.814	663	37310	652	36041	89107	4333441	7.156	191.644	0	0	0
5	23	6	"yiaF"	"STM3647"	5810	20500	120	322	715	1135	158	91	91	111	232	209	50	29	0	1132	2399	3630	151	71	71	84	108	128	100	96	0	0.218	0.268	0.231	0.224	1.940	0.256	0.734	120	378	100	1292	2952	-2.199	231	1061	624	2328	85827	287822	2.603	21.435	0	0	0
5	24	6	"glyS"	"STM3655"	5990	20500	130	1431	1616	1196	74	87	87	310	1513	488	38	7	0	15285	17753	12095	68	78	78	273	1320	483	100	99	1	0.088	0.087	0.085	0.083	1.566	0.084	0.829	120	569	100	16551	19204	-3.500	1344	15207	1529	17675	193947	2130303	0.863	13.242	0	0	0
5	1	7	""	"STM3834"	1880	20610	110	282	350	220	62	88	88	92	37	40	97	95	0	7355	8940	5100	57	78	78	178	867	487	100	100	0	0.027	0.030	0.027	0.025	2.101	0.029	0.773	80	511	100	7471	9124	-5.229	194	7277	262	8862	28008	715220	6.973	10.106	0	0	0
5	2	7	"yidC"	"STM3842"	2080	20620	120	198	255	186	72	88	88	95	44	46	75	57	0	2273	3030	3041	100	77	77	285	1548	543	65	30	0	0.050	0.057	0.058	0.054	2.698	0.051	0.720	120	515	100	2306	3120	-4.319	110	2196	167	2953	30657	363653	3.636	1.773	0	0	0
5	3	7	""	"STM3845"	2250	20630	120	294	377	252	66	90	90	92	21	22	99	98	0	5598	6942	4292	61	77	77	79	20	25	100	100	0	0.037	0.042	0.037	0.040	1.818	0.040	0.684	120	417	100	5725	7152	-4.758	204	5521	287	6865	45259	833074	13.571	343.150	0	0	0
5	4	7	"phoU"	"STM3853"	2420	20640	120	187	300	323	107	91	91	93	23	24	86	71	0	1342	2785	4262	153	78	78	85	63	74	99	98	0	0.076	0.077	0.074	0.079	2.317	0.070	0.808	120	447	100	1360	2916	-3.719	96	1264	209	2707	35940	334154	9.000	42.857	0	0	0
5	5	7	"pstS"	"STM3857"	2610	20630	120	1128	1353	732	54	91	91	93	27	29	100	100	0	10403	12629	6313	49	80	80	83	23	27	100	100	0	0.100	0.101	0.102	0.097	1.485	0.099	0.885	120	462	100	11360	13811	-3.315	1037	10323	1262	12549	162387	1515462	46.667	545.478	0	0	0
5	6	7	"atpA"	"STM3867"	2780	20630	130	9158	9831	3535	35	91	91	94	24	25	100	100	0	12183	13322	5530	41	80	80	85	23	27	100	100	0	0.749	0.736	0.754	0.738	1.386	0.723	0.883	120	440	100	21170	22982	-0.417	9067	12103	9740	13242	1179701	1598645	405.708	575.522	0	0	0
5	7	7	"aceE"	"STM0152"	2960	20630	120	4469	5583	3923	70	92	92	96	22	22	100	100	0	14079	16416	10628	64	83	83	89	33	37	100	100	0	0.313	0.336	0.324	0.328	1.415	0.337	0.915	120	440	100	18373	21824	-1.677	4377	13996	5491	16333	669987	1969896	249.409	494.758	0	0	0
5	8	7	""	"STM0159"	3140	20630	130	250	693	1554	224	93	93	95	23	24	95	89	0	3144	6345	8531	134	79	79	95	139	146	100	100	0	0.051	0.096	0.053	0.055	2.454	0.124	0.568	120	464	100	3222	6866	-4.287	157	3065	600	6266	83152	761395	26.000	44.964	0	0	0
5	9	7	"cueO"	"STM0168"	3310	20640	120	247	380	375	98	94	94	96	22	22	91	81	0	2721	4667	5611	120	73	73	77	16	20	99	99	0	0.058	0.062	0.058	0.059	2.066	0.057	0.799	120	441	100	2801	4880	-4.113	153	2648	286	4594	45634	560082	12.909	286.875	0	0	0
5	10	7	"yadH"	"STM0173"	3500	20640	120	141	315	427	135	92	92	96	34	35	55	43	0	877	3576	6352	177	73	73	77	18	23	100	99	0	0.061	0.064	0.063	0.067	2.385	0.060	0.794	120	415	100	853	3726	-4.036	49	804	223	3503	37803	429161	6.441	194.389	0	0	0
5	11	7	"stiA"	"STM0177"	3670	20640	120	130	185	151	81	89	89	95	36	37	52	40	0	1967	3436	4442	129	76	76	87	133	152	93	81	0	0.022	0.029	0.035	0.028	3.185	0.029	0.761	120	387	100	1932	3456	-5.527	41	1891	96	3360	22193	412355	2.500	25.180	0	0	0
5	12	7	"folK"	"STM0183"	3840	20650	120	112	137	83	60	88	88	92	25	27	46	31	0	540	2100	3800	180	77	77	90	133	147	69	57	0	0.052	0.024	0.033	0.048	3.679	0.020	0.733	120	402	100	487	2072	-4.270	24	463	49	2023	16408	252036	1.800	15.113	0	0	0
5	13	7	""	"STM1585"	4020	20650	120	141	296	464	156	90	90	93	28	30	64	45	0	1122	2992	4546	151	78	78	86	48	55	92	86	0	0.049	0.071	0.059	0.066	3.008	0.071	0.542	120	406	100	1095	3120	-4.355	51	1044	206	2914	35527	359086	7.250	60.542	0	0	0
5	14	7	"srfA"	"STM1593"	4200	20650	120	125	152	89	58	94	94	98	37	37	41	24	0	2204	3138	3331	106	81	81	88	67	76	100	100	0	0.015	0.019	0.022	0.018	2.603	0.021	0.666	120	398	100	2154	3115	-6.098	31	2123	58	3057	18262	376559	1.459	45.522	0	0	0
5	15	7	"ydcR"	"STM1598"	4370	20650	130	454	880	1114	126	92	92	96	32	33	94	86	0	2863	6215	8526	137	81	81	86	57	66	99	99	0	0.130	0.128	0.132	0.128	2.112	0.127	0.904	120	424	100	3144	6922	-2.942	362	2782	788	6134	105575	745759	24.500	107.526	0	0	0
5	16	7	"ydcN"	"STM1605"	4550	20660	120	111	164	144	87	89	89	93	23	24	48	33	0	644	2228	3541	158	79	79	82	26	31	99	96	0	0.039	0.035	0.049	0.053	2.900	0.035	0.738	120	432	100	587	2224	-4.683	22	565	75	2149	19688	267304	3.087	82.538	0	0	0
5	17	7	""	"STM1613"	4730	20660	120	269	433	513	118	89	89	93	31	33	78	71	0	938	1684	2188	129	78	78	81	26	32	95	92	0	0.209	0.214	0.217	0.215	2.417	0.215	0.865	120	422	100	1040	1950	-2.256	180	860	344	1606	51943	202121	10.968	61.654	0	0	0
5	18	7	""	"STM1620"	4910	20660	130	136	261	336	128	91	91	96	37	38	53	36	0	1325	5402	10322	191	78	78	114	473	414	71	58	0	0.036	0.032	0.038	0.036	2.961	0.030	0.812	120	405	100	1292	5494	-4.792	45	1247	170	5324	31370	648227	4.459	11.180	0	0	0
5	19	7	""	"STM1786"	5080	20660	130	135	446	1780	399	94	94	105	92	87	33	18	0	2173	6648	11420	171	77	77	129	491	380	85	75	0	0.020	0.054	0.022	0.021	3.615	0.072	0.254	120	427	100	2137	6923	-5.676	41	2096	352	6571	53532	797735	3.707	13.277	0	0	0
5	20	7	"treA"	"STM1796"	5280	20690	150	8744	14569	16584	113	99	99	1880	7526	400	57	24	2	4559	8512	10527	123	78	78	1345	5104	379	44	18	0	1.929	1.716	1.833	1.829	1.513	1.630	0.855	156	517	100	13126	22904	0.948	8645	4481	14470	8434	2272837	1327838	1.686	1.404	0	0	0
5	21	7	"fadR"	"STM1805"	5440	20670	120	422	873	1156	132	97	97	1729	7646	442	0	0	0	949	2896	4800	165	72	72	900	4239	471	18	8	0	0.371	0.275	0.274	0.311	2.748	1.211	0.515	120	391	100	1202	3600	-1.432	325	877	776	2824	104781	347484	-0.112	0.471	0	0	0
5	22	7	"ycgL"	"STM1813"	5630	20680	130	756	1449	1712	118	94	94	96	27	28	94	90	0	1371	2738	3471	126	71	71	75	21	28	98	96	0	0.509	0.508	0.490	0.476	2.414	0.467	0.801	120	434	100	1962	4022	-0.974	662	1300	1355	2667	173885	328544	50.111	126.810	0	0	0
5	23	7	""	"STM1827"	5800	20670	130	602	1956	3435	175	96	96	176	738	419	39	25	0	4701	9019	12093	134	72	72	140	597	426	85	77	0	0.109	0.208	0.126	0.147	2.599	0.259	0.371	120	384	100	5135	10807	-3.193	506	4629	1860	8947	234751	1082249	2.412	14.873	0	0	0
5	24	7	"manZ"	"STM1832"	5960	20670	130	3384	4607	4274	92	93	93	473	1931	408	74	40	0	2538	3382	3291	97	73	73	381	1718	450	66	30	0	1.335	1.364	1.324	1.348	1.760	1.272	0.819	120	537	100	5756	7823	0.417	3291	2465	4514	3309	552817	405807	2.141	1.747	0	0	0
5	1	8	""	"STM2357"	1880	20800	110	620	674	286	42	91	91	102	54	52	100	98	0	9166	9862	3703	37	84	84	143	754	527	100	100	0	0.058	0.060	0.058	0.058	1.274	0.061	0.917	80	516	100	9611	10361	-4.102	529	9082	583	9778	53929	788970	10.593	12.890	0	0	0
5	2	8	""	"STM2361"	2050	20800	110	827	890	379	42	89	89	96	40	41	100	100	0	7404	8190	3381	41	85	85	128	328	256	100	100	0	0.101	0.099	0.094	0.095	1.307	0.095	0.908	80	462	100	8057	8906	-3.310	738	7319	801	8105	71161	655187	19.850	24.579	0	0	0
5	3	8	"dedA"	"STM2367"	2230	20800	110	304	343	153	44	89	89	96	39	40	100	98	0	4312	5198	2541	48	91	91	149	358	240	100	100	0	0.051	0.050	0.046	0.048	1.322	0.049	0.864	80	444	100	4436	5361	-4.295	215	4221	254	5107	27411	415878	6.333	14.103	0	0	0
5	4	8	""	"STM2376"	2410	20800	110	136	151	55	36	92	92	93	24	25	70	47	0	4926	6581	4036	61	92	92	145	356	245	100	100	0	0.009	0.009	0.009	0.007	2.286	0.010	0.530	80	425	100	4878	6548	-6.780	44	4834	59	6489	12058	526504	2.417	18.079	0	0	0
5	5	8	"yfcL"	"STM2380"	2590	20840	130	122	185	177	95	90	90	93	26	27	58	35	0	745	2020	3637	180	95	95	127	311	244	76	52	0	0.049	0.049	0.055	0.053	2.521	0.045	0.838	120	483	100	682	2020	-4.344	32	650	95	1925	22172	242447	3.538	6.087	0	0	0
5	6	8	"yfcY"	"STM2389"	2770	20810	120	619	1049	1122	106	92	92	95	24	25	99	96	0	3941	7134	8046	112	95	95	97	22	22	100	100	0	0.137	0.136	0.139	0.132	1.676	0.127	0.830	120	432	100	4373	7996	-2.867	527	3846	957	7039	125882	856049	39.750	319.864	0	0	0
5	7	8	""	"STM2594"	2940	20810	110	330	389	211	54	95	95	97	24	24	97	95	0	4828	5852	3216	54	96	96	124	204	164	100	100	0	0.050	0.051	0.050	0.047	1.478	0.055	0.804	80	395	100	4967	6050	-4.332	235	4732	294	5756	31127	468144	12.167	28.078	0	0	0
5	8	8	""	"STM2598"	3110	20810	110	203	257	166	64	94	94	99	31	31	88	66	0	2253	3143	2876	91	91	91	159	370	232	97	93	0	0.050	0.053	0.051	0.047	1.717	0.054	0.855	80	455	100	2271	3215	-4.310	109	2162	163	3052	20529	251475	5.097	8.065	0	0	0
5	9	8	""	"STM2603"	3310	20820	120	289	377	308	81	94	94	97	29	29	90	84	0	3205	4095	3745	91	89	89	132	320	242	97	91	0	0.063	0.071	0.065	0.061	1.876	0.072	0.860	120	459	100	3311	4289	-3.998	195	3116	283	4006	45215	491414	9.655	12.384	0	0	0
5	10	8	""	"STM2607"	3480	20820	120	169	218	170	77	91	91	94	22	23	83	70	0	1613	2751	3198	116	87	87	90	22	24	99	99	0	0.051	0.048	0.047	0.042	2.153	0.049	0.892	120	395	100	1604	2791	-4.290	78	1526	127	2664	26104	330083	5.636	120.955	0	0	0
5	11	8	""	"STM1028"	3650	20820	120	238	468	579	123	89	89	92	22	23	86	75	0	1975	4613	7302	158	82	82	86	21	24	100	99	0	0.079	0.084	0.080	0.079	2.160	0.076	0.903	120	430	100	2042	4910	-3.667	149	1893	379	4531	56118	553607	17.091	215.571	0	0	0
5	12	8	""	"STM2617"	3840	20830	120	254	275	103	37	89	89	91	21	23	97	94	0	10805	11105	4967	44	79	79	82	18	21	100	100	0	0.015	0.017	0.016	0.016	1.443	0.017	0.858	120	446	100	10891	11212	-6.023	165	10726	186	11026	33042	1332643	8.762	612.389	0	0	0
5	13	8	"yrbD"	"STM3311"	4020	20820	120	809	979	669	68	88	88	92	26	28	97	96	0	4668	5303	3487	65	80	80	84	37	44	99	99	0	0.157	0.171	0.169	0.159	1.514	0.175	0.926	120	419	100	5309	6114	-2.670	721	4588	891	5223	117444	636372	34.115	141.054	0	0	0
5	14	8	"yhbN"	"STM3318"	4200	20840	120	1028	1429	1368	95	90	90	92	26	28	100	100	0	2729	3799	3505	92	83	83	85	34	40	100	100	0	0.354	0.360	0.360	0.366	1.513	0.358	0.873	120	424	100	3584	5055	-1.496	938	2646	1339	3716	171537	455891	51.423	109.235	0	0	0
5	15	8	""	"STM3333"	4380	20830	120	400	508	408	80	91	91	92	21	22	97	96	0	12034	16312	13709	84	84	84	84	15	17	100	100	0	0.026	0.026	0.025	0.024	1.364	0.026	0.898	120	400	100	12259	16645	-5.273	309	11950	417	16228	60979	1957382	19.810	1081.867	0	0	0
5	16	8	"sspA"	"STM3342"	4550	20840	120	1527	2328	2227	95	89	89	92	22	23	100	100	0	3268	4711	4229	89	86	86	88	24	27	100	100	0	0.452	0.484	0.487	0.494	1.587	0.494	0.918	120	400	100	4620	6864	-1.146	1438	3182	2239	4625	279307	565351	101.636	192.625	0	0	0
5	17	8	"yhcM"	"STM3346"	4730	20840	120	342	357	177	49	88	88	93	30	32	93	89	0	9152	10279	6737	65	84	84	87	25	28	100	100	0	0.028	0.026	0.027	0.026	1.529	0.025	0.916	120	407	100	9322	10464	-5.158	254	9068	269	10195	42795	1233437	8.800	407.680	0	0	0
5	18	8	""	"STM3356"	4900	20840	120	222	261	144	55	92	92	95	29	30	95	85	0	8503	9635	5320	55	81	81	85	18	21	100	100	0	0.015	0.018	0.016	0.016	1.812	0.018	0.711	120	424	100	8552	9723	-6.018	130	8422	169	9554	31355	1156200	5.724	530.556	0	0	0
5	19	8	""	"STM0761"	5080	20850	120	360	418	271	64	93	93	99	45	45	90	80	0	3774	4666	3810	81	80	80	118	456	386	92	85	0	0.072	0.071	0.070	0.072	1.863	0.066	0.848	120	436	100	3961	4911	-3.790	267	3694	325	4586	50104	559933	7.089	9.974	0	0	0
5	20	8	""	"STM0765"	5240	20860	100	181	206	117	56	100	100	2015	6981	346	0	0	0	12689	13471	6312	46	82	82	1622	5497	338	91	72	0	0.006	0.008	0.007	0.007	2.109	0.331	0.162	80	342	100	12688	13495	-7.282	81	12607	106	13389	16467	1077644	-0.259	2.156	0	0	0
5	21	8	"galM"	"STM0773"	5440	20850	120	2235	2253	561	24	98	98	2074	7767	374	0	0	0	16351	16306	4014	24	77	77	1489	5349	359	97	94	0	0.131	0.133	0.133	0.131	1.200	0.541	0.192	120	435	100	18411	18384	-2.929	2137	16274	2155	16229	270354	1956737	0.023	2.770	0	0	0
5	22	8	"modA"	"STM0781"	5620	20850	130	1329	1767	1827	103	94	94	96	26	27	100	99	0	8487	10987	10984	99	74	74	77	19	24	100	100	0	0.147	0.153	0.153	0.148	1.332	0.156	0.936	120	411	100	9648	12586	-2.768	1235	8413	1673	10913	212044	1318426	64.269	574.211	0	0	0
5	23	8	"hutI"	"STM0787"	5790	20850	130	9520	10038	4680	46	94	94	149	660	442	96	96	0	14583	15525	6843	44	74	74	127	552	434	99	98	0	0.650	0.644	0.634	0.614	1.316	0.648	0.978	120	437	100	23935	25395	-0.622	9426	14509	9944	15451	1204591	1862940	14.983	27.895	0	0	0
5	24	8	"hutU"	"STM0790"	5960	20860	110	6076	5982	1285	21	92	92	151	466	308	100	98	0	11883	11691	2383	20	74	74	135	410	303	100	100	0	0.507	0.507	0.504	0.503	1.181	0.503	0.978	80	465	100	17793	17507	-0.981	5984	11809	5890	11617	478571	935303	12.513	28.185	0	0	0
5	1	9	""	"STM0902"	1880	20990	120	139	333	1527	458	90	90	94	37	39	64	23	0	18624	17823	6581	36	97	97	103	31	30	100	99	0	0.003	0.014	0.003	0.003	3.237	0.018	0.035	120	560	100	18576	17969	-8.563	49	18527	243	17726	40019	2138730	6.459	571.613	0	0	0
5	2	9	""	"STM0906"	2060	20990	110	113	134	74	55	90	90	93	32	34	40	21	0	1791	2975	3055	102	97	97	123	274	222	100	85	0	0.014	0.015	0.015	0.014	2.470	0.013	0.362	80	432	100	1717	2922	-6.203	23	1694	44	2878	10726	238024	1.281	10.409	0	0	0
5	3	9	""	"STM0912"	2230	20980	110	335	363	130	35	89	89	92	21	22	98	98	0	22506	23511	7120	30	98	98	114	103	90	100	100	0	0.011	0.012	0.011	0.011	1.320	0.011	0.836	80	459	100	22654	23687	-6.509	246	22408	274	23413	29000	1880877	12.905	227.155	0	0	0
5	4	9	""	"STM0917"	2420	20990	110	99	130	103	79	90	90	92	22	23	37	20	0	1385	3225	5138	159	97	97	117	221	188	100	98	0	0.007	0.013	0.016	0.012	2.672	0.017	0.729	80	462	100	1297	3168	-7.161	9	1288	40	3128	10373	257971	1.727	14.063	0	0	0
5	5	9	""	"STM0921"	2600	20990	120	105	112	31	27	90	90	92	20	21	41	24	0	6207	7148	5540	77	98	98	101	22	21	100	100	0	0.002	0.003	0.004	0.004	2.895	0.003	0.279	120	430	100	6124	7072	-8.670	15	6109	22	7050	13414	857804	1.000	320.318	0	0	0
5	6	9	""	"STM0925"	2780	20980	110	105	119	55	46	91	91	94	21	22	38	21	0	1282	1541	802	52	97	97	100	18	18	100	100	0	0.012	0.019	0.022	0.018	2.938	0.028	0.374	80	392	100	1199	1472	-6.403	14	1185	28	1444	9541	123317	1.190	80.056	0	0	0
5	7	9	""	"STM4205"	2950	20990	120	285	341	229	67	93	93	95	23	24	95	90	0	6927	8801	8045	91	98	98	115	144	125	100	99	0	0.028	0.028	0.027	0.027	1.699	0.026	0.852	120	484	100	7021	8951	-5.152	192	6829	248	8703	40894	1056129	10.696	60.319	0	0	0
5	8	9	""	"STM4209"	3120	20990	110	149	175	88	50	91	91	94	25	26	77	56	0	2530	3225	2138	66	99	99	132	251	190	100	100	0	0.024	0.027	0.023	0.022	1.989	0.030	0.731	80	407	100	2489	3210	-5.389	58	2431	84	3126	13965	258014	3.240	12.323	0	0	0
5	9	9	""	"STM4213"	3300	21000	120	530	541	181	33	91	91	94	23	24	98	98	0	22578	22793	8660	37	99	99	112	121	108	100	100	0	0.020	0.020	0.019	0.019	1.409	0.020	0.958	120	427	100	22918	23144	-5.678	439	22479	450	22694	64931	2735150	19.435	187.446	0	0	0
5	10	9	""	"STM4218"	3480	21000	120	110	126	66	52	91	91	94	22	23	43	24	0	1835	3102	4779	154	102	102	105	29	27	99	99	0	0.011	0.012	0.014	0.017	3.354	0.012	0.645	120	435	100	1752	3035	-6.511	19	1733	35	3000	15083	372276	1.455	103.345	0	0	0
5	11	9	"yjbF"	"STM4223"	3660	21000	110	257	309	155	50	89	89	94	26	27	100	98	0	8788	10364	6204	59	91	91	95	27	28	100	100	0	0.019	0.021	0.021	0.020	1.369	0.022	0.836	80	407	100	8865	10493	-5.694	168	8697	220	10273	24692	829112	8.269	380.333	0	0	0
5	12	9	"yjbN"	"STM4243"	3840	21000	110	1144	1278	555	43	91	91	97	43	44	100	100	0	6398	7488	3271	43	84	84	96	99	103	100	100	0	0.167	0.160	0.160	0.159	1.238	0.155	0.921	80	399	100	7367	8591	-2.584	1053	6314	1187	7404	102200	599023	27.465	74.667	0	0	0
5	13	9	""	"STM1009"	4010	21010	120	3891	3679	1063	28	94	94	99	40	40	100	100	0	61888	56193	14951	26	82	82	93	93	100	100	100	15	0.061	0.064	0.063	0.065	1.501	0.064	0.968	120	443	100	65603	59696	-4.025	3797	61806	3585	56111	441501	6743209	89.500	603.226	0	0	0
5	14	9	""	"STM1866"	4190	21010	120	4359	5462	4182	76	92	92	93	22	23	100	100	0	2631	2646	1394	52	81	81	82	14	17	100	98	0	1.673	2.094	2.075	2.217	1.990	2.691	0.729	120	409	100	6817	7935	0.743	4267	2550	5370	2565	655472	317532	244.045	183.143	0	0	0
5	15	9	"hisP"	"STM2351"	4380	21010	120	2766	2984	1202	40	93	93	93	21	22	98	98	0	13678	14317	5441	38	80	80	82	20	24	100	100	0	0.197	0.203	0.203	0.196	1.301	0.203	0.966	120	399	100	16271	17128	-2.347	2673	13598	2891	14237	358045	1718099	137.667	711.750	0	0	0
5	16	9	"flgL"	"STM1184"	4550	21020	120	5700	5476	1234	22	92	92	94	22	23	100	100	0	18761	17980	4079	22	83	83	117	541	462	100	100	0	0.300	0.301	0.300	0.297	1.290	0.297	0.975	120	411	100	24286	23281	-1.736	5608	18678	5384	17897	657099	2157577	244.636	33.018	0	0	0
5	17	9	"nrdA"	"STM2277"	4730	21020	120	10894	10519	1793	17	89	89	93	25	26	100	100	0	41899	40159	8613	21	80	80	85	28	32	100	100	0	0.258	0.260	0.257	0.267	1.241	0.255	0.976	120	400	100	52624	50509	-1.952	10805	41819	10430	40079	1262232	4819031	417.040	1431.214	0	0	0
5	18	9	"envF"	"STM1240"	4890	21020	110	280	322	158	49	91	91	94	25	26	100	100	0	9359	10405	5618	53	79	79	102	235	230	100	100	0	0.020	0.022	0.021	0.021	1.540	0.020	0.785	80	386	100	9469	10557	-5.618	189	9280	231	10326	25742	832434	9.120	43.843	0	0	0
5	19	9	"nrfA"	"STM4277"	5080	21030	120	376	406	170	41	91	91	94	22	23	100	100	0	19841	21033	6148	29	79	79	101	214	211	100	100	0	0.014	0.015	0.014	0.015	1.391	0.015	0.752	120	476	100	20047	21269	-6.116	285	19762	315	20954	48752	2523930	14.182	97.813	0	0	0
5	20	9	"araH"	"STM1931"	5250	21030	100	134	321	375	116	90	90	93	22	23	65	50	0	1028	6392	10268	160	76	76	109	394	361	71	55	0	0.046	0.037	0.044	0.037	2.945	0.034	0.874	80	364	100	996	6547	-4.435	44	952	231	6316	25648	511349	10.364	15.947	0	0	0
5	21	9	"yecM"	"STM1908"	5450	21030	120	207	345	338	97	90	90	92	20	21	92	88	0	3444	6424	7526	117	73	73	76	20	26	100	100	0	0.035	0.040	0.034	0.035	1.869	0.041	0.912	120	428	100	3488	6606	-4.849	117	3371	255	6351	41419	770887	12.650	317.400	0	0	0
5	22	9	"yecO"	"STM1905"	5610	21030	120	488	578	440	76	93	93	94	20	21	99	98	0	5399	6478	5771	89	75	75	78	17	21	100	100	0	0.074	0.076	0.078	0.074	1.512	0.073	0.913	120	387	100	5719	6888	-3.753	395	5324	485	6403	69413	777315	24.200	376.471	0	0	0
5	23	9	""	"STM1669"	5790	21040	120	443	443	100	22	89	89	91	21	23	100	100	0	31836	30836	6130	19	76	76	81	31	38	100	100	0	0.011	0.012	0.011	0.012	1.450	0.011	0.300	120	425	100	32114	31114	-6.487	354	31760	354	30760	53189	3700333	16.762	992.097	0	0	0
5	24	9	"yicM"	"STM3776"	5970	21040	120	494	505	142	28	87	87	105	189	180	98	61	0	33331	32848	8079	24	76	76	114	356	312	99	99	0	0.012	0.013	0.012	0.013	1.500	0.012	0.892	120	556	100	33662	33190	-6.352	407	33255	418	32772	60649	3941714	2.116	91.949	0	0	0
5	1	10	"yafK"	"STM0312"	1880	21140	110	496	490	190	38	89	89	91	23	25	100	100	0	7443	7599	3369	44	111	111	119	60	50	100	100	0	0.056	0.054	0.054	0.052	1.398	0.053	0.932	80	457	100	7739	7889	-4.171	407	7332	401	7488	39225	607950	17.348	124.667	0	0	0
5	2	10	"proB"	"STM0321"	2050	21150	110	1968	2007	343	17	92	92	94	30	31	100	100	0	18744	18853	2791	14	104	104	126	242	192	100	100	0	0.101	0.102	0.101	0.102	1.136	0.102	0.973	80	418	100	20516	20664	-3.313	1876	18640	1915	18749	160565	1508277	63.767	77.384	0	0	0
5	3	10	""	"STM0327"	2230	21160	120	982	1407	1607	114	91	91	94	29	30	98	96	0	2132	2870	3126	108	101	101	118	214	181	95	95	0	0.439	0.475	0.459	0.458	1.662	0.476	0.858	120	520	100	2922	4085	-1.189	891	2031	1316	2769	168811	344404	45.276	12.860	0	0	0
5	4	10	""	"STM0332"	2420	21160	110	426	439	101	23	92	92	95	22	23	100	100	0	13497	13963	2806	20	103	103	110	53	48	100	100	0	0.025	0.025	0.024	0.025	1.216	0.025	0.924	80	433	100	13728	14207	-5.326	334	13394	347	13860	35137	1117016	15.636	261.377	0	0	0
5	5	10	""	"STM1047"	2580	21160	110	893	1012	478	47	93	93	100	56	56	100	100	0	10499	11940	5407	45	102	102	150	433	288	100	100	0	0.077	0.078	0.076	0.075	1.270	0.077	0.939	80	405	100	11197	12757	-3.700	800	10397	919	11838	80951	955227	16.286	27.229	0	0	0
5	6	10	"pepN"	"STM1057"	2760	21160	110	6192	6199	1241	20	92	92	102	63	61	100	100	0	19347	19190	2966	15	100	100	145	396	273	100	100	0	0.317	0.320	0.320	0.316	1.129	0.321	0.975	80	500	100	25347	25197	-1.658	6100	19247	6107	19090	495916	1535195	96.778	48.093	0	0	0
5	7	10	"yeaO"	"STM1277"	2960	21170	110	470	548	260	47	93	93	99	42	42	100	100	0	2784	3212	1647	51	97	97	111	92	82	100	100	0	0.140	0.146	0.140	0.142	1.354	0.143	0.854	80	402	100	3064	3570	-2.833	377	2687	455	3115	43867	256947	10.690	33.707	0	0	0
5	8	10	"mipA"	"STM1286"	3120	21170	120	5885	5509	2388	43	92	92	94	25	26	100	98	0	11848	10979	4532	41	96	96	108	114	105	99	99	0	0.493	0.498	0.491	0.474	1.426	0.497	0.965	120	441	100	17545	16300	-1.021	5793	11752	5417	10883	661052	1317530	216.600	95.360	0	0	0
5	9	10	"gapA"	"STM1290"	3300	21170	120	25911	24817	10155	40	91	91	94	24	25	100	100	0	6717	6370	2584	40	93	93	96	24	25	99	99	0	3.898	3.939	3.923	4.022	1.510	3.979	0.977	120	439	100	32444	31003	1.963	25820	6624	24726	6277	2978027	764438	1030.125	261.417	0	0	0
5	10	10	"topB"	"STM1298"	3470	21170	110	911	1159	578	49	91	91	97	53	54	100	100	0	15941	19351	8131	42	96	96	156	587	376	100	100	0	0.052	0.055	0.053	0.054	1.237	0.056	0.922	80	387	100	16665	20323	-4.272	820	15845	1068	19255	92713	1548107	20.038	32.700	0	0	0
5	11	10	"astB"	"STM1306"	3660	21170	120	5941	5816	1876	32	90	90	97	49	50	100	100	0	19422	18949	5689	30	88	88	137	519	378	100	99	0	0.303	0.304	0.301	0.299	1.300	0.303	0.976	120	497	100	25185	24587	-1.724	5851	19334	5726	18861	697942	2273928	116.714	36.247	0	0	0
5	12	10	"celF"	"STM1316"	3830	21170	110	4893	4895	717	14	93	93	115	197	171	100	100	0	26035	26180	3668	14	81	81	169	858	507	100	100	0	0.185	0.184	0.184	0.184	1.078	0.182	0.980	80	394	100	30754	30901	-2.435	4800	25954	4802	26099	391618	2094421	24.264	30.316	0	0	0
5	13	10	"rfbX"	"STM2088"	4000	21190	120	974	926	351	37	97	97	116	182	156	95	86	0	9919	9557	4010	41	80	80	153	788	515	95	94	0	0.089	0.087	0.086	0.089	1.501	0.088	0.905	120	466	100	10716	10306	-3.488	877	9839	829	9477	111172	1146784	4.451	11.934	0	0	0
5	14	10	"rfbB"	"STM2097"	4200	21180	120	5495	5170	1184	22	95	95	98	31	31	100	100	0	28435	26697	6391	23	80	80	87	53	60	100	100	0	0.190	0.191	0.189	0.191	1.371	0.188	0.976	120	426	100	33755	31692	-2.393	5400	28355	5075	26617	620387	3203670	163.613	502.075	0	0	0
5	15	10	"wcaD"	"STM2112"	4360	21190	120	532	525	115	21	95	95	97	24	24	99	99	0	29326	27625	7707	27	79	79	83	25	30	100	99	0	0.015	0.016	0.015	0.017	1.775	0.015	0.913	120	404	100	29684	27976	-6.065	437	29247	430	27546	62999	3314984	17.833	1101.680	0	0	0
5	16	10	"wza"	"STM2118"	4530	21190	110	340	342	69	20	98	98	99	24	24	100	98	0	19147	18835	3807	20	83	83	234	1126	481	100	100	0	0.013	0.013	0.013	0.013	1.318	0.013	0.895	80	402	100	19306	18996	-6.300	242	19064	244	18752	27384	1506761	10.125	16.520	0	0	0
5	17	10	"yegD"	"STM2125"	4720	21180	110	347	348	67	19	95	95	100	29	29	100	100	0	20245	20255	2906	14	81	81	241	1147	475	100	100	0	0.012	0.013	0.013	0.012	1.253	0.012	0.899	80	387	100	20416	20427	-6.322	252	20164	253	20174	27868	1620433	8.552	17.449	0	0	0
5	18	10	""	"STM2135"	4890	21200	120	678	686	164	23	92	92	98	29	29	100	100	0	30590	30231	7704	25	76	76	101	219	216	99	99	0	0.019	0.020	0.019	0.020	1.575	0.019	0.931	120	497	100	31100	30749	-5.702	586	30514	594	30155	82265	3627710	20.276	137.580	0	0	0
5	19	10	""	"STM4057"	5080	21210	110	234	310	247	79	91	91	95	26	27	93	77	0	1954	3003	2780	92	79	79	90	90	100	100	97	0	0.076	0.075	0.069	0.064	1.950	0.066	0.708	80	408	100	2018	3143	-3.713	143	1875	219	2924	24784	240230	8.269	32.367	0	0	0
5	20	10	""	"STM4066"	5250	21200	120	903	894	358	40	89	89	92	21	22	97	95	0	15478	15117	5879	38	76	76	79	18	22	100	100	0	0.053	0.054	0.053	0.050	1.531	0.053	0.941	120	420	100	16216	15846	-4.242	814	15402	805	15041	107301	1814024	38.190	835.444	0	0	0
5	21	10	"ydeZ"	"STM4076"	5430	21210	120	953	1590	1890	118	89	89	91	20	21	100	100	0	5314	8951	10188	113	72	72	75	15	20	100	100	0	0.165	0.169	0.157	0.154	1.851	0.144	0.625	120	379	100	6106	10380	-2.601	864	5242	1501	8879	190801	1074151	74.950	591.733	0	0	0
5	22	10	"glpX"	"STM4085"	5600	21210	120	3162	3176	1130	35	89	89	92	25	27	100	100	0	11442	11315	4450	39	73	73	77	17	22	100	100	0	0.270	0.275	0.275	0.284	1.535	0.264	0.944	120	399	100	14442	14329	-1.887	3073	11369	3087	11242	381176	1357767	123.360	661.059	0	0	0
5	23	10	"menA"	"STM4090"	5790	21210	120	292	386	289	74	89	89	92	25	27	98	94	0	5383	7707	7758	100	74	74	90	193	214	99	99	0	0.038	0.039	0.039	0.039	1.613	0.034	0.807	120	431	100	5512	7930	-4.709	203	5309	297	7633	46301	924810	11.760	39.466	0	0	0
5	24	10	"metB"	"STM4100"	5960	21210	110	1138	1175	233	19	89	89	96	51	53	100	100	0	21958	22820	4068	17	76	76	215	1233	573	100	100	0	0.048	0.048	0.047	0.047	1.182	0.046	0.947	80	436	100	22931	23830	-4.383	1049	21882	1086	22744	93976	1825586	21.157	18.333	0	0	0
5	1	11	""	"STM2986"	1870	21330	110	159	180	78	43	86	86	90	24	26	86	66	0	6974	8243	5151	62	100	100	107	60	56	100	100	0	0.011	0.012	0.011	0.010	2.068	0.011	0.560	80	536	100	6947	8237	-6.557	73	6874	94	8143	14395	659424	3.750	135.600	0	0	0
5	2	11	"recD"	"STM2993"	2050	21330	110	557	569	143	25	92	92	94	31	32	100	100	0	12270	12481	2349	18	104	104	119	220	184	100	100	0	0.038	0.039	0.037	0.037	1.341	0.039	0.884	80	480	100	12631	12854	-4.709	465	12166	477	12377	45555	998481	15.323	56.191	0	0	0
5	3	11	"ygdQ"	"STM3006"	2230	21330	110	920	987	261	26	91	91	92	20	21	100	100	0	11802	12487	2886	23	105	105	106	18	16	100	100	0	0.071	0.072	0.073	0.071	1.239	0.071	0.916	80	428	100	12526	13278	-3.819	829	11697	896	12382	78997	998994	44.750	687.833	0	0	0
5	4	11	"araE"	"STM3016"	2400	21340	110	810	840	180	21	91	91	94	22	23	100	100	0	19251	20308	4342	21	104	104	111	65	58	100	100	0	0.038	0.037	0.037	0.037	1.206	0.037	0.909	80	468	100	19866	20953	-4.735	719	19147	749	20204	67224	1624673	33.909	310.723	0	0	0
5	5	11	"yohM"	"STM3024"	2580	21330	110	415	430	124	28	92	92	98	54	55	96	95	0	17783	17615	4052	23	103	103	140	407	290	100	100	0	0.018	0.019	0.018	0.018	1.569	0.019	0.889	80	447	100	18003	17850	-5.774	323	17680	338	17512	34369	1409212	6.148	42.936	0	0	0
5	6	11	"stdA"	"STM3029"	2750	21340	110	229	255	171	67	94	94	98	39	39	96	87	0	12219	13576	5394	39	95	95	120	213	177	100	100	0	0.011	0.012	0.010	0.010	1.556	0.012	0.459	80	428	100	12259	13642	-6.489	135	12124	161	13481	20383	1086107	4.026	63.174	0	0	0
5	7	11	""	"STM2691"	2930	21340	120	827	1002	674	67	93	93	101	53	52	99	96	0	4791	5539	3327	60	89	89	116	204	175	99	97	0	0.156	0.167	0.163	0.161	1.692	0.164	0.787	120	519	100	5436	6359	-2.679	734	4702	909	5450	120218	664700	17.000	26.583	0	0	0
5	8	11	""	"STM2698"	3120	21340	110	123	143	67	46	92	92	97	29	29	52	30	0	572	787	661	83	88	88	91	23	25	100	97	0	0.064	0.073	0.070	0.067	2.533	0.058	0.323	80	440	100	515	750	-3.965	31	484	51	699	11461	62967	1.586	30.261	0	0	0
5	9	11	""	"STM2705"	3300	21350	110	155	169	72	42	93	93	120	217	180	7	0	0	4065	5176	3810	73	88	88	96	54	56	100	100	0	0.016	0.015	0.013	0.013	2.264	0.011	0.028	80	406	100	4039	5164	-6.003	62	3977	76	5088	13480	414051	0.226	94.074	0	0	0
5	10	11	"yjfY"	"STM4389"	3480	21350	120	292	431	424	98	90	90	116	206	177	49	25	0	1145	1884	1934	102	84	84	136	529	388	85	50	0	0.190	0.189	0.171	0.176	1.837	0.186	0.785	120	472	100	1263	2141	-2.393	202	1061	341	1800	51728	226126	1.529	3.304	0	0	0
5	11	11	"thrL"	"STM0001"	3650	21350	100	105	121	63	52	89	89	92	23	25	42	21	0	243	384	401	104	80	80	85	60	70	88	67	0	0.098	0.105	0.121	0.114	3.135	0.121	0.539	80	349	100	179	336	-3.349	16	163	32	304	9718	30737	1.261	4.983	0	0	0
5	12	11	""	"STM0270"	3830	21360	120	205	218	81	37	93	93	108	180	166	13	2	0	7860	8553	4759	55	78	78	139	783	563	95	95	0	0.014	0.015	0.014	0.014	2.063	0.014	0.755	120	452	100	7894	8600	-6.119	112	7782	125	8475	26130	1026388	0.611	10.746	0	0	0
5	13	11	""	"STM0538"	4000	21360	110	290	321	130	40	93	93	95	26	27	98	96	0	7526	7421	1499	20	79	79	85	50	58	100	100	0	0.026	0.031	0.026	0.026	1.906	0.032	0.641	80	398	100	7644	7570	-5.240	197	7447	228	7342	25654	593709	8.692	146.720	0	0	0
5	14	11	""	"STM0554"	4170	21360	110	153	160	49	30	91	91	96	29	30	78	53	0	3084	3786	1896	50	83	83	113	223	197	100	100	0	0.021	0.019	0.018	0.015	2.276	0.017	0.341	80	450	100	3063	3772	-5.597	62	3001	69	3703	12799	302901	2.207	16.471	0	0	0
5	15	11	""	"STM0567"	4350	21360	110	1641	1649	568	34	93	93	97	28	28	100	100	0	6503	6586	2171	32	81	81	114	234	205	100	100	0	0.241	0.239	0.248	0.234	1.327	0.238	0.934	80	405	100	7970	8061	-2.053	1548	6422	1556	6505	131884	526886	55.429	27.658	0	0	0
5	16	11	""	"STM0575"	4530	21370	120	387	376	111	29	96	96	99	28	28	96	95	0	13991	13319	4803	36	78	78	167	875	523	95	95	0	0.021	0.021	0.021	0.022	1.985	0.020	0.877	120	467	100	14204	13521	-5.579	291	13913	280	13241	45133	1598246	9.893	15.031	0	0	0
5	17	11	""	"STM0580"	4710	21360	120	439	500	244	48	94	94	96	25	26	100	98	0	5445	6152	2776	45	76	76	160	853	533	100	100	0	0.064	0.067	0.064	0.063	1.430	0.067	0.861	120	491	100	5714	6482	-3.960	345	5369	406	6076	59949	738220	16.160	7.025	0	0	0
5	18	11	"ybdZ"	"STM0587"	4880	21380	110	310	344	163	47	92	92	96	30	31	100	97	0	1214	1412	750	53	77	77	86	41	47	100	100	0	0.192	0.189	0.176	0.180	1.518	0.183	0.778	80	421	100	1355	1587	-2.383	218	1137	252	1335	27509	112967	8.267	32.341	0	0	0
5	19	11	""	"STM2244"	5070	21380	110	237	248	82	33	92	92	96	30	31	100	95	0	3337	3540	1260	35	79	79	92	80	86	100	100	0	0.045	0.045	0.043	0.042	1.434	0.045	0.783	80	475	100	3403	3617	-4.490	145	3258	156	3461	19849	283166	5.067	43.100	0	0	0
5	20	11	"yegT"	"STM2142"	5260	21370	120	496	486	276	56	88	88	90	21	23	98	97	0	8417	7863	3730	47	74	74	79	23	29	100	99	0	0.049	0.051	0.048	0.049	1.800	0.047	0.668	120	456	100	8751	8187	-4.354	408	8343	398	7789	58339	943545	18.857	338.435	0	0	0
5	21	11	"yehU"	"STM2159"	5430	21380	120	808	745	256	34	88	88	90	20	22	98	98	0	20183	18012	6717	37	72	72	76	19	25	100	100	0	0.036	0.037	0.037	0.037	1.729	0.036	0.948	120	409	100	20831	18597	-4.804	720	20111	657	17940	89355	2161490	32.750	944.000	0	0	0
5	22	11	"yohC"	"STM2169"	5610	21390	120	14539	14445	4039	27	89	89	91	26	28	100	100	0	6301	6404	1880	29	74	74	79	21	26	100	100	0	2.321	2.268	2.237	2.328	1.428	2.290	0.955	120	457	100	20677	20686	1.214	14450	6227	14356	6330	1733406	768510	552.077	301.190	0	0	0
5	23	11	"yohI"	"STM2174"	5780	21380	110	2459	2589	742	28	92	92	105	110	104	100	100	0	19389	19800	2779	14	75	75	184	856	465	100	100	0	0.123	0.127	0.125	0.123	1.278	0.122	0.885	80	393	100	21681	22222	-3.029	2367	19314	2497	19725	207149	1583964	22.582	22.916	0	0	0
5	24	11	"yfhD"	"STM2567"	5960	21390	120	778	839	533	63	90	90	102	97	95	97	95	0	18830	18566	5620	30	74	74	218	1169	536	98	98	0	0.037	0.041	0.038	0.038	1.485	0.040	0.643	120	569	100	19444	19241	-4.769	688	18756	749	18492	100684	2227920	7.598	15.695	0	0	0
5	1	12	"hupA"	"STM4170"	1870	21510	110	3000	3977	2933	73	89	89	97	44	45	100	100	0	2247	2904	1920	66	84	84	90	39	43	100	100	0	1.346	1.379	1.317	1.340	1.253	1.575	0.881	80	497	100	5074	6708	0.428	2911	2163	3888	2820	318153	232352	88.182	72.154	0	0	0
5	2	12	"hupA"	"STM4170"	2040	21510	110	2103	3181	3381	106	95	95	110	98	89	100	100	0	1334	2011	1998	99	93	93	104	83	79	100	100	0	1.618	1.609	1.609	1.581	1.483	1.716	0.891	80	474	100	3249	5004	0.694	2008	1241	3086	1918	254479	160919	31.337	22.976	0	0	0
5	3	12	"hilA"	"STM2876"	2240	21520	120	323	362	166	45	91	91	103	94	91	90	70	0	12268	12542	6009	47	97	97	108	82	75	99	99	0	0.019	0.022	0.020	0.022	1.820	0.022	0.853	120	496	100	12403	12716	-5.713	232	12171	271	12445	43394	1504989	2.755	151.634	0	0	0
5	4	12	"hilA"	"STM2876"	2390	21520	100	215	223	49	21	90	90	92	22	23	100	98	0	10574	10447	2634	25	103	103	109	53	48	100	100	0	0.012	0.013	0.013	0.012	1.359	0.012	0.815	80	354	100	10596	10477	-6.388	125	10471	133	10344	17872	835766	5.955	195.057	0	0	0
5	5	12	"hilC"	"STM2867"	2580	21520	120	332	347	132	38	91	91	93	21	22	97	96	0	9228	9056	2870	31	102	102	104	23	22	100	100	0	0.026	0.029	0.026	0.026	1.552	0.029	0.861	120	512	100	9367	9210	-5.243	241	9126	256	8954	41683	1086725	12.095	389.217	0	0	0
5	6	12	"hilC"	"STM2867"	2760	21520	120	395	412	110	26	95	95	100	31	31	99	99	0	11706	12215	3247	26	95	95	115	203	176	100	100	0	0.026	0.026	0.026	0.026	1.310	0.026	0.895	120	450	100	11911	12437	-5.274	300	11611	317	12120	49443	1465791	10.065	59.606	0	0	0
5	7	12	"hns"	"STM1751"	2920	21520	110	19209	20547	6335	30	98	98	236	999	423	100	100	0	2941	3060	876	28	91	91	112	147	131	100	100	0	6.706	6.888	6.869	6.881	1.171	7.100	0.968	80	433	100	21961	23418	2.745	19111	2850	20449	2969	1643756	244833	20.331	20.054	0	0	0
5	8	12	"hns"	"STM1751"	3120	21520	110	7580	8400	5911	70	95	95	199	842	423	92	91	0	1428	1612	1074	66	88	88	109	145	133	92	90	0	5.586	5.449	5.402	5.436	1.330	5.696	0.873	80	483	100	8825	9829	2.482	7485	1340	8305	1524	671996	128988	9.740	10.366	0	0	0
5	9	12	"hns"	"STM1751"	3300	21520	130	19556	22628	8712	38	95	95	120	196	163	100	100	0	2943	3252	1084	33	88	88	98	69	70	100	100	0	6.816	7.122	6.982	7.066	1.137	7.340	0.968	120	507	100	22316	25697	2.769	19461	2855	22533	3164	2715382	390243	114.837	45.710	0	0	0
5	10	12	"hilD"	"STM2875"	3470	21530	120	1942	2107	1089	51	90	90	116	208	179	99	97	0	7979	8462	3246	38	87	87	94	44	46	100	100	0	0.235	0.241	0.227	0.230	1.368	0.241	0.844	120	445	100	9744	10392	-2.091	1852	7892	2017	8375	252844	1015485	9.572	190.182	0	0	0
5	11	12	"hilD"	"STM2875"	3660	21530	130	200	441	574	130	90	90	94	28	29	97	76	0	1726	4964	7456	150	85	85	91	52	57	100	100	0	0.067	0.072	0.070	0.062	1.704	0.074	0.943	120	511	100	1751	5230	-3.899	110	1641	351	4879	52903	595694	12.393	93.712	0	0	0
5	12	12	"stpA"	"STM2799"	3820	21530	120	3509	4316	2871	66	93	93	96	30	31	100	100	0	2877	3551	2301	64	81	81	86	56	65	99	99	0	1.222	1.217	1.195	1.208	1.471	1.238	0.936	120	420	100	6212	7693	0.289	3416	2796	4223	3470	517977	426154	140.667	61.875	0	0	0
5	13	12	"csrA"	"STM2826"	3990	21540	110	6344	6818	2721	39	94	94	114	160	140	100	100	0	1715	1854	747	40	78	78	84	43	51	100	100	0	3.818	3.786	3.824	3.792	1.288	3.996	0.897	80	432	100	7887	8500	1.933	6250	1637	6724	1776	545453	148329	41.900	41.163	0	0	0
5	14	12	"dps"	"STM0831"	4170	21540	110	14984	15274	7390	48	97	97	146	261	178	100	100	0	1538	1645	761	46	82	82	109	210	192	100	100	0	10.225	9.710	10.149	9.707	1.304	10.384	0.901	80	460	100	16343	16740	3.354	14887	1456	15177	1563	1221924	131592	57.962	7.314	0	0	0
5	15	12	"dps"	"STM0831"	4360	21540	120	29562	27007	12071	44	96	96	119	184	154	99	99	1	2929	2780	1142	41	79	79	87	46	52	99	99	0	10.339	9.963	10.143	9.247	1.425	10.229	0.970	120	509	100	32316	29612	3.370	29466	2850	26911	2701	3240816	333643	146.130	58.543	0	0	0
5	16	12	"dps"	"STM0831"	4530	21540	110	57310	52666	12814	24	94	94	130	367	282	100	100	3	5589	5186	1145	22	77	77	82	33	40	100	100	0	10.380	10.290	10.205	10.222	1.127	10.451	0.978	80	412	100	62728	57681	3.376	57216	5512	52572	5109	4213279	414893	143.150	154.667	0	0	0
5	17	12	"oxyR"	"STM4125"	4710	21550	100	447	683	621	90	92	92	127	374	294	47	26	0	899	1350	1230	91	74	74	80	32	40	100	100	0	0.430	0.463	0.447	0.423	1.685	0.458	0.851	80	399	100	1180	1867	-1.217	355	825	591	1276	54667	108016	1.487	39.688	0	0	0
5	18	12	"oxyR"	"STM4125"	4890	21560	120	2264	2165	990	45	92	92	95	27	28	99	99	0	6096	5710	2617	45	79	79	93	47	50	99	99	0	0.361	0.368	0.362	0.358	1.498	0.366	0.964	120	461	100	8189	7704	-1.470	2172	6017	2073	5631	259832	685149	76.667	119.511	0	0	0
5	19	12	"fur"	"STM0693"	5050	21560	110	9351	9049	1965	21	97	97	164	498	303	100	100	0	9405	9050	1951	21	83	83	141	355	251	100	100	0	0.993	0.998	1.003	1.001	1.144	1.002	0.974	80	412	100	18576	17919	-0.011	9254	9322	8952	8967	723885	723990	17.841	25.096	0	0	0
5	20	12	"fur"	"STM0693"	5230	21560	100	2405	3709	3446	92	94	94	159	487	306	100	91	0	2105	3286	3210	97	76	76	132	350	265	100	95	0	1.139	1.126	1.074	1.136	1.448	1.096	0.888	80	431	100	4340	6825	0.188	2311	2029	3615	3210	296754	262842	7.290	9.011	0	0	0
5	21	12	"envR"	"STM3389"	5430	21560	110	101	128	73	57	90	90	95	28	29	37	22	0	2734	4335	3956	91	75	75	89	113	126	100	97	0	0.004	0.009	0.011	0.008	3.830	0.011	0.481	80	457	100	2670	4298	-7.917	11	2659	38	4260	10253	346808	1.179	37.575	0	0	0
5	22	12	"envR"	"STM3389"	5600	21570	110	95	108	46	42	87	87	89	21	23	32	26	0	2687	4018	4385	109	75	75	82	27	32	100	96	0	0.003	0.005	0.008	0.007	3.894	0.007	0.423	80	435	100	2620	3964	-8.351	8	2612	21	3943	8644	321424	0.905	145.778	0	0	0
[truncated: 915,220 more chars]
